# Supplementary material for: The methyltransferase domain of DNMT1 is an essential domain in acute myeloid leukemia independent of DNMT3A mutation
Source: Commun Biol. 2022 Nov 3;5:1174. doi: 10.1038/s42003-022-04139-5 (PMC9633652; doi:10.1038/s42003-022-04139-5)
Supplement: Supplementary file 4 — Supplementary Data 1 [file 42003_2022_4139_MOESM4_ESM.xlsx]

## Sheet: README
Supplementary Data 1. STARS output files for sgRNAs targeting DNMT3B in NOMO-1, OCI-M1, THP-1, OCI-AML2, SIG-M5, and OCI-AML3 cells
Each tab contains the STARS output results (for DNMT3B sgRNA analysis) for each of the six AML cell lines creened using the DNMT1/3B tiling virus.

## Sheet: outputStars_DNMT3B_NOMO-1
Gene Symbol	Number of perturbations	Ranks of perturbations	Perturbations	Most enriched perturbation	STARS Score	Average Score	p-value	FDR	q-value
32	11	17;29;32;35;48;67;90;103;114;120;360	AATTACTCACGCCCCAAGGA;GGTAAAATTCGAAGAAGAGC;TGGGGCGTGAGTAATTCAGC;GGCCGGTCATCACCCTCCTT;GAATTACTCACGCCCCAAGG;GCCGGTCATCACCCTCCTTG;GCTGAATTACTCACGCCCCA;GCCCCAAGGAGGGTGATGAC;GGCGTGAGTAATTCAGCAGG;CAAACATCCAGAAGAACGGC;CGGCCGGTCATCACCCTCCT	4	2.06621	1.21865	0.0617606	0.401444	0.401444
25	11	4;16;25;167;186;348;355;371;375;384;407	GCTGGTGGGCACAGGCACAG;GGAGTGCCTGGAGGTGCTGG;GAGTGCCTGGAGGTGCTGGT;AGCGGCCGAGGCCAAGCTTC;CTGGAGGTGCTGGTGGGCAC;AGACACATGTAACAGCTCCA;TGTGGAGTGCCTGGAGGTGC;GCTCCAGGGCTCCTGAAGCT;GGGCACAGGCACAGCGGCCG;AGGCCAAGCTTCAGGAGCCC;GGGCTCCTGAAGCTTGGCCT	3	1.67424	1.31598	0.147704	0.480037	0.480037
12	11	1;11;15;38;119;132;269;300;314;394;399	GCCCAGGACAGCCAGCAGGG;CCACTGTCTGCCTCCACCTG;AGCCCAGGACAGCCAGCAGG;CACTGTCTGCCTCCACCTGC;TAGCCCAGGACAGCCAGCAG;GGGCATGGAGTCCCCGCAGG;GGGGGGCATGGAGTCCCCGC;ACTGTCTGCCTCCACCTGCG;GGGACTCCATGCCCCCCTGC;GGACAGCCAGCAGGGGGGCA;CATGGAGTCCCCGCAGGTGG	3	2.25314	1.83058	0.0427975	0.556367	0.401444
22	11	5;9;27;58;192;210;256;262;298;336;398	AGAGAGGGTGGAAGGACACG;AAGAGAGGGTGGAAGGACAC;AAAGAGAGGGTGGAAGGACA;GGGAGAGAACGTTACCTTCC;GGCTCTGATCTTCATCCCCT;AACAACAAGAGCAGCCTGGA;TTCCAGGCTGCTCTTGTTGT;CCCCTCAAAGAGAGGGTGGA;GGGGATGAAGATCAGAGCCG;TGCCAACAACAAGAGCAGCC;ATGGCTGTTTGTCTTGTGGC	2	1.68418	1.40385	0.142571	0.617809	0.480037
2	11	12;41;50;70;73;109;116;140;143;215;381	CTCCAGGATTGGGGGCGAGT;GATCGAGTCTTCCCTCCCGC;CGCTGCAGGCCCCGTTGACG;CAGGATTGGGGGCGAGTCGG;GTCGGAGGACTGGTCGCTGC;CGGATAGCCTCCAGGATTGG;CTCCGACTCGCCCCCAATCC;AAGACTCGATCCTCGTCAAC;AGACTCGATCCTCGTCAACG;GAAGACTCGATCCTCGTCAA;TTGGGGGCGAGTCGGAGGAC	2	0.68312	0.656208	0.965031	0.965031	0.965031
38	11	7;39;51;63;223;226;253;267;268;304;334	TCAGAGGGGCGAAGAGGTGT;AGAAGCTGCTGGGAAGGTCC;ACCTTCCCAGCAGCTTCTGG;ACACCTCTTCGCCCCTCTGA;GGTGCCCGCCAGAAGCTGCT;TCGGATGACAGGCACGCTCC;AGGACCTTCCCAGCAGCTTC;GCGAAGAGGTGTCGGATGAC;CCCGCCAGAAGCTGCTGGGA;AGTCCTTCAGAGGGGCGAAG;TGGTGCCCGCCAGAAGCTGC	2	0.706041	0.758325	0.901444	0.976564	0.965031
31	11	14;37;127;172;173;203;222;255;292;299;357	TGAGCACAGAGGGTACAGGC;CATTTGAGAGATCGTTGCAT;GAGAAGGATGCTCACCATAC;TTTCTGAGCACAGAGGGTAC;AATGTGAATCCAGCCAGGAA;CTCACCATACAGGCCTTTCC;ACATTTGAGAGATCGTTGCA;CCATACAGGCCTTTCCTGGC;CCATTTGACTTGGTGATTGG;CCAGCCAGGAAAGGCCTGTA;GGCCCATTTGACTTGGTGAT	2	0.731356	0.657497	0.838292	0.990708	0.965031
13	11	3;20;59;86;133;134;158;233;311;312;320	GTGGAGGCAGACAGTGGAGA;GATGGGAAGGAGTTTGGAAT;ATGGGAAGGAGTTTGGAATA;TGGAATAGGGGACCTCGTGT;TTCCAAACTCCTTCCCATCC;CCGCAGGTGGAGGCAGACAG;CCTTGATCTTTCCCCACACG;TGGGAAGGAGTTTGGAATAG;TTCCAGGATGGGAAGGAGTT;TTGGAATAGGGGACCTCGTG;TGGAGACAGTTCAGAGTATC	2	1.09638	1.1166	0.444154	1	0.965031
27	11	21;22;54;117;189;197;198;216;227;282;354	CACTGGTGAAGAAGGCCTGC;GGAATGGCAGGGTACAGCTT;GCCTTCTTCACCAGTGACAC;CCTTCTTCACCAGTGACACG;AATGGCAGGGTACAGCTTGG;GGGAATGGCAGGGTACAGCT;GAATGGCAGGGTACAGCTTG;ATATTCAAGCCCCGTGTCAC;GGCCTTCTTCACCAGTGACA;TTCGGGCTGCGGGAATGGCA;CCCCGTGTCACTGGTGAAGA	2	1.03314	0.758015	0.478688	1	0.965031
4	11	6;30;60;62;101;180;209;232;250;317;329	CAGACTGGACACCTCCCTCT;CAAGCTCGCGACTCTCCAAG;AAGCTCGCGACTCTCCAAGA;ATAAAGGACTTGACAGGCGA;CTCGCGACTCTCCAAGAGGG;CTGTGTGTAGCTTAGCAGAC;AGAGTCGCGAGCTTGATCTT;CGCACCCCGGAGATCAGAGG;TTCCTTATAAAGGACTTGAC;GACTTGACAGGCGATGGCGA;CAGTCTGCTAAGCTACACAC	2	0.842907	0.854993	0.648921	1	0.965031
9	11	24;33;175;242;276;279;344;345;347;406;409	AGGTAAGAGCTGGGAGGGGA;TCTGTCCACAGTCCCTGAGA;CAGCATCGGCAGGAACGCCA;CGTGGAGTTCCCGGCTACCA;TGGTAAGGTAAGAGCTGGGA;CGGCGGGCAACAGCATCGGC;GGGGAACCAACCCTGGTAGC;ATGGTAAGGTAAGAGCTGGG;GGTAAGGTAAGAGCTGGGAG;TCGATGGTAAGGTAAGAGCT;GAGCTGGGAGGGGACGGCCA	2	0.790227	0.623911	0.725035	1	0.965031
11	11	10;34;76;84;126;228;231;302;321;361;387	GTCCTGGGCTAGGCGGGCGT;CCTGGGCTAGGCGGGCGTAG;CCTGCTGGCTGTCCTGGGCT;TCCTGGGCTAGGCGGGCGTA;GCTGGCTGTCCTGGGCTAGG;CCCCTACGCCCGCCTAGCCC;CCTAGCCCAGGACAGCCAGC;CTAGCCCAGGACAGCCAGCA;TGCCCCCCTGCTGGCTGTCC;GCCCCCCTGCTGGCTGTCCT;CTGGCTGTCCTGGGCTAGGC	2	0.774384	0.730838	0.751392	1	0.965031
1	11	19;36;55;156;164;166;181;230;248;337;421	AGAGGAGGACGCCGGCGGGA;AAAGCATGAAGGGAGACACC;GAGAGGAGGACGCCGGCGGG;CTCAATGGAGAGGAGGACGC;AATGGAGAGGAGGACGCCGG;CACCAGGCATCTCAATGGAG;CAGGCATCTCAATGGAGAGG;GGAGACACCAGGCATCTCAA;CTCCTCTCCATTGAGATGCC;CTCCCACAGGAAAGCATGAA;ATGGAGAGGAGGACGCCGGC	2	0.744989	0.624843	0.806454	1	0.965031

## Sheet: outputStars_DNMT3B_OCI-M1
Gene Symbol	Number of perturbations	Ranks of perturbations	Perturbations	Most enriched perturbation	STARS Score	Average Score	p-value	FDR	q-value
4	11	10;24;34;35;60;88;95;137;162;322;384	CAGACTGGACACCTCCCTCT;CGCACCCCGGAGATCAGAGG;CAGTCTGCTAAGCTACACAC;AAGCTCGCGACTCTCCAAGA;AGAGTCGCGAGCTTGATCTT;CTCGCGACTCTCCAAGAGGG;CTGTGTGTAGCTTAGCAGAC;ATAAAGGACTTGACAGGCGA;CAAGCTCGCGACTCTCCAAG;TTCCTTATAAAGGACTTGAC;GACTTGACAGGCGATGGCGA	4	2.06621	1.27105	0.0605192	0.605192	0.605192
37	11	4;14;50;58;68;111;153;225;291;309;415	TACACAGACGTGTCCAACAT;GACACGTCTGTGTAGTGCAC;ACAGGAAAGCCAAAGATCCT;CAGGAAAGCCAAAGATCCTG;GCGGGCACCACGGCCCATGT;TCCGGTACCCCCAGGATCTT;CACAGGAAAGCCAAAGATCC;CTACACAGACGTGTCCAACA;GCAGCTTCTGGCGGGCACCA;CCTTCCCAGCAGCTTCTGGC;GACGTGTCCAACATGGGCCG	2	1.34813	1.18521	0.266476	0.666189	0.666189
22	11	13;16;31;93;98;164;206;248;304;348;364	AAGAGAGGGTGGAAGGACAC;AGAGAGGGTGGAAGGACACG;GGGAGAGAACGTTACCTTCC;AAAGAGAGGGTGGAAGGACA;GGCTCTGATCTTCATCCCCT;TTCCAGGCTGCTCTTGTTGT;AACAACAAGAGCAGCCTGGA;TGCCAACAACAAGAGCAGCC;GGGGATGAAGATCAGAGCCG;ATGGCTGTTTGTCTTGTGGC;CCCCTCAAAGAGAGGGTGGA	3	1.44702	1.1012	0.216376	0.721253	0.666189
8	11	9;15;26;107;152;234;256;296;316;367;386	TGGTAGCCGGGAACTCCACG;CTGGTAGCCGGGAACTCCAC;GGTAGCCGGGAACTCCACGG;CCGGCAGGGCCGCAACCATG;CGAGTCCCCCGTGGAGTTCC;CCGTGGAGTTCCCGGCTACC;CCATGTGGACGAGTCCCCCG;CCACGGGGGACTCGTCCACA;GGGACTCGTCCACATGGTTG;CCTGGTAGCCGGGAACTCCA;GGGAACCAACCCTGGTAGCC	3	1.63192	1.21741	0.15221	0.761049	0.666189
32	11	12;21;65;66;71;96;144;189;239;251;281	GCCGGTCATCACCCTCCTTG;TGGGGCGTGAGTAATTCAGC;GCTGAATTACTCACGCCCCA;GGCCGGTCATCACCCTCCTT;AATTACTCACGCCCCAAGGA;GGTAAAATTCGAAGAAGAGC;GCCCCAAGGAGGGTGATGAC;GAATTACTCACGCCCCAAGG;GGCGTGAGTAATTCAGCAGG;CAAACATCCAGAAGAACGGC;CGGCCGGTCATCACCCTCCT	2	1.06376	0.846529	0.457932	0.76322	0.76322
13	11	1;40;41;70;106;126;147;157;180;197;262	GTGGAGGCAGACAGTGGAGA;TTCCAAACTCCTTCCCATCC;GATGGGAAGGAGTTTGGAAT;ATGGGAAGGAGTTTGGAATA;TGGGAAGGAGTTTGGAATAG;TGGAGACAGTTCAGAGTATC;TGGAATAGGGGACCTCGTGT;TTCCAGGATGGGAAGGAGTT;CCGCAGGTGGAGGCAGACAG;CCTTGATCTTTCCCCACACG;TTGGAATAGGGGACCTCGTG	3	1.173	1.1535	0.382044	0.764088	0.76322
1	11	28;39;57;91;161;170;203;227;342;398;410	CTCCTCTCCATTGAGATGCC;CTCAATGGAGAGGAGGACGC;AAAGCATGAAGGGAGACACC;AATGGAGAGGAGGACGCCGG;CACCAGGCATCTCAATGGAG;CAGGCATCTCAATGGAGAGG;GGAGACACCAGGCATCTCAA;AGAGGAGGACGCCGGCGGGA;CTCCCACAGGAAAGCATGAA;ATGGAGAGGAGGACGCCGGC;GAGAGGAGGACGCCGGCGGG	2	0.706041	0.570334	0.901016	0.901016	0.901016
9	11	17;38;49;276;279;336;351;377;378;405;419	TCTGTCCACAGTCCCTGAGA;CAGCATCGGCAGGAACGCCA;CGTGGAGTTCCCGGCTACCA;AGGTAAGAGCTGGGAGGGGA;GAGCTGGGAGGGGACGGCCA;TCGATGGTAAGGTAAGAGCT;GGGGAACCAACCCTGGTAGC;GGTAAGGTAAGAGCTGGGAG;TGGTAAGGTAAGAGCTGGGA;ATGGTAAGGTAAGAGCTGGG;CGGCGGGCAACAGCATCGGC	2	0.718384	0.624916	0.870539	0.967266	0.901016
24	11	23;36;122;202;209;231;261;318;349;354;363	ACAGCTCAAGGAAGCGATCC;CATACATGTAAAACAGCTCA;TACTGCACTGTGTGCTGCGA;TGCTGCAAAGCAGCAGCTCT;TTTCTGTGTGGAGTGCCTGG;CTGTGCCCACCAGCACCTCC;GCACTCCACACAGAAACACC;TGGGTCCAGGTGTTTCTGTG;TTACTGCACTGTGTGCTGCG;GCAGCAACACGAGCTGCTGC;GTGTTTCTGTGTGGAGTGCC	2	0.744989	0.60507	0.807936	1	0.901016
2	11	30;37;47;112;125;133;271;297;361;372;403	CGCTGCAGGCCCCGTTGACG;CTCCAGGATTGGGGGCGAGT;GATCGAGTCTTCCCTCCCGC;CGGATAGCCTCCAGGATTGG;CTCCGACTCGCCCCCAATCC;CAGGATTGGGGGCGAGTCGG;GTCGGAGGACTGGTCGCTGC;AGACTCGATCCTCGTCAACG;TTGGGGGCGAGTCGGAGGAC;GAAGACTCGATCCTCGTCAA;AAGACTCGATCCTCGTCAAC	2	0.731356	0.579089	0.838673	1	0.901016

## Sheet: outputStars_DNMT3B_THP-1
Gene Symbol	Number of perturbations	Ranks of perturbations	Perturbations	Most enriched perturbation	STARS Score	Average Score	p-value	FDR	q-value
12	11	6;10;13;39;121;195;249;253;299;385;412	GCCCAGGACAGCCAGCAGGG;CCACTGTCTGCCTCCACCTG;AGCCCAGGACAGCCAGCAGG;CACTGTCTGCCTCCACCTGC;TAGCCCAGGACAGCCAGCAG;GGGCATGGAGTCCCCGCAGG;CATGGAGTCCCCGCAGGTGG;ACTGTCTGCCTCCACCTGCG;GGGACTCCATGCCCCCCTGC;GGGGGGCATGGAGTCCCCGC;GGACAGCCAGCAGGGGGGCA	3	2.42251	1.70041	0.0291609	0.320769	0.320769
13	11	2;21;36;81;105;120;181;214;279;304;353	GTGGAGGCAGACAGTGGAGA;GATGGGAAGGAGTTTGGAAT;ATGGGAAGGAGTTTGGAATA;CCGCAGGTGGAGGCAGACAG;TTCCAAACTCCTTCCCATCC;TGGAATAGGGGACCTCGTGT;TGGAGACAGTTCAGAGTATC;CCTTGATCTTTCCCCACACG;TGGGAAGGAGTTTGGAATAG;TTGGAATAGGGGACCTCGTG;TTCCAGGATGGGAAGGAGTT	3	1.29703	1.22111	0.303012	0.555522	0.555522
27	11	20;31;35;54;69;150;159;175;276;283;357	GGAATGGCAGGGTACAGCTT;GCCTTCTTCACCAGTGACAC;CACTGGTGAAGAAGGCCTGC;GGCCTTCTTCACCAGTGACA;CCTTCTTCACCAGTGACACG;AATGGCAGGGTACAGCTTGG;GGGAATGGCAGGGTACAGCT;GAATGGCAGGGTACAGCTTG;ATATTCAAGCCCCGTGTCAC;TTCGGGCTGCGGGAATGGCA;CCCCGTGTCACTGGTGAAGA	3	1.32472	0.880796	0.278987	0.613771	0.555522
25	11	4;22;86;95;146;318;325;358;362;365;377	GCTGGTGGGCACAGGCACAG;GGAGTGCCTGGAGGTGCTGG;CTGGAGGTGCTGGTGGGCAC;GAGTGCCTGGAGGTGCTGGT;AGCGGCCGAGGCCAAGCTTC;GCTCCAGGGCTCCTGAAGCT;AGACACATGTAACAGCTCCA;GGGCACAGGCACAGCGGCCG;TGTGGAGTGCCTGGAGGTGC;GGGCTCCTGAAGCTTGGCCT;AGGCCAAGCTTCAGGAGCCC	2	1.03314	1.02771	0.481111	0.661527	0.661527
18	11	15;19;71;72;160;191;194;281;302;310;338	GGACCAGCTGAAGCCCATGT;CAGCCCTGGAGACTCATTGG;CCGTGGGCCCACTCCAACAT;GGTCCTCCAATGAGTCTCCA;AGCTGAAGCCCATGTTGGAG;TGGTCCTCCAATGAGTCTCC;AAGACCTTCCCCAGCAGCCC;CAGCAGCCCTGGAGACTCAT;CCCGTGGGCCCACTCCAACA;ACTCCAACATGGGCTTCAGC;GCTGAAGCCCATGTTGGAGT	2	1.1312	0.847779	0.43132	0.677788	0.661527
1	11	25;28;34;80;192;245;271;285;320;366;374	AGAGGAGGACGCCGGCGGGA;AAAGCATGAAGGGAGACACC;CTCAATGGAGAGGAGGACGC;AATGGAGAGGAGGACGCCGG;CTCCCACAGGAAAGCATGAA;CACCAGGCATCTCAATGGAG;CAGGCATCTCAATGGAGAGG;GGAGACACCAGGCATCTCAA;GAGAGGAGGACGCCGGCGGG;ATGGAGAGGAGGACGCCGGC;CTCCTCTCCATTGAGATGCC	3	1.35349	0.895735	0.257747	0.708805	0.555522
11	11	11;12;30;98;224;228;345;352;355;364;389	GTCCTGGGCTAGGCGGGCGT;CCTGGGCTAGGCGGGCGTAG;CCTGCTGGCTGTCCTGGGCT;GCTGGCTGTCCTGGGCTAGG;TCCTGGGCTAGGCGGGCGTA;CCCCTACGCCCGCCTAGCCC;CCTAGCCCAGGACAGCCAGC;CTAGCCCAGGACAGCCAGCA;TGCCCCCCTGCTGGCTGTCC;GCCCCCCTGCTGGCTGTCCT;CTGGCTGTCCTGGGCTAGGC	3	1.48084	1.20006	0.20195	0.740483	0.555522
38	11	5;33;47;48;122;173;217;232;287;290;297	TCAGAGGGGCGAAGAGGTGT;AGAAGCTGCTGGGAAGGTCC;ACACCTCTTCGCCCCTCTGA;ACCTTCCCAGCAGCTTCTGG;TCGGATGACAGGCACGCTCC;AGGACCTTCCCAGCAGCTTC;CCCGCCAGAAGCTGCTGGGA;GGTGCCCGCCAGAAGCTGCT;TGGTGCCCGCCAGAAGCTGC;AGTCCTTCAGAGGGGCGAAG;GCGAAGAGGTGTCGGATGAC	2	0.790227	0.863017	0.727629	0.800392	0.800392
2	11	9;32;60;64;78;112;113;168;197;234;382	CTCCAGGATTGGGGGCGAGT;GATCGAGTCTTCCCTCCCGC;CAGGATTGGGGGCGAGTCGG;CTCCGACTCGCCCCCAATCC;GAAGACTCGATCCTCGTCAA;CGGATAGCCTCCAGGATTGG;CGCTGCAGGCCCCGTTGACG;AAGACTCGATCCTCGTCAAC;GTCGGAGGACTGGTCGCTGC;AGACTCGATCCTCGTCAACG;TTGGGGGCGAGTCGGAGGAC	2	0.806894	0.764695	0.6996	0.855066	0.800392
4	11	3;38;61;68;75;93;116;189;193;230;341	CAGACTGGACACCTCCCTCT;CGCACCCCGGAGATCAGAGG;AAGCTCGCGACTCTCCAAGA;CAAGCTCGCGACTCTCCAAG;CTCGCGACTCTCCAAGAGGG;ATAAAGGACTTGACAGGCGA;AGAGTCGCGAGCTTGATCTT;CAGTCTGCTAAGCTACACAC;CTGTGTGTAGCTTAGCAGAC;GACTTGACAGGCGATGGCGA;TTCCTTATAAAGGACTTGAC	2	0.718384	0.927605	0.871866	0.871866	0.871866
22	11	8;16;27;43;74;210;303;328;343;373;400	AGAGAGGGTGGAAGGACACG;AAGAGAGGGTGGAAGGACAC;AAAGAGAGGGTGGAAGGACA;GGGAGAGAACGTTACCTTCC;GGCTCTGATCTTCATCCCCT;AACAACAAGAGCAGCCTGGA;TGCCAACAACAAGAGCAGCC;TTCCAGGCTGCTCTTGTTGT;GGGGATGAAGATCAGAGCCG;CCCCTCAAAGAGAGGGTGGA;ATGGCTGTTTGTCTTGTGGC	3	1.59156	1.20203	0.172354	0.947946	0.555522

## Sheet: outputStars_DNMT3B_OCI-AML2
Gene Symbol	Number of perturbations	Ranks of perturbations	Perturbations	Most enriched perturbation	STARS Score	Average Score	p-value	FDR	q-value
12	11	2;8;18;24;102;160;186;271;289;326;420	GCCCAGGACAGCCAGCAGGG;AGCCCAGGACAGCCAGCAGG;CCACTGTCTGCCTCCACCTG;CACTGTCTGCCTCCACCTGC;TAGCCCAGGACAGCCAGCAG;ACTGTCTGCCTCCACCTGCG;GGGCATGGAGTCCCCGCAGG;CATGGAGTCCCCGCAGGTGG;GGGACTCCATGCCCCCCTGC;GGACAGCCAGCAGGGGGGCA;GGGGGGCATGGAGTCCCCGC	4	2.63621	1.93928	0.0154639	0.185567	0.185567
32	11	13;14;36;39;47;66;87;187;188;282;372	GAATTACTCACGCCCCAAGG;AATTACTCACGCCCCAAGGA;GCCGGTCATCACCCTCCTTG;GGTAAAATTCGAAGAAGAGC;TGGGGCGTGAGTAATTCAGC;GGCCGGTCATCACCCTCCTT;GCTGAATTACTCACGCCCCA;GGCGTGAGTAATTCAGCAGG;CAAACATCCAGAAGAACGGC;CGGCCGGTCATCACCCTCCT;GCCCCAAGGAGGGTGATGAC	4	1.90989	1.29005	0.0859107	0.343643	0.343643
22	11	4;9;17;151;203;208;303;317;327;357;382	AGAGAGGGTGGAAGGACACG;AAGAGAGGGTGGAAGGACAC;AAAGAGAGGGTGGAAGGACA;GGGAGAGAACGTTACCTTCC;AACAACAAGAGCAGCCTGGA;CCCCTCAAAGAGAGGGTGGA;TGCCAACAACAAGAGCAGCC;TTCCAGGCTGCTCTTGTTGT;GGCTCTGATCTTCATCCCCT;GGGGATGAAGATCAGAGCCG;ATGGCTGTTTGTCTTGTGGC	3	2.10722	1.60456	0.0601375	0.360825	0.343643
39	3	22;35;69	TGCAAAGTAGTCCTTCAGAG;ATGCAAAGTAGTCCTTCAGA;CATGCAAAGTAGTCCTTCAG	2	1.721	1.28618	0.122852	0.368557	0.368557
13	11	3;28;30;54;64;95;147;192;220;286;292	GTGGAGGCAGACAGTGGAGA;GATGGGAAGGAGTTTGGAAT;ATGGGAAGGAGTTTGGAATA;TGGAATAGGGGACCTCGTGT;CCGCAGGTGGAGGCAGACAG;CCTTGATCTTTCCCCACACG;TTGGAATAGGGGACCTCGTG;TTCCAAACTCCTTCCCATCC;TGGGAAGGAGTTTGGAATAG;TTCCAGGATGGGAAGGAGTT;TGGAGACAGTTCAGAGTATC	3	1.48084	1.16685	0.189003	0.453608	0.453608
23	11	12;20;37;43;68;268;390;391;403;412;421	TCCTTCCACCCTCTCTTTGA;CTTCCACCCTCTCTTTGAGG;CAGAGCCCCCCCTCAAAGAG;CCTTCCACCCTCTCTTTGAG;AGAGCCCCCCCTCAAAGAGA;GGGGGCTCTGTCAGACATGC;TCCACCCTCTCTTTGAGGGG;GTCCTTCCACCCTCTCTTTG;GCCCCCCCTCAAAGAGAGGG;GGGGCTCTGTCAGACATGCC;TTCCACCCTCTCTTTGAGGG	3	1.27036	0.99868	0.301546	0.603093	0.603093
4	11	5;32;41;45;46;50;51;113;138;254;259	CAGACTGGACACCTCCCTCT;CAAGCTCGCGACTCTCCAAG;ATAAAGGACTTGACAGGCGA;CTCGCGACTCTCCAAGAGGG;CTGTGTGTAGCTTAGCAGAC;AAGCTCGCGACTCTCCAAGA;CGCACCCCGGAGATCAGAGG;TTCCTTATAAAGGACTTGAC;AGAGTCGCGAGCTTGATCTT;GACTTGACAGGCGATGGCGA;CAGTCTGCTAAGCTACACAC	3	1.173	0.9719	0.378007	0.648012	0.648012
25	11	7;25;49;145;281;335;348;384;386;392;417	GCTGGTGGGCACAGGCACAG;GGAGTGCCTGGAGGTGCTGG;GAGTGCCTGGAGGTGCTGGT;CTGGAGGTGCTGGTGGGCAC;AGACACATGTAACAGCTCCA;GCTCCAGGGCTCCTGAAGCT;AGGCCAAGCTTCAGGAGCCC;TGTGGAGTGCCTGGAGGTGC;GGGCACAGGCACAGCGGCCG;GGGCTCCTGAAGCTTGGCCT;AGCGGCCGAGGCCAAGCTTC	2	0.951604	0.881106	0.512887	0.76933	0.76933
18	11	11;31;75;242;258;269;288;298;334;355;398	GGACCAGCTGAAGCCCATGT;CAGCCCTGGAGACTCATTGG;AGCTGAAGCCCATGTTGGAG;CAGCAGCCCTGGAGACTCAT;GGTCCTCCAATGAGTCTCCA;CCGTGGGCCCACTCCAACAT;ACTCCAACATGGGCTTCAGC;GCTGAAGCCCATGTTGGAGT;AAGACCTTCCCCAGCAGCCC;TGGTCCTCCAATGAGTCTCC;CCCGTGGGCCCACTCCAACA	2	0.824436	0.740457	0.668385	0.802062	0.802062
27	11	16;29;110;148;152;163;168;251;253;264;302	GGAATGGCAGGGTACAGCTT;AATGGCAGGGTACAGCTTGG;CACTGGTGAAGAAGGCCTGC;CCTTCTTCACCAGTGACACG;GAATGGCAGGGTACAGCTTG;ATATTCAAGCCCCGTGTCAC;GCCTTCTTCACCAGTGACAC;TTCGGGCTGCGGGAATGGCA;CCCCGTGTCACTGGTGAAGA;GGCCTTCTTCACCAGTGACA;GGGAATGGCAGGGTACAGCT	2	0.86237	0.704705	0.608247	0.810997	0.802062
1	11	19;40;44;97;124;171;190;205;223;328;370	AAAGCATGAAGGGAGACACC;GAGAGGAGGACGCCGGCGGG;AGAGGAGGACGCCGGCGGGA;CACCAGGCATCTCAATGGAG;CTCAATGGAGAGGAGGACGC;CTCCCACAGGAAAGCATGAA;CAGGCATCTCAATGGAGAGG;AATGGAGAGGAGGACGCCGG;GGAGACACCAGGCATCTCAA;CTCCTCTCCATTGAGATGCC;ATGGAGAGGAGGACGCCGGC	2	0.694296	0.599496	0.937285	1	1
5	11	1;42;140;142;191;231;236;293;295;300;399	GGCGACGGGGAAGATGGGGA;GGCGATGGCGACGGGGAAGA;CTGGTTTCCCGGAAGAGCTT;CGATGGCGACGGGGAAGATG;CTTGACAGGCGATGGCGACG;CAGTCATGCCAAAGCTCTTC;GGAAGAGCTTTGGCATGACT;CGGAAGAGCTTTGGCATGAC;ACTTGACAGGCGATGGCGAC;GAAGAGCTTTGGCATGACTG;GCGATGGCGACGGGGAAGAT	2	0.672489	1.13285	1	1	1

## Sheet: outputStars_DNMT3B_SIG-M5
Gene Symbol	Number of perturbations	Ranks of perturbations	Perturbations	Most enriched perturbation	STARS Score	Average Score	p-value	FDR	q-value
37	11	6;10;19;22;93;167;184;213;251;256;275	GACACGTCTGTGTAGTGCAC;CAGGAAAGCCAAAGATCCTG;ACAGGAAAGCCAAAGATCCT;CACAGGAAAGCCAAAGATCC;TACACAGACGTGTCCAACAT;TCCGGTACCCCCAGGATCTT;CCTTCCCAGCAGCTTCTGGC;GACGTGTCCAACATGGGCCG;CTACACAGACGTGTCCAACA;GCGGGCACCACGGCCCATGT;GCAGCTTCTGGCGGGCACCA	4	2.77209	1.80522	0.0130719	0.0784314	0.0784314
32	11	11;18;20;24;35;44;91;187;225;240;319	GAATTACTCACGCCCCAAGG;GGCCGGTCATCACCCTCCTT;AATTACTCACGCCCCAAGGA;TGGGGCGTGAGTAATTCAGC;GCCGGTCATCACCCTCCTTG;GGTAAAATTCGAAGAAGAGC;GCCCCAAGGAGGGTGATGAC;CAAACATCCAGAAGAACGGC;GCTGAATTACTCACGCCCCA;GGCGTGAGTAATTCAGCAGG;CGGCCGGTCATCACCCTCCT	5	2.9626	1.86902	0.00723312	0.0867974	0.0784314
39	3	8;25;147	TGCAAAGTAGTCCTTCAGAG;ATGCAAAGTAGTCCTTCAGA;CATGCAAAGTAGTCCTTCAG	2	2.00215	1.63144	0.0723312	0.289325	0.289325
34	11	34;41;63;68;99;118;230;270;277;279;374	GTGAGCAGCAGAAACTTTGA;TAGGTTGCCCCAGAAGTATC;CTCACAGGGCCCGATACTTC;ACTTCTGGGGCAACCTACCC;GTAGGTTGCCCCAGAAGTAT;TTGATGGCATCAATCATCAC;CACAGGGCCCGATACTTCTG;TCAAAGTTTCTGCTGCTCAC;TCACAGGGCCCGATACTTCT;TACTTCTGGGGCAACCTACC;CAAAGTTTCTGCTGCTCACA	2	0.68312	0.550121	0.962702	0.962702	0.962702
1	11	9;33;80;86;87;200;221;249;292;329;420	CAGGCATCTCAATGGAGAGG;AGAGGAGGACGCCGGCGGGA;CTCCTCTCCATTGAGATGCC;CTCAATGGAGAGGAGGACGC;AAAGCATGAAGGGAGACACC;CACCAGGCATCTCAATGGAG;AATGGAGAGGAGGACGCCGG;CTCCCACAGGAAAGCATGAA;GAGAGGAGGACGCCGGCGGG;GGAGACACCAGGCATCTCAA;ATGGAGAGGAGGACGCCGGC	2	0.790227	0.756361	0.724967	0.966623	0.962702
2	11	36;39;62;77;78;166;185;241;303;331;368	CTCCAGGATTGGGGGCGAGT;GATCGAGTCTTCCCTCCCGC;CGCTGCAGGCCCCGTTGACG;CGGATAGCCTCCAGGATTGG;GTCGGAGGACTGGTCGCTGC;CTCCGACTCGCCCCCAATCC;CAGGATTGGGGGCGAGTCGG;GAAGACTCGATCCTCGTCAA;AGACTCGATCCTCGTCAACG;TTGGGGGCGAGTCGGAGGAC;AAGACTCGATCCTCGTCAAC	2	0.706041	0.560421	0.899521	0.981295	0.962702
11	11	14;17;136;215;252;273;339;367;387;391;408	CCTGGGCTAGGCGGGCGTAG;GTCCTGGGCTAGGCGGGCGT;TCCTGGGCTAGGCGGGCGTA;CCTGCTGGCTGTCCTGGGCT;CTGGCTGTCCTGGGCTAGGC;GCTGGCTGTCCTGGGCTAGG;CCTAGCCCAGGACAGCCAGC;CTAGCCCAGGACAGCCAGCA;TGCCCCCCTGCTGGCTGTCC;GCCCCCCTGCTGGCTGTCCT;CCCCTACGCCCGCCTAGCCC	2	1.20841	0.896024	0.360087	1	0.962702
4	11	15;27;46;54;55;61;70;89;157;281;345	CAGACTGGACACCTCCCTCT;AAGCTCGCGACTCTCCAAGA;AGAGTCGCGAGCTTGATCTT;CTGTGTGTAGCTTAGCAGAC;ATAAAGGACTTGACAGGCGA;CTCGCGACTCTCCAAGAGGG;CGCACCCCGGAGATCAGAGG;CAAGCTCGCGACTCTCCAAG;TTCCTTATAAAGGACTTGAC;CAGTCTGCTAAGCTACACAC;GACTTGACAGGCGATGGCGA	2	0.904547	0.734453	0.576558	1	0.962702
38	11	5;28;47;126;137;171;177;226;337;366;416	TCAGAGGGGCGAAGAGGTGT;GCGAAGAGGTGTCGGATGAC;GGTGCCCGCCAGAAGCTGCT;ACCTTCCCAGCAGCTTCTGG;ACACCTCTTCGCCCCTCTGA;TCGGATGACAGGCACGCTCC;CCCGCCAGAAGCTGCTGGGA;AGAAGCTGCTGGGAAGGTCC;TGGTGCCCGCCAGAAGCTGC;AGGACCTTCCCAGCAGCTTC;AGTCCTTCAGAGGGGCGAAG	2	0.882891	0.909349	0.600959	1	0.962702
22	11	12;30;67;74;218;228;340;359;370;386;414	AGAGAGGGTGGAAGGACACG;AAGAGAGGGTGGAAGGACAC;GGGAGAGAACGTTACCTTCC;AAAGAGAGGGTGGAAGGACA;GGCTCTGATCTTCATCCCCT;AACAACAAGAGCAGCCTGGA;ATGGCTGTTTGTCTTGTGGC;TTCCAGGCTGCTCTTGTTGT;CCCCTCAAAGAGAGGGTGGA;GGGGATGAAGATCAGAGCCG;TGCCAACAACAAGAGCAGCC	2	0.842907	0.736102	0.648802	1	0.962702
12	11	3;32;51;106;123;133;170;202;284;395;398	GCCCAGGACAGCCAGCAGGG;CCACTGTCTGCCTCCACCTG;TAGCCCAGGACAGCCAGCAG;GGGCATGGAGTCCCCGCAGG;GGGACTCCATGCCCCCCTGC;GGGGGGCATGGAGTCCCCGC;AGCCCAGGACAGCCAGCAGG;CACTGTCTGCCTCCACCTGC;ACTGTCTGCCTCCACCTGCG;GGACAGCCAGCAGGGGGGCA;CATGGAGTCCCCGCAGGTGG	2	0.806894	0.97186	0.698388	1	0.962702
13	11	2;37;58;90;127;128;134;174;206;227;274	GTGGAGGCAGACAGTGGAGA;ATGGGAAGGAGTTTGGAATA;GATGGGAAGGAGTTTGGAAT;TTGGAATAGGGGACCTCGTG;TGGGAAGGAGTTTGGAATAG;TTCCAAACTCCTTCCCATCC;CCGCAGGTGGAGGCAGACAG;TGGAATAGGGGACCTCGTGT;CCTTGATCTTTCCCCACACG;TGGAGACAGTTCAGAGTATC;TTCCAGGATGGGAAGGAGTT	2	0.731356	1.01695	0.839303	1	0.962702

## Sheet: outputStars_DNMT3B_OCI-AML3
Gene Symbol	Number of perturbations	Ranks of perturbations	Perturbations	Most enriched perturbation	STARS Score	Average Score	p-value	FDR	q-value
32	11	3;5;11;31;62;114;137;188;207;208;235	GCCGGTCATCACCCTCCTTG;TGGGGCGTGAGTAATTCAGC;GGCCGGTCATCACCCTCCTT;AATTACTCACGCCCCAAGGA;GAATTACTCACGCCCCAAGG;CAAACATCCAGAAGAACGGC;GGCGTGAGTAATTCAGCAGG;GGTAAAATTCGAAGAAGAGC;GCCCCAAGGAGGGTGATGAC;GCTGAATTACTCACGCCCCA;CGGCCGGTCATCACCCTCCT	3	2.62317	2.04066	0.0177283	0.195012	0.195012
37	11	9;10;15;53;64;75;84;126;232;245;271	ACAGGAAAGCCAAAGATCCT;GACACGTCTGTGTAGTGCAC;TACACAGACGTGTCCAACAT;CACAGGAAAGCCAAAGATCC;CTACACAGACGTGTCCAACA;CAGGAAAGCCAAAGATCCTG;TCCGGTACCCCCAGGATCTT;GACGTGTCCAACATGGGCCG;GCAGCTTCTGGCGGGCACCA;GCGGGCACCACGGCCCATGT;CCTTCCCAGCAGCTTCTGGC	3	2.25314	1.52593	0.0402364	0.2213	0.2213
4	11	22;23;27;43;74;165;186;247;328;332;377	CGCACCCCGGAGATCAGAGG;CAGACTGGACACCTCCCTCT;CAAGCTCGCGACTCTCCAAG;AAGCTCGCGACTCTCCAAGA;AGAGTCGCGAGCTTGATCTT;CTCGCGACTCTCCAAGAGGG;CTGTGTGTAGCTTAGCAGAC;ATAAAGGACTTGACAGGCGA;TTCCTTATAAAGGACTTGAC;CAGTCTGCTAAGCTACACAC;GACTTGACAGGCGATGGCGA	3	1.59156	1.02315	0.168593	0.618174	0.618174
29	11	7;26;42;136;228;277;293;374;396;397;403	AAAGAGTTGGGCATAAAGGT;TACCTAGTCCTCAAAGAGTT;CCTCAAAGAGTTGGGCATAA;CTTCACGGTTCCAACAGCAA;CTACCTAGTCCTCAAAGAGT;TTTGAGGACTAGGTAGCCTG;TGCCCAACTCTTTGAGGACT;CGTCGCTTCTGAAGTGTGTG;TTGTTTGATGGCATCGCGAC;CCTTTATGCCCAACTCTTTG;CGAGTCCTGTCATTGTTTGA	3	1.15076	0.962929	0.414878	1	0.964283
38	11	16;20;79;121;146;147;183;196;209;226;306	TCAGAGGGGCGAAGAGGTGT;TCGGATGACAGGCACGCTCC;AGTCCTTCAGAGGGGCGAAG;ACCTTCCCAGCAGCTTCTGG;CCCGCCAGAAGCTGCTGGGA;GCGAAGAGGTGTCGGATGAC;GGTGCCCGCCAGAAGCTGCT;ACACCTCTTCGCCCCTCTGA;AGAAGCTGCTGGGAAGGTCC;AGGACCTTCCCAGCAGCTTC;TGGTGCCCGCCAGAAGCTGC	2	1.09638	0.821711	0.44486	0.978691	0.964283
17	11	14;30;87;159;244;299;326;357;365;380;394	AAAAGCCATGTACCATGCTC;TCTGCCTTTGCAGAAAGCTA;CCCATGTTACCTCCAGAGCA;AGCCATGTACCATGCTCTGG;CAGAAAGCTAGGGTGCGAGC;AATGAGTCTCCAGGGCTGCT;ATGAGTCTCCAGGGCTGCTG;TACCTCCAGAGCATGGTACA;CAATGAGTCTCCAGGGCTGC;GTCTCCAGGGCTGCTGGGGA;CTCTGCCTTTGCAGAAAGCT	2	0.842907	0.713273	0.650213	1	0.964283
11	11	18;33;130;143;154;162;278;310;316;338;393	CCTGGGCTAGGCGGGCGTAG;TCCTGGGCTAGGCGGGCGTA;CTAGCCCAGGACAGCCAGCA;GCTGGCTGTCCTGGGCTAGG;GTCCTGGGCTAGGCGGGCGT;GCCCCCCTGCTGGCTGTCCT;CTGGCTGTCCTGGGCTAGGC;TGCCCCCCTGCTGGCTGTCC;CCCCTACGCCCGCCTAGCCC;CCTGCTGGCTGTCCTGGGCT;CCTAGCCCAGGACAGCCAGC	2	0.790227	0.653807	0.724168	1	0.964283
12	11	2;37;44;69;215;241;260;300;317;406;421	GCCCAGGACAGCCAGCAGGG;AGCCCAGGACAGCCAGCAGG;TAGCCCAGGACAGCCAGCAG;ACTGTCTGCCTCCACCTGCG;CACTGTCTGCCTCCACCTGC;GGACAGCCAGCAGGGGGGCA;CCACTGTCTGCCTCCACCTG;GGGACTCCATGCCCCCCTGC;CATGGAGTCCCCGCAGGTGG;GGGCATGGAGTCCCCGCAGG;GGGGGGCATGGAGTCCCCGC	2	0.731356	1.01695	0.839576	1	0.964283
8	11	13;39;56;80;153;169;230;238;275;333;415	TGGTAGCCGGGAACTCCACG;CTGGTAGCCGGGAACTCCAC;CCGGCAGGGCCGCAACCATG;CCGTGGAGTTCCCGGCTACC;CGAGTCCCCCGTGGAGTTCC;CCACGGGGGACTCGTCCACA;CCTGGTAGCCGGGAACTCCA;GGGACTCGTCCACATGGTTG;CCATGTGGACGAGTCCCCCG;GGTAGCCGGGAACTCCACGG;GGGAACCAACCCTGGTAGCC	2	0.706041	0.655603	0.900322	1	0.964283
22	11	29;40;50;52;57;221;281;288;308;351;352	GGGAGAGAACGTTACCTTCC;AAGAGAGGGTGGAAGGACAC;AACAACAAGAGCAGCCTGGA;AGAGAGGGTGGAAGGACACG;AAAGAGAGGGTGGAAGGACA;CCCCTCAAAGAGAGGGTGGA;GGCTCTGATCTTCATCCCCT;ATGGCTGTTTGTCTTGTGGC;TGCCAACAACAAGAGCAGCC;GGGGATGAAGATCAGAGCCG;TTCCAGGCTGCTCTTGTTGT	2	0.694296	0.562374	0.930564	1	0.964283
13	11	6;41;72;109;117;133;140;156;219;354;360	GTGGAGGCAGACAGTGGAGA;GATGGGAAGGAGTTTGGAAT;TGGAATAGGGGACCTCGTGT;ATGGGAAGGAGTTTGGAATA;CCGCAGGTGGAGGCAGACAG;TTCCAAACTCCTTCCCATCC;TGGAGACAGTTCAGAGTATC;CCTTGATCTTTCCCCACACG;TGGGAAGGAGTTTGGAATAG;TTCCAGGATGGGAAGGAGTT;TTGGAATAGGGGACCTCGTG	2	0.68312	0.775099	0.964283	0.964283	0.964283
