# Supplementary material for: The methyltransferase domain of DNMT1 is an essential domain in acute myeloid leukemia independent of DNMT3A mutation
Source: Commun Biol. 2022 Nov 3;5:1174. doi: 10.1038/s42003-022-04139-5 (PMC9633652; doi:10.1038/s42003-022-04139-5)
Supplement: Supplementary file 5 — Supplementary Data 2 [file 42003_2022_4139_MOESM5_ESM.xlsx]

## Sheet: Sheet1
Supplementary Data 2. sgRNA sequences included in DNMT1/DNMT3B tiling library
sRNA sequence	Gene	Position
CGGGCTGGGGCGGTACGCGC	DNMT1	10194891
TGTGGGCACCCGGGCTGGGG	DNMT1	10194881
CGGCGCGTACCGCCCCAGCC	DNMT1	10194879
GGCGCGTACCGCCCCAGCCC	DNMT1	10194878
CAGTGTGGGCACCCGGGCTG	DNMT1	10194878
CCAGTGTGGGCACCCGGGCT	DNMT1	10194877
GCCAGTGTGGGCACCCGGGC	DNMT1	10194876
GACGGCCAGTGTGGGCACCC	DNMT1	10194872
GGACGGCCAGTGTGGGCACC	DNMT1	10194871
CCCAGCCCGGGTGCCCACAC	DNMT1	10194866
ATGGCCGGGACGGCCAGTGT	DNMT1	10194864
GATGGCCGGGACGGCCAGTG	DNMT1	10194863
GGTGCCCACACTGGCCGTCC	DNMT1	10194857
GGGCAGCGAGATGGCCGGGA	DNMT1	10194854
CGTCGGGCAGCGAGATGGCC	DNMT1	10194850
TCGTCGGGCAGCGAGATGGC	DNMT1	10194849
GACATCGTCGGGCAGCGAGA	DNMT1	10194845
TACCGCCTGCGGACATCGTC	DNMT1	10194834
CTACCGCCTGCGGACATCGT	DNMT1	10194833
CGCTGCCCGACGATGTCCGC	DNMT1	10194828
TGCCCGACGATGTCCGCAGG	DNMT1	10194825
CCCATGGTACCTACCGCCTG	DNMT1	10194823
CGACGATGTCCGCAGGCGGT	DNMT1	10194821
TCTTTCCAAATCTTTGAGCC	DNMT1	10182076
TCCTCCCAGGCTCAAAGATT	DNMT1	10182070
AAGAGACAGCTTAACAGAAA	DNMT1	10182046
CTTCCCTTAGGAATGTGTGA	DNMT1	10180879
AAAGAATCAGTTATGTGACT	DNMT1	10180816
TAATTCTTCTTTACGTAATT	DNMT1	10180801
ACGTAAAGAAGAATTATCCG	DNMT1	10180783
CCTGCTGTAGGAGGGCTACC	DNMT1	10180563
AAAGGGATTTGACTTTAGCC	DNMT1	10180556
GGACAAATCTTTATTTAAAA	DNMT1	10180539
AGGACAAATCTTTATTTAAA	DNMT1	10180538
TTTAAATAAAGATTTGTCCT	DNMT1	10180524
AGCATGAGCACCGTTCTCCA	DNMT1	10180518
AAAGATTTGTCCTTGGAGAA	DNMT1	10180517
ACGGTGCTCATGCTTACAAC	DNMT1	10180498
CGGTGCTCATGCTTACAACC	DNMT1	10180497
CTAGACGTCCATTCACTTCC	DNMT1	10180490
GCTTACAACCGGGAAGTGAA	DNMT1	10180487
GTGAATGGACGTCTAGAAAA	DNMT1	10180472
TGAATGGACGTCTAGAAAAC	DNMT1	10180471
TACGGGCTTCACTTCTTGCT	DNMT1	10180457
AAGAAGTGAAGCCCGTAGAG	DNMT1	10180440
ATCTGCCATTCCCACTCTAC	DNMT1	10180440
AGAAGTGAAGCCCGTAGAGT	DNMT1	10180439
CATCTGCCATTCCCACTCTA	DNMT1	10180439
TGAAGCCCGTAGAGTGGGAA	DNMT1	10180434
AAGGGGTTTGGGGGGGCTGT	DNMT1	10180416
GTTTGGAAAGGGGTTTGGGG	DNMT1	10180409
GGTTTGGAAAGGGGTTTGGG	DNMT1	10180408
AGGTTTGGAAAGGGGTTTGG	DNMT1	10180407
GAGGTTTGGAAAGGGGTTTG	DNMT1	10180406
CGAGGTTTGGAAAGGGGTTT	DNMT1	10180405
GCGAGGTTTGGAAAGGGGTT	DNMT1	10180404
GGCGTGCGAGGTTTGGAAAG	DNMT1	10180399
GGGCGTGCGAGGTTTGGAAA	DNMT1	10180398
TGGGCGTGCGAGGTTTGGAA	DNMT1	10180397
CCTCCTGGGCGTGCGAGGTT	DNMT1	10180392
TTGCTCCTCCTGGGCGTGCG	DNMT1	10180387
TTTCCAAACCTCGCACGCCC	DNMT1	10180384
CCAAACCTCGCACGCCCAGG	DNMT1	10180381
CCATCGGACTTGCTCCTCCT	DNMT1	10180378
TCCATCGGACTTGCTCCTCC	DNMT1	10180377
CCCAGGAGGAGCAAGTCCGA	DNMT1	10180367
GAGGAGCAAGTCCGATGGAG	DNMT1	10180362
CTTACGCTTAGCCTCTCCAT	DNMT1	10180362
GTAATCCTGGGGCTAGGTGA	DNMT1	10177357
TTCCTTGTAATCCTGGGGCT	DNMT1	10177351
CTGAACCTTCACCTAGCCCC	DNMT1	10177351
CACCTAGCCCCAGGATTACA	DNMT1	10177342
GGATTACAAGGAAAAGCACC	DNMT1	10177330
AGATGTGATGGTGGTTTGCC	DNMT1	10177323
TGCAAAATGAGATGTGATGG	DNMT1	10177314
CTTTGCAAAATGAGATGTGA	DNMT1	10177311
CCTGAGGTTTCCGTTTGGCA	DNMT1	10175613
TGTGTGACAGCCCTGCCAAA	DNMT1	10175612
TCCTGAGGTTTCCGTTTGGC	DNMT1	10175612
CTCTTCCTGAGGTTTCCGTT	DNMT1	10175608
CCCTGCCAAACGGAAACCTC	DNMT1	10175602
GCTCTTTCAGACTCTTCCTG	DNMT1	10175597
AGAGTCTGAAAGAGCCAAAT	DNMT1	10175578
CTTGATGGACTCATCCGATT	DNMT1	10175575
CAAATCGGATGAGTCCATCA	DNMT1	10175563
GTCTTTGTCTTCTTCCTTGA	DNMT1	10175560
CAAGGAAGAAGACAAAGACC	DNMT1	10175545
GAAGAAGACAAAGACCAGGT	DNMT1	10175541
AAGAAGACAAAGACCAGGTA	DNMT1	10175540
GTAGAGTTACATCCAGAGAA	DNMT1	10173876
TAACTATTCTTACCGTTCTC	DNMT1	10173875
TCAGGTTCTTCTGCAGGAAG	DNMT1	10173159
GCTCTTTCAGGTTCTTCTGC	DNMT1	10173153
GAACCTGAAAGAGCAAAATC	DNMT1	10173133
ATCAGGAACGCGCACTGAAA	DNMT1	10173116
ACGGTTCTTTGGTTTGACTT	DNMT1	10168345
TCGCTGCACTTACGGTTCTT	DNMT1	10168334
TCCTCCTTCAGTTTCTGTTT	DNMT1	10166676
CTCCTCCTTCAGTTTCTGTT	DNMT1	10166675
AACACCCAAACAGAAACTGA	DNMT1	10166669
ACCCAAACAGAAACTGAAGG	DNMT1	10166666
ACAGAAACTGAAGGAGGAGC	DNMT1	10166660
CCTGCCCTGGCTTCTCTGTC	DNMT1	10166652
AGGAGCCGGACAGAGAAGCC	DNMT1	10166646
GGAGCCGGACAGAGAAGCCA	DNMT1	10166645
CCGGACAGAGAAGCCAGGGC	DNMT1	10166641
GTCAGCCTGCACGCCTGCCC	DNMT1	10166639
AGAAGCCAGGGCAGGCGTGC	DNMT1	10166633
GGCAGGCGTGCAGGCTGACG	DNMT1	10166624
CAGGCTGACGAGGACGAAGA	DNMT1	10166614
TTAAACACTTACAGATCTTT	DNMT1	10163331
TTTAAACACTTACAGATCTT	DNMT1	10163330
CACCCTGCAGAGCTGCCAAA	DNMT1	10162742
CCTGCAGAGCTGCCAAACGG	DNMT1	10162739
GATTTCTGATGAAAAAGACG	DNMT1	10162681
TGAAAAAGACGAGGATGAAA	DNMT1	10162672
AAATTCTTACGGTTCTTTGG	DNMT1	10160391
TAAATTCTTACGGTTCTTTG	DNMT1	10160390
ATAAATTCTTACGGTTCTTT	DNMT1	10160389
AATAAATTCTTACGGTTCTT	DNMT1	10160388
CCCCAGAACGGAGAAAAAAA	DNMT1	10160053
CTTGGAGTTCATGACTGTTT	DNMT1	10160035
CAAAACAGTCATGAACTCCA	DNMT1	10160023
CTGAATGCACTTGGGAGGGT	DNMT1	10159916
ACTGAATGCACTTGGGAGGG	DNMT1	10159915
CGCACTGAATGCACTTGGGA	DNMT1	10159912
CCGCACTGAATGCACTTGGG	DNMT1	10159911
TGCCCGCACTGAATGCACTT	DNMT1	10159908
CTGCCCGCACTGAATGCACT	DNMT1	10159907
CCTCCCAAGTGCATTCAGTG	DNMT1	10159900
CTCCCAAGTGCATTCAGTGC	DNMT1	10159899
CATTCAGTGCGGGCAGTACC	DNMT1	10159889
ATTTGAGGTCAGGGTCGTCC	DNMT1	10159882
GCTGCCCATATTTGAGGTCA	DNMT1	10159873
TGCTGCCCATATTTGAGGTC	DNMT1	10159872
GTGGGTGCTGCCCATATTTG	DNMT1	10159867
GACGACCCTGACCTCAAATA	DNMT1	10159867
ACGACCCTGACCTCAAATAT	DNMT1	10159866
CTGTACGTACCGCGTCTGGT	DNMT1	10159849
GCTGTACGTACCGCGTCTGG	DNMT1	10159848
TGGGCAGCACCCACCAGACG	DNMT1	10159847
AGAGCTGTACGTACCGCGTC	DNMT1	10159845
TTCTCATTTGTCAGCATCTG	DNMT1	10159753
AGACTCGTTGGCATCAAAGA	DNMT1	10159725
ACTCTCAAAGCCAGACTCGT	DNMT1	10159713
ATCTTTGATGCCAACGAGTC	DNMT1	10159712
GTCTGGCTTTGAGAGTTATG	DNMT1	10159695
AAGCAGGTCAGTTTGTGCTG	DNMT1	10159678
GAAGCAGGTCAGTTTGTGCT	DNMT1	10159677
TGAAGCAGGTCAGTTTGTGC	DNMT1	10159676
AGCACAAACTGACCTGCTTC	DNMT1	10159663
AAAGTGCACTTACCTGAAGC	DNMT1	10159662
TCTAGTGTGTACTGTAAGCA	DNMT1	10156498
GGCCGGTGTCGATGGGACAC	DNMT1	10156483
TCGATGAGGCCGGTGTCGAT	DNMT1	10156476
CTCGATGAGGCCGGTGTCGA	DNMT1	10156475
CACCTGTGTCCCATCGACAC	DNMT1	10156474
GATATTCTTCTCGATGAGGC	DNMT1	10156466
GTTCGATATTCTTCTCGATG	DNMT1	10156462
GATGGGTCATCATCATAGAT	DNMT1	10156416
ATTCCTTACCTTCAAGAGAT	DNMT1	10156399
TATTCCTTACCTTCAAGAGA	DNMT1	10156398
GATGATGACCCATCTCTTGA	DNMT1	10156396
TGACCCATCTCTTGAAGGTA	DNMT1	10156391
TCTGCTCTAGGTGGTGTTAA	DNMT1	10155939
GGTGTTAATGGCAAAAATCT	DNMT1	10155927
TGATCCACCATTCATTTATG	DNMT1	10155915
GTGATCCACCATTCATTTAT	DNMT1	10155914
AGTGATCCACCATTCATTTA	DNMT1	10155913
ATCTTGGCCCCATAAATGAA	DNMT1	10155911
TTGGCCCCATAAATGAATGG	DNMT1	10155908
ATAAATGAATGGTGGATCAC	DNMT1	10155900
TGGTGGATCACTGGCTTTGA	DNMT1	10155891
TGGATCACTGGCTTTGATGG	DNMT1	10155888
TGGCTTTGATGGAGGTGAAA	DNMT1	10155880
GGAGGTGAAAAGGCCCTCAT	DNMT1	10155870
ACAGGTGCTGAAGCCGATGA	DNMT1	10155868
AGAATGTATTCGGCAAATGC	DNMT1	10155055
GGGATCCATCAGAATGTATT	DNMT1	10155045
ATTTGCCGAATACATTCTGA	DNMT1	10155039
ATGGGCGCATACTCGGGACT	DNMT1	10155025
TATGGGCGCATACTCGGGAC	DNMT1	10155024
CCAAATATGGGCGCATACTC	DNMT1	10155019
CCCAAATATGGGCGCATACT	DNMT1	10155018
CCCGAGTATGCGCCCATATT	DNMT1	10155008
TCCTGCATCAGCCCAAATAT	DNMT1	10155007
CCGAGTATGCGCCCATATTT	DNMT1	10155007
CTCCTGCATCAGCCCAAATA	DNMT1	10155006
GCCCATATTTGGGCTGATGC	DNMT1	10154997
GATCTACATCAGCAAGATTG	DNMT1	10154970
CTACATCAGCAAGATTGTGG	DNMT1	10154967
TCGAGTCGGAATTGCTCTGC	DNMT1	10154951
CAGGTCCTCATAGGTCGAGT	DNMT1	10154937
CAATTCCGACTCGACCTATG	DNMT1	10154931
CTTGTTGATCAGGTCCTCAT	DNMT1	10154928
TTACCTCGATCTTGTTGATC	DNMT1	10154918
GGACCTGATCAACAAGATCG	DNMT1	10154910
GAGGCCAGAAGGAGGAACCG	DNMT1	10154767
AAGACCACGGTTCCTCCTTC	DNMT1	10154760
TTCAAGTTGAGGCCAGAAGG	DNMT1	10154759
CGGTTCAAGTTGAGGCCAGA	DNMT1	10154756
CTGTGAAGCGGTTCAAGTTG	DNMT1	10154748
GGAGGGAGTCCTCTGTGAAG	DNMT1	10154736
CAACTTGAACCGCTTCACAG	DNMT1	10154734
AAACTGCGCGTGTCGCAGGA	DNMT1	10154719
CAAACTGCGCGTGTCGCAGG	DNMT1	10154718
CCACAAACTGCGCGTGTCGC	DNMT1	10154715
CCTGCGACACGCGCAGTTTG	DNMT1	10154704
GCGACACGCGCAGTTTGTGG	DNMT1	10154701
CGCGCAGTTTGTGGTGGAGC	DNMT1	10154695
GCAGTTTGTGGTGGAGCAGG	DNMT1	10154692
GCAGGTGGAGAGTTATGACG	DNMT1	10154677
GTGGAGAGTTATGACGAGGC	DNMT1	10154673
TGGAGAGTTATGACGAGGCC	DNMT1	10154672
GGAGAGTTATGACGAGGCCG	DNMT1	10154671
ATGCAGGGTGTCAGGAAGAT	DNMT1	10154645
CATGCAGGGTGTCAGGAAGA	DNMT1	10154644
GGTCCCGCATGCAGGGTGTC	DNMT1	10154637
TTGATCAGGTCCCGCATGCA	DNMT1	10154630
TCTTCCTGACACCCTGCATG	DNMT1	10154630
CTTGATCAGGTCCCGCATGC	DNMT1	10154629
CTTCCTGACACCCTGCATGC	DNMT1	10154629
TGACCCCAGCCAGCTTGATC	DNMT1	10154616
CATGCGGGACCTGATCAAGC	DNMT1	10154614
CGGGACCTGATCAAGCTGGC	DNMT1	10154610
GGGACCTGATCAAGCTGGCT	DNMT1	10154609
GGACCTGATCAAGCTGGCTG	DNMT1	10154608
CAAGCTGGCTGGGGTCACGC	DNMT1	10154599
AAGCTGGCTGGGGTCACGCT	DNMT1	10154598
CTGGGGTCACGCTGGGACAG	DNMT1	10154591
GTCACGCTGGGACAGAGGTA	DNMT1	10154586
CCTCTCCCGTAGGCGAGCCC	DNMT1	10154475
CCCGTAGGCGAGCCCAGGCG	DNMT1	10154470
GATGGTCTGCCGCCTCGCCT	DNMT1	10154469
TGATGGTCTGCCGCCTCGCC	DNMT1	10154468
GTAGGCGAGCCCAGGCGAGG	DNMT1	10154467
AGGCGAGGCGGCAGACCATC	DNMT1	10154455
CTCCCTGGTAGAATGCCTGA	DNMT1	10154451
AGACCATCAGGCATTCTACC	DNMT1	10154443
GACCATCAGGCATTCTACCA	DNMT1	10154442
CAGGCATTCTACCAGGGAGA	DNMT1	10154436
GGGTCCCCTGTCCTTCTCCC	DNMT1	10154436
ATTCTACCAGGGAGAAGGAC	DNMT1	10154431
TTCTACCAGGGAGAAGGACA	DNMT1	10154430
TCTACCAGGGAGAAGGACAG	DNMT1	10154429
TTGGTGGTGGTGGCTTTCGT	DNMT1	10154416
CTTGGTGGTGGTGGCTTTCG	DNMT1	10154415
GTAGACCAGCTTGGTGGTGG	DNMT1	10154406
CTGGTAGACCAGCTTGGTGG	DNMT1	10154403
GATCTGGTAGACCAGCTTGG	DNMT1	10154400
GAAAGCCACCACCACCAAGC	DNMT1	10154400
GAAGATCTGGTAGACCAGCT	DNMT1	10154397
CGAAGAAAGTATCGAAGATC	DNMT1	10154384
CTTCGCAGAGCAAATTGAAA	DNMT1	10154355
AAAGGATGACAGAGAAGACA	DNMT1	10154337
GCCACATCGCCGGCGCTTAA	DNMT1	10154319
AGGAGAACGCCTTTAAGCGC	DNMT1	10154317
GCCTTTAAGCGCCGGCGATG	DNMT1	10154309
CCTCACAGACGCCACATCGC	DNMT1	10154309
CCGGCGATGTGGCGTCTGTG	DNMT1	10154298
GTGTGTCAGCAGCCTGAGTG	DNMT1	10151831
TGTGTCAGCAGCCTGAGTGT	DNMT1	10151830
GCTTTACATTTCCCACACTC	DNMT1	10151830
TGGGAAATGTAAAGCCTGCA	DNMT1	10151811
AAATTTAACCATGTCCTTGC	DNMT1	10151808
ATGTAAAGCCTGCAAGGACA	DNMT1	10151805
TGCAAGGACATGGTTAAATT	DNMT1	10151795
AAGGACATGGTTAAATTTGG	DNMT1	10151792
ATGGTTAAATTTGGTGGCAG	DNMT1	10151786
TTAAATTTGGTGGCAGTGGA	DNMT1	10151782
TGGCAGTGGACGGAGCAAGC	DNMT1	10151772
GCAAGCAGGCTTGCCAAGAG	DNMT1	10151758
GCCTGACCTACCTCCGCTCT	DNMT1	10151756
AGCAGGCTTGCCAAGAGCGG	DNMT1	10151755
GGCTTGCCAAGAGCGGAGGT	DNMT1	10151751
ACATTGCAGGTGTCCCAATA	DNMT1	10151538
GCCTCCTTCATGGCCATATT	DNMT1	10151536
TGCCTCCTTCATGGCCATAT	DNMT1	10151535
GTGTCCCAATATGGCCATGA	DNMT1	10151529
TCCCAATATGGCCATGAAGG	DNMT1	10151526
ATCGTCATCTGCCTCCTTCA	DNMT1	10151526
GAAGGAGGCAGATGACGATG	DNMT1	10151511
GTCACCCAAAAAAATGCACC	DNMT1	10151460
TCACCCAAAAAAATGCACCA	DNMT1	10151459
CACCCAAAAAAATGCACCAG	DNMT1	10151458
TCTGTTTCTTCTTCTTCCCC	DNMT1	10151453
AGAACAAGAATCGCATCTCT	DNMT1	10151422
GAACAAGAATCGCATCTCTT	DNMT1	10151421
AAGAATCGCATCTCTTGGGT	DNMT1	10151417
TTGGGTCGGAGAAGCCGTCA	DNMT1	10151403
GGCTCCAAGGGTTACCTTGA	DNMT1	10151400
GAAGAAGAGTTACTATAAGA	DNMT1	10149944
TAAGAAGGTGTGCATTGATG	DNMT1	10149929
GTGCATTGATGCGGAAACCC	DNMT1	10149920
GACACAGTCCCCCACTTCCA	DNMT1	10149914
TGATGCGGAAACCCTGGAAG	DNMT1	10149914
GATGCGGAAACCCTGGAAGT	DNMT1	10149913
AGACACAGTCCCCCACTTCC	DNMT1	10149913
ATGCGGAAACCCTGGAAGTG	DNMT1	10149912
TGCGGAAACCCTGGAAGTGG	DNMT1	10149911
GCAAACCTTGCTAGATACAG	DNMT1	10149864
CAAAACCGCTGTATCTAGCA	DNMT1	10149858
GTCTTCTGATTCCAGGGTCA	DNMT1	10149656
CTCCCACAGCGCCGTGACCC	DNMT1	10149656
ATTCCAGGGTCACGGCGCTG	DNMT1	10149648
TTCCAGGGTCACGGCGCTGT	DNMT1	10149647
CAGGGTCACGGCGCTGTGGG	DNMT1	10149644
CTGTGGGAGGACAGCAGCAA	DNMT1	10149631
TGTGGGAGGACAGCAGCAAC	DNMT1	10149630
GGCAGATGTTTCACGCCCAC	DNMT1	10149609
TGTCCCAGCGCAGAACCAGT	DNMT1	10149605
CTGTCCCAGCGCAGAACCAG	DNMT1	10149604
CACGCCCACTGGTTCTGCGC	DNMT1	10149598
ACGCCCACTGGTTCTGCGCT	DNMT1	10149597
GCTGGGACAGACACAGTCCT	DNMT1	10149580
CTGGGACAGACACAGTCCTC	DNMT1	10149579
TGGGACAGACACAGTCCTCG	DNMT1	10149578
GAGGGTCCGACGTGGCCCCG	DNMT1	10149574
CACAGTCCTCGGGGCCACGT	DNMT1	10149569
CAGCTCCAGAGGGTCCGACG	DNMT1	10149566
CGGGGCCACGTCGGACCCTC	DNMT1	10149560
CCACCAAGAACAGCTCCAGA	DNMT1	10149556
TCCACCAAGAACAGCTCCAG	DNMT1	10149555
GGACCCTCTGGAGCTGTTCT	DNMT1	10149548
CCCTCTGGAGCTGTTCTTGG	DNMT1	10149545
GTTCTTGGTGGATGAATGTG	DNMT1	10149533
AGATGACTTTCACTTTGCTG	DNMT1	10149502
ACAAAGCCCCCTCCGAAAAC	DNMT1	10149468
CAAAGCCCCCTCCGAAAACT	DNMT1	10149467
CCCCTCCGAAAACTGGGCCA	DNMT1	10149461
CTCCGAAAACTGGGCCATGG	DNMT1	10149458
ACACCAGGCACTCACCTCCA	DNMT1	10149455
CTTATCTCCCAAGGGAGGCA	DNMT1	10149014
TCCCCCTCCAGCAGGGACTC	DNMT1	10149000
GTCCCCCTCCAGCAGGGACT	DNMT1	10148999
CATGGATCCCGAGTCCCTGC	DNMT1	10148996
GGATCCCGAGTCCCTGCTGG	DNMT1	10148993
CCCGTCGTCCCCCTCCAGCA	DNMT1	10148993
TCCCGTCGTCCCCCTCCAGC	DNMT1	10148992
GATCCCGAGTCCCTGCTGGA	DNMT1	10148992
ATCCCGAGTCCCTGCTGGAG	DNMT1	10148991
TCCCGAGTCCCTGCTGGAGG	DNMT1	10148990
TCCCTGCTGGAGGGGGACGA	DNMT1	10148983
CCCTGCTGGAGGGGGACGAC	DNMT1	10148982
ATACCACAGCTGGTAGAAGT	DNMT1	10148966
AGACCTACTTCTACCAGCTG	DNMT1	10148958
AGTCTTGATCATACCACAGC	DNMT1	10148956
CTTGTTGTCCTCTGTTGGCT	DNMT1	10148906
ACTTGTTGTCCTCTGTTGGC	DNMT1	10148905
TCCAAAAACCCAGCCAACAG	DNMT1	10148903
TTGAACTTGTTGTCCTCTGT	DNMT1	10148901
CTGTGTGAGCTGTGCCCGTC	DNMT1	10146505
TTGCCTCATCTCAGCCAGAC	DNMT1	10146502
TTTGCCTCATCTCAGCCAGA	DNMT1	10146501
GTGCCCGTCTGGCTGAGATG	DNMT1	10146494
TGAGGCAAAAAGAAATCCCC	DNMT1	10146476
GAGGCAAAAAGAAATCCCCA	DNMT1	10146475
CGAGCTGCTCCAGGACCCTG	DNMT1	10146471
TCGAGCTGCTCCAGGACCCT	DNMT1	10146470
AAAAGAAATCCCCAGGGTCC	DNMT1	10146469
CTCGAGCTGCTCCAGGACCC	DNMT1	10146469
CCAGGTCCTCGAGCTGCTCC	DNMT1	10146462
CAGGGTCCTGGAGCAGCTCG	DNMT1	10146457
CCTGGAGCAGCTCGAGGACC	DNMT1	10146451
AGTAGAGGACCCGGCTATCC	DNMT1	10146444
AGCTCGAGGACCTGGATAGC	DNMT1	10146443
GCTCGAGGACCTGGATAGCC	DNMT1	10146442
TGGCTGAGTAGTAGAGGACC	DNMT1	10146435
TCTTGGTGGCTGAGTAGTAG	DNMT1	10146429
GTACAGGATGCCGTTCTTGG	DNMT1	10146415
TACTACTCAGCCACCAAGAA	DNMT1	10146414
TCGGTACAGGATGCCGTTCT	DNMT1	10146412
CACCATCACCAACTCGGTAC	DNMT1	10146399
AACGGCATCCTGTACCGAGT	DNMT1	10146396
GGTACACACCATCACCAACT	DNMT1	10146393
ATCCTGTACCGAGTTGGTGA	DNMT1	10146390
ACGTGAAGGCCTCAGGGGGC	DNMT1	10146372
TGGTGTGTACCTGCCCCCTG	DNMT1	10146370
TTGAACGTGAAGGCCTCAGG	DNMT1	10146368
CTTGAACGTGAAGGCCTCAG	DNMT1	10146367
ACTTGAACGTGAAGGCCTCA	DNMT1	10146366
TACTTGAACGTGAAGGCCTC	DNMT1	10146365
GGGCACTTACTTGAACGTGA	DNMT1	10146358
CCGTGGGCGTTTCACGGGAC	DNMT1	10143971
TCCTTCCGTGGGCGTTTCAC	DNMT1	10143966
CTCCTTCCGTGGGCGTTTCA	DNMT1	10143965
CCAGTCCCGTGAAACGCCCA	DNMT1	10143960
TCCCGTGAAACGCCCACGGA	DNMT1	10143956
CATCCACGGGCTCCTTCCGT	DNMT1	10143955
TCATCCACGGGCTCCTTCCG	DNMT1	10143954
ACGCCCACGGAAGGAGCCCG	DNMT1	10143947
GGGTACAGGTCCTCATCCAC	DNMT1	10143942
ACGGAAGGAGCCCGTGGATG	DNMT1	10143941
TGGGTACAGGTCCTCATCCA	DNMT1	10143941
TCCGGTAGTGCTCTGGGTAC	DNMT1	10143928
AGTATTTCCGGTAGTGCTCT	DNMT1	10143922
GAGTATTTCCGGTAGTGCTC	DNMT1	10143921
ACCTGTACCCAGAGCACTAC	DNMT1	10143918
TGATGTAGTCGGAGTATTTC	DNMT1	10143910
GTTGCTGCCTTTGATGTAGT	DNMT1	10143899
AAATACTCCGACTACATCAA	DNMT1	10143895
CTACATCAAAGGCAGCAACC	DNMT1	10143884
GGTAGGGCTCAGGGGCATCC	DNMT1	10143877
GCCAATTCGGTAGGGCTCAG	DNMT1	10143869
GGCCAATTCGGTAGGGCTCA	DNMT1	10143868
CGGCCAATTCGGTAGGGCTC	DNMT1	10143867
TTGATCCGGCCAATTCGGTA	DNMT1	10143861
TTTGATCCGGCCAATTCGGT	DNMT1	10143860
GCCCCTGAGCCCTACCGAAT	DNMT1	10143859
CTGAGCCCTACCGAATTGGC	DNMT1	10143855
GACAGAAGATCTCTTTGATC	DNMT1	10143847
GGCCTGCCGTTGCTCTTCTT	DNMT1	10143825
GGGCCTGCCGTTGCTCTTCT	DNMT1	10143824
TTCTGTCCCAAGAAGAGCAA	DNMT1	10143820
GTCCCAAGAAGAGCAACGGC	DNMT1	10143816
ATGAGACTGACATCAAAATC	DNMT1	10143789
TGAGACTGACATCAAAATCC	DNMT1	10143788
ACCTGTAGAACTTGTTGACC	DNMT1	10143781
TCCGGGTCAACAAGTTCTAC	DNMT1	10143771
GTGGACTTGTGGGTGTTCTC	DNMT1	10142214
GCTCGCTGGAGTGGACTTGT	DNMT1	10142204
AGCTCGCTGGAGTGGACTTG	DNMT1	10142203
TGCGTGGTAGCTCGCTGGAG	DNMT1	10142195
ATGTCTGCGTGGTAGCTCGC	DNMT1	10142190
AGAGCAGGTTGATGTCTGCG	DNMT1	10142179
CCTCGTCGCTCCAGTAGAGC	DNMT1	10142164
CAGACATCAACCTGCTCTAC	DNMT1	10142163
CCTGCTCTACTGGAGCGACG	DNMT1	10142153
GCTCTACTGGAGCGACGAGG	DNMT1	10142150
CTGGAGCGACGAGGAGGCCG	DNMT1	10142144
GAGCGACGAGGAGGCCGTGG	DNMT1	10142141
CACAGCCTTGAAGTCCACCA	DNMT1	10142138
GGAGGCCGTGGTGGACTTCA	DNMT1	10142132
GGTGGACTTCAAGGCTGTGC	DNMT1	10142123
GTGGACTTCAAGGCTGTGCA	DNMT1	10142122
CCCCATACTCCACGGTGCAG	DNMT1	10142110
TGTGCAGGGCCGCTGCACCG	DNMT1	10142108
CAGGTCCTCCCCATACTCCA	DNMT1	10142102
GGCCGCTGCACCGTGGAGTA	DNMT1	10142101
GCCGCTGCACCGTGGAGTAT	DNMT1	10142100
CCGCTGCACCGTGGAGTATG	DNMT1	10142099
CTGCACCGTGGAGTATGGGG	DNMT1	10142096
ACACCTGGACGCACTCGGGC	DNMT1	10142083
GAGTACACCTGGACGCACTC	DNMT1	10142079
GGAGTACACCTGGACGCACT	DNMT1	10142078
GGACCTGCCCGAGTGCGTCC	DNMT1	10142075
GGCCGCCCATGGAGTACACC	DNMT1	10142068
GTGCGTCCAGGTGTACTCCA	DNMT1	10142063
TGCGTCCAGGTGTACTCCAT	DNMT1	10142062
GTCCAGGTGTACTCCATGGG	DNMT1	10142059
GAAGCGGTTGGGGCCGCCCA	DNMT1	10142057
CGAGGAAGTAGAAGCGGTTG	DNMT1	10142047
TCGAGGAAGTAGAAGCGGTT	DNMT1	10142046
CTCGAGGAAGTAGAAGCGGT	DNMT1	10142045
CCACCTCGAGGAAGTAGAAG	DNMT1	10142041
CAACCGCTTCTACTTCCTCG	DNMT1	10142033
CCGCTTCTACTTCCTCGAGG	DNMT1	10142030
CAAGCAGGGGCACCACCTCG	DNMT1	10142029
GGGCTACGGGCATGGTTGGG	DNMT1	10141151
CCAGGGCTACGGGCATGGTT	DNMT1	10141148
TCCAGGGCTACGGGCATGGT	DNMT1	10141147
TGTTTCCAGGGCTACGGGCA	DNMT1	10141143
CCCTTTGTTTCCAGGGCTAC	DNMT1	10141138
TCCCTTTGTTTCCAGGGCTA	DNMT1	10141137
CCCAACCATGCCCGTAGCCC	DNMT1	10141137
TGCCCTTCCCTTTGTTTCCA	DNMT1	10141131
TTGCCCTTCCCTTTGTTTCC	DNMT1	10141130
GCCCGTAGCCCTGGAAACAA	DNMT1	10141128
CCCGTAGCCCTGGAAACAAA	DNMT1	10141127
TAGCCCTGGAAACAAAGGGA	DNMT1	10141123
AGCCCTGGAAACAAAGGGAA	DNMT1	10141122
TGGAAACAAAGGGAAGGGCA	DNMT1	10141117
GGAAACAAAGGGAAGGGCAA	DNMT1	10141116
GACTTGGGCTTGCCCTTCCC	DNMT1	10140908
GGCTCACAGGCTTGGGACTT	DNMT1	10140893
CGGCTCACAGGCTTGGGACT	DNMT1	10140892
CTCGCTCGGCTCACAGGCTT	DNMT1	10140886
GCTCGCTCGGCTCACAGGCT	DNMT1	10140885
CTCTGGCTCGCTCGGCTCAC	DNMT1	10140880
ATCTCTATCTCTGGCTCGCT	DNMT1	10140872
GGCAGCTTGATCTCTATCTC	DNMT1	10140863
ACATCCAGGGTCCGCAGCTT	DNMT1	10140842
AGATCAAGCTGCCCAAGCTG	DNMT1	10140842
CACATCCAGGGTCCGCAGCT	DNMT1	10140841
GCTGCCCAAGCTGCGGACCC	DNMT1	10140835
GCAGCCAGAAAACACATCCA	DNMT1	10140829
CGCAGCCAGAAAACACATCC	DNMT1	10140828
TTCTGGCTGCGGGGGGTTGT	DNMT1	10140805
TGGCTGCGGGGGGTTGTCGG	DNMT1	10140802
GGCTGCGGGGGGTTGTCGGA	DNMT1	10140801
TCGGAGGGATTCCACCAAGC	DNMT1	10140786
ACGGGCGCTCACCTGCTTGG	DNMT1	10140786
CCTACGGGCGCTCACCTGCT	DNMT1	10140783
CACAGCGTGTCAGAGATGCC	DNMT1	10140327
CAGGCATCTCTGACACGCTG	DNMT1	10140315
AGGCATCTCTGACACGCTGT	DNMT1	10140314
CGCAGGGTCCCACATCTCGA	DNMT1	10140302
CGCTGTGGGCCATCGAGATG	DNMT1	10140300
GCTGTGGGCCATCGAGATGT	DNMT1	10140299
CATCGAGATGTGGGACCCTG	DNMT1	10140290
GCCGGAACGCCTGGGCCGCA	DNMT1	10140286
AGCCGGAACGCCTGGGCCGC	DNMT1	10140285
GATGTGGGACCCTGCGGCCC	DNMT1	10140284
GTTGTTCAGCCGGAACGCCT	DNMT1	10140278
GGTTGTTCAGCCGGAACGCC	DNMT1	10140277
ACCCTGCGGCCCAGGCGTTC	DNMT1	10140276
TGGAGCCGGGGTTGTTCAGC	DNMT1	10140268
GCGTTCCGGCTGAACAACCC	DNMT1	10140262
CTGTGAACACTGTGGAGCCG	DNMT1	10140256
TCTGTGAACACTGTGGAGCC	DNMT1	10140255
CTCTGTGAACACTGTGGAGC	DNMT1	10140254
GCAGTCCTCTGTGAACACTG	DNMT1	10140248
CGGCTCCACAGTGTTCACAG	DNMT1	10140242
CAGCCATGACCAGCTTCAGC	DNMT1	10140220
CTGCAACATCCTGCTGAAGC	DNMT1	10140218
CATCCTGCTGAAGCTGGTCA	DNMT1	10140212
CTGCTGAAGCTGGTCATGGC	DNMT1	10140208
TGCTGAAGCTGGTCATGGCT	DNMT1	10140207
GCTGAAGCTGGTCATGGCTG	DNMT1	10140206
CCGCTGGCCGCGGGAGTTGG	DNMT1	10140191
CAGCCGCTGGCCGCGGGAGT	DNMT1	10140188
GGGGAGACCACCAACTCCCG	DNMT1	10140187
CTGGGGCAGCCGCTGGCCGC	DNMT1	10140182
TCTGGGGCAGCCGCTGGCCG	DNMT1	10140181
CCACCAACTCCCGCGGCCAG	DNMT1	10140180
CTCCCTTCTGGGGCAGCCGC	DNMT1	10140175
CGGCCAGCGGCTGCCCCAGA	DNMT1	10140167
GGCCAGCGGCTGCCCCAGAA	DNMT1	10140166
GACGTGGAGATGCTGTGCGG	DNMT1	10140142
ACGTGGAGATGCTGTGCGGC	DNMT1	10140141
CCGCTGAAGCCCTGGCAGGG	DNMT1	10140129
GTGCGGCGGGCCGCCCTGCC	DNMT1	10140128
TGCGGCGGGCCGCCCTGCCA	DNMT1	10140127
ATGCCGCTGAAGCCCTGGCA	DNMT1	10140126
CATGCCGCTGAAGCCCTGGC	DNMT1	10140125
GGTTCATGCCGCTGAAGCCC	DNMT1	10140121
CCGCCCTGCCAGGGCTTCAG	DNMT1	10140118
AGTAGGTGCGCGAATTGAAG	DNMT1	10140100
CTCCAAGTTCAAAAACTCTC	DNMT1	10140068
CAAGTTCAAAAACTCTCTGG	DNMT1	10140065
CTCTGGTGGTTTCCTTCCTC	DNMT1	10140051
TCTACCCGTTTACCTGAGGA	DNMT1	10140050
GGCTTCTACCCGTTTACCTG	DNMT1	10140046
ACAGCTACTGCGACTACTAC	DNMT1	10139805
ACTGCGACTACTACCGGCCC	DNMT1	10139799
CCAGGAGGAAGAACCGGGGC	DNMT1	10139797
TTCTCCAGGAGGAAGAACCG	DNMT1	10139793
ATTCTCCAGGAGGAAGAACC	DNMT1	10139792
CATTCTCCAGGAGGAAGAAC	DNMT1	10139791
CCGGCCCCGGTTCTTCCTCC	DNMT1	10139786
AGTTCCTGACATTCTCCAGG	DNMT1	10139782
CAAAGTTCCTGACATTCTCC	DNMT1	10139779
TCTTCCTCCTGGAGAATGTC	DNMT1	10139775
CAGGACCATGGAGCGCTTGA	DNMT1	10139753
TGTCTCCTTCAAGCGCTCCA	DNMT1	10139747
GAGGGTGAGCTTCAGGACCA	DNMT1	10139741
GGCAGCGGAGGGTGAGCTTC	DNMT1	10139734
CATGCGGACCAGGCAGCGGA	DNMT1	10139723
CCATGCGGACCAGGCAGCGG	DNMT1	10139722
GAAGCTCACCCTCCGCTGCC	DNMT1	10139720
AGCCCATGCGGACCAGGCAG	DNMT1	10139719
ACTGATAGCCCATGCGGACC	DNMT1	10139713
CCTCCGCTGCCTGGTCCGCA	DNMT1	10139711
CTCCGCTGCCTGGTCCGCAT	DNMT1	10139710
AGGTGCACTGATAGCCCATG	DNMT1	10139707
ATGGGCTATCAGTGCACCTT	DNMT1	10139692
GCCCACCTGCAGCACGCCGA	DNMT1	10139687
GTGCACCTTCGGCGTGCTGC	DNMT1	10139681
CACCTTCGGCGTGCTGCAGG	DNMT1	10139678
ACCTTCGGCGTGCTGCAGGT	DNMT1	10139677
CTGGGCCACGCCGTACTGAC	DNMT1	10138599
CCCCCACAGGCCGGTCAGTA	DNMT1	10138598
ACAGGCCGGTCAGTACGGCG	DNMT1	10138593
AGTACGGCGTGGCCCAGACT	DNMT1	10138582
GATGGCCCGCCTCCTAGTCT	DNMT1	10138581
TGATGGCCCGCCTCCTAGTC	DNMT1	10138580
ACGGCGTGGCCCAGACTAGG	DNMT1	10138579
GCGTGGCCCAGACTAGGAGG	DNMT1	10138576
CGTGGCCCAGACTAGGAGGC	DNMT1	10138575
TAGGAGGCGGGCCATCATCC	DNMT1	10138563
AGGGGCCGCGGCCAGGATGA	DNMT1	10138563
GCGGGCCATCATCCTGGCCG	DNMT1	10138557
GAGCTTCTCTCCAGGGGCCG	DNMT1	10138551
ATCATCCTGGCCGCGGCCCC	DNMT1	10138550
CAGAGGGAGCTTCTCTCCAG	DNMT1	10138545
ACAGAGGGAGCTTCTCTCCA	DNMT1	10138544
AACAGAGGGAGCTTCTCTCC	DNMT1	10138543
GCAGTGGCTCCGGGAACAGA	DNMT1	10138529
TGCAGTGGCTCCGGGAACAG	DNMT1	10138528
AGAGAAGCTCCCTCTGTTCC	DNMT1	10138527
CAAACACGTGCAGTGGCTCC	DNMT1	10138520
GCAAACACGTGCAGTGGCTC	DNMT1	10138519
CGGGGAGCAAACACGTGCAG	DNMT1	10138513
CACTGCACGTGTTTGCTCCC	DNMT1	10138501
ACTGCACGTGTTTGCTCCCC	DNMT1	10138500
ACGCTCAGCTGGCAGGCCCG	DNMT1	10138495
CACGCTCAGCTGGCAGGCCC	DNMT1	10138494
CCACGCTCAGCTGGCAGGCC	DNMT1	10138493
CACCACCACGCTCAGCTGGC	DNMT1	10138488
CCGGGCCTGCCAGCTGAGCG	DNMT1	10138482
GGCCTGCCAGCTGAGCGTGG	DNMT1	10138479
AGTTTGTGAGCAACATAACC	DNMT1	10138444
TGTGAGCAACATAACCAGGT	DNMT1	10138440
CCTCTGTTGCAGGTTGAGCT	DNMT1	10138005
CTCTGTTGCAGGTTGAGCTC	DNMT1	10138004
GGTTGAGCTCGGGTCCTTTC	DNMT1	10137994
CGCACCGTGATGGTCCGGAA	DNMT1	10137991
TGTCTCGCACCGTGATGGTC	DNMT1	10137986
GGGTCCTTTCCGGACCATCA	DNMT1	10137984
CATCGTGTCTCGCACCGTGA	DNMT1	10137981
AGACACGATGTCCGACCTGC	DNMT1	10137957
ATTCCGCACCTCCGGCAGGT	DNMT1	10137957
CACGATGTCCGACCTGCCGG	DNMT1	10137954
CTCCATTCCGCACCTCCGGC	DNMT1	10137953
GAGGCTCCATTCCGCACCTC	DNMT1	10137949
TGTCCGACCTGCCGGAGGTG	DNMT1	10137949
GACCTGCCGGAGGTGCGGAA	DNMT1	10137944
GGAGGTGCGGAATGGAGCCT	DNMT1	10137936
GTAGGAGATCTCCAGTGCCG	DNMT1	10137930
GCGGAATGGAGCCTCGGCAC	DNMT1	10137930
GCACTGGAGATCTCCTACAA	DNMT1	10137914
CACTGGAGATCTCCTACAAC	DNMT1	10137913
GGACTGAGGCTCCCCGTTGT	DNMT1	10137912
ACTGGAGATCTCCTACAACG	DNMT1	10137912
ACAACGGGGAGCCTCAGTCC	DNMT1	10137898
TGCCTCTGGAACCAGGACTG	DNMT1	10137898
CCGGAGCTGCCTCTGGAACC	DNMT1	10137891
AGCCTCAGTCCTGGTTCCAG	DNMT1	10137889
GTGCGCCCCGGAGCTGCCTC	DNMT1	10137884
CCTGGTTCCAGAGGCAGCTC	DNMT1	10137880
CTGGTTCCAGAGGCAGCTCC	DNMT1	10137879
TGGTTCCAGAGGCAGCTCCG	DNMT1	10137878
TGGGCTGGTACTGTGCGCCC	DNMT1	10137872
TGTGGTCCCTGAGGATGGGC	DNMT1	10137857
CAGATGTGGTCCCTGAGGAT	DNMT1	10137853
CACAGTACCAGCCCATCCTC	DNMT1	10137853
ACAGATGTGGTCCCTGAGGA	DNMT1	10137852
ACAGTACCAGCCCATCCTCA	DNMT1	10137852
CCTTACAGATGTGGTCCCTG	DNMT1	10137848
GTGCCATTACCTTACAGATG	DNMT1	10137839
CCTCAGGGACCACATCTGTA	DNMT1	10137837
CTTTCAGGACATGAGTGCAT	DNMT1	10137271
TCAGGACATGAGTGCATTGG	DNMT1	10137268
CATTGGTGGCTGCCCGCATG	DNMT1	10137254
CAAGGGGATGTGCCGCATGC	DNMT1	10137253
CCAAGGGGATGTGCCGCATG	DNMT1	10137252
CCGCATGCGGCACATCCCCT	DNMT1	10137241
AGTCTGACCCTGGGGCCAAG	DNMT1	10137237
CAGTCTGACCCTGGGGCCAA	DNMT1	10137236
CCAGTCTGACCCTGGGGCCA	DNMT1	10137235
CGGCACATCCCCTTGGCCCC	DNMT1	10137234
GGCACATCCCCTTGGCCCCA	DNMT1	10137233
ATCGCGCCAGTCTGACCCTG	DNMT1	10137229
GATCGCGCCAGTCTGACCCT	DNMT1	10137228
AGATCGCGCCAGTCTGACCC	DNMT1	10137227
CCTTGGCCCCAGGGTCAGAC	DNMT1	10137224
GAGAGCCGCACCTCGATGTT	DNMT1	10137203
GCGCGATCTGCCCAACATCG	DNMT1	10137202
TGAGAGCCGCACCTCGATGT	DNMT1	10137202
ATCTGCCCAACATCGAGGTG	DNMT1	10137197
ATCGAGGTGCGGCTCTCAGA	DNMT1	10137186
GCGGCTCTCAGACGGCACCA	DNMT1	10137178
ATACCGCAGCTTCCTGGCCA	DNMT1	10137172
GTGGGTATACCGCAGCTTCC	DNMT1	10137166
GCACCATGGCCAGGAAGCTG	DNMT1	10137164
GCCGTTCTTCCTGTCATGGT	DNMT1	10137148
GGCCGTTCTTCCTGTCATGG	DNMT1	10137147
TGCGGTATACCCACCATGAC	DNMT1	10137146
TGCGGCCGTTCTTCCTGTCA	DNMT1	10137144
ACCCACCATGACAGGAAGAA	DNMT1	10137138
GGAGGGCCCCAGAGCTGCTG	DNMT1	10137126
AAGAACGGCCGCAGCAGCTC	DNMT1	10137123
AGAACGGCCGCAGCAGCTCT	DNMT1	10137122
GAACGGCCGCAGCAGCTCTG	DNMT1	10137121
AGCAGCTCTGGGGCCCTCCG	DNMT1	10137111
GCAGCTCTGGGGCCCTCCGT	DNMT1	10137110
GCAGGAGCAGACCCCACGGA	DNMT1	10137109
CAGCTCTGGGGCCCTCCGTG	DNMT1	10137109
CGCAGGAGCAGACCCCACGG	DNMT1	10137108
CCACGCAGGAGCAGACCCCA	DNMT1	10137105
CCGTGGGGTCTGCTCCTGCG	DNMT1	10137094
ACAGGACCCACCTTCCACGC	DNMT1	10137091
GGGGTCTGCTCCTGCGTGGA	DNMT1	10137090
GTCTGCTCCTGCGTGGAAGG	DNMT1	10137087
TCTGCTCCTGCGTGGAAGGT	DNMT1	10137086
GGGTCGCAGGCTTTGCCGGC	DNMT1	10136286
TGCGGGGTCGCAGGCTTTGC	DNMT1	10136282
CTGCCTGGCTGCGGGGTCGC	DNMT1	10136273
TGTTGAACTGCCTGGCTGCG	DNMT1	10136266
AAGCCTGCGACCCCGCAGCC	DNMT1	10136265
GTGTTGAACTGCCTGGCTGC	DNMT1	10136265
GGTGTTGAACTGCCTGGCTG	DNMT1	10136264
GATGAGGGTGTTGAACTGCC	DNMT1	10136258
GGGCAGGCACCAGGGGATGA	DNMT1	10136243
GGGGCAGGCACCAGGGGATG	DNMT1	10136242
AGTTCAACACCCTCATCCCC	DNMT1	10136241
CGGTGTGGGGCAGGCACCAG	DNMT1	10136236
CCGGTGTGGGGCAGGCACCA	DNMT1	10136235
CCCGGTGTGGGGCAGGCACC	DNMT1	10136234
GCCGGTTCCCGGTGTGGGGC	DNMT1	10136227
CCCTGGTGCCTGCCCCACAC	DNMT1	10136224
CCTGGTGCCTGCCCCACACC	DNMT1	10136223
TTGTGCCGGTTCCCGGTGTG	DNMT1	10136223
GTTGTGCCGGTTCCCGGTGT	DNMT1	10136222
GGTTGTGCCGGTTCCCGGTG	DNMT1	10136221
GCCTGCCCCACACCGGGAAC	DNMT1	10136217
CCAGTGGTTGTGCCGGTTCC	DNMT1	10136216
GGCCAGCCCAGTGGTTGTGC	DNMT1	10136209
CCGGGAACCGGCACAACCAC	DNMT1	10136205
CGGGAACCGGCACAACCACT	DNMT1	10136204
TTCCATAGAGGCCAGCCCAG	DNMT1	10136200
AACCGGCACAACCACTGGGC	DNMT1	10136200
AACCACTGGGCTGGCCTCTA	DNMT1	10136191
CCCACTCGAGCCTTCCATAG	DNMT1	10136188
ACTGGGCTGGCCTCTATGGA	DNMT1	10136187
GCCTCTATGGAAGGCTCGAG	DNMT1	10136178
CCTCTATGGAAGGCTCGAGT	DNMT1	10136177
TATGGAAGGCTCGAGTGGGA	DNMT1	10136173
CATGGGCTCGGGGTTGGTGA	DNMT1	10136147
CTTGCCCATGGGCTCGGGGT	DNMT1	10136141
CCTGCTTGCCCATGGGCTCG	DNMT1	10136137
ACCTGCTTGCCCATGGGCTC	DNMT1	10136136
CGTCACCAACCCCGAGCCCA	DNMT1	10136135
TACCTGCTTGCCCATGGGCT	DNMT1	10136135
GTCACCAACCCCGAGCCCAT	DNMT1	10136134
CCACCTACCTGCTTGCCCAT	DNMT1	10136130
CCCACCTACCTGCTTGCCCA	DNMT1	10136129
CCCCGAGCCCATGGGCAAGC	DNMT1	10136126
GAGCCCATGGGCAAGCAGGT	DNMT1	10136122
CTGGGTGGAGCACGCGGCCC	DNMT1	10135851
GCTGCTCTGGGTGGAGCACG	DNMT1	10135845
CCACACGGTGCTGCTCTGGG	DNMT1	10135836
TCACCACACGGTGCTGCTCT	DNMT1	10135833
CTCACCACACGGTGCTGCTC	DNMT1	10135832
CCACCCAGAGCAGCACCGTG	DNMT1	10135825
ACTCCCGCACGCTCACCACA	DNMT1	10135821
AGCACCGTGTGGTGAGCGTG	DNMT1	10135814
GCACCGTGTGGTGAGCGTGC	DNMT1	10135813
GTCAGGGAAGCCCTGGGAGC	DNMT1	10135795
GCGGGAGTGTGCCCGCTCCC	DNMT1	10135795
TGTCAGGGAAGCCCTGGGAG	DNMT1	10135794
CGGGAGTGTGCCCGCTCCCA	DNMT1	10135794
GTAGGTGTCAGGGAAGCCCT	DNMT1	10135789
GGTAGGTGTCAGGGAAGCCC	DNMT1	10135788
CGAAGAGCCGGTAGGTGTCA	DNMT1	10135779
CCGAAGAGCCGGTAGGTGTC	DNMT1	10135778
AGGGCTTCCCTGACACCTAC	DNMT1	10135775
GATGTTGCCGAAGAGCCGGT	DNMT1	10135771
CCAGGATGTTGCCGAAGAGC	DNMT1	10135767
CCTGACACCTACCGGCTCTT	DNMT1	10135767
CCGGCTCTTCGGCAACATCC	DNMT1	10135756
TGACCTGCCGGTGCTTGTCC	DNMT1	10135749
GCAACATCCTGGACAAGCAC	DNMT1	10135745
CATCCTGGACAAGCACCGGC	DNMT1	10135741
GCGCCGCCCCACTGACCTGC	DNMT1	10135737
TTTGGCCAGGGGCGGTGGCA	DNMT1	10134292
ATGGCTTTGGCCAGGGGCGG	DNMT1	10134287
CAATGCCGTGCCACCGCCCC	DNMT1	10134286
CCAATGGCTTTGGCCAGGGG	DNMT1	10134284
AAGCCAATGGCTTTGGCCAG	DNMT1	10134281
CAAGCCAATGGCTTTGGCCA	DNMT1	10134280
CCAAGCCAATGGCTTTGGCC	DNMT1	10134279
GATCTCCAAGCCAATGGCTT	DNMT1	10134274
CCGCCCCTGGCCAAAGCCAT	DNMT1	10134273
AAGCTTGATCTCCAAGCCAA	DNMT1	10134268
CCTGGCCAAAGCCATTGGCT	DNMT1	10134268
GGAGATCAAGCTTTGTATGT	DNMT1	10134247
TGAGGCACTCTCTCGGGCTT	DNMT1	10134235
CATACCTGAGGCACTCTCTC	DNMT1	10134229
CCATACCTGAGGCACTCTCT	DNMT1	10134228
AAAGCCCGAGAGAGTGCCTC	DNMT1	10134222
GGCCCACCCCACCATACCTG	DNMT1	10134217
CCGAGAGAGTGCCTCAGGTA	DNMT1	10134217
TTTCCCTTCAGCTAAAATAA	DNMT1	10133696
CCCTTCAGCTAAAATAAAGG	DNMT1	10133693
TTCAGCTAAAATAAAGGAGG	DNMT1	10133690
AAAGGAGGAGGAAGCTGCTA	DNMT1	10133678
GCCCAGGACAGCCAGCAGGG	DNMT3B	32787388
GGCGACGGGGAAGATGGGGA	DNMT3B	32784790
GTGGAGGCAGACAGTGGAGA	DNMT3B	32787427
GCCAGACATAGCCTGTCGCT	DNMT3B	32788954
CCTGGGCTAGGCGGGCGTAG	DNMT3B	32787361
GGACCAGCTGAAGCCCATGT	DNMT3B	32792699
GCAGCAACACGAGCTGCTGC	DNMT3B	32797295
TCCTGCGGCGCCGGAAGGAC	DNMT3B	32798590
AGAGAGGGTGGAAGGACACG	DNMT3B	32796824
GCGGGCACCACGGCCCATGT	DNMT3B	32807803
CAGACTGGACACCTCCCTCT	DNMT3B	32781383
CCCCACGTTCCACCCGAGGC	DNMT3B	32786571
TGGTAGCCGGGAACTCCACG	DNMT3B	32786609
GGGAAGGCCTGTGCCTCTCC	DNMT3B	32786540
GCTCCAGGGCTCCTGAAGCT	DNMT3B	32798522
GCTGGTGGGCACAGGCACAG	DNMT3B	32798504
AAGAGAGGGTGGAAGGACAC	DNMT3B	32796825
CAGTGGGCTTGAAGCCCCCG	DNMT3B	32792718
AATGTTGTAGCCATGAAGGT	DNMT3B	32801390
GTTGCGGCCCTGCCGGCCTC	DNMT3B	32786572
GACGTGTCCAACATGGGCCG	DNMT3B	32807807
CACGGGGGCTTCAAGCCCAC	DNMT3B	32792730
GCGGCCCTGCCGGCCTCGGG	DNMT3B	32786569
AGTCCTTCAGAGGGGCGAAG	DNMT3B	32807870
AGTGGGCTTGAAGCCCCCGT	DNMT3B	32792717
GAAAGATCAAGGGCTTCTCC	DNMT3B	32788908
TATAACAACGGCAAAGACCG	DNMT3B	32795509
AATGGAGAGGAGGACGCCGG	DNMT3B	32780365
CCGGGGTGCGGATAGCCTCC	DNMT3B	32780440
TCAGAGGGGCGAAGAGGTGT	DNMT3B	32807864
GGGGGGCATGGAGTCCCCGC	DNMT3B	32787405
CAGGCATCTCAATGGAGAGG	DNMT3B	32780355
GCCCCCCCTCAAAGAGAGGG	DNMT3B	32796836
GAATTACTCACGCCCCAAGG	DNMT3B	32801335
CTCCAGGATTGGGGGCGAGT	DNMT3B	32780424
ACAGTGTCTCCAGCCGGGAG	DNMT3B	32786538
CTCGCGACTCTCCAAGAGGG	DNMT3B	32781383
GAGAGGAGGACGCCGGCGGG	DNMT3B	32780369
CCGTGGAGTTCCCGGCTACC	DNMT3B	32786622
CGGCGGGCAACAGCATCGGC	DNMT3B	32787256
TGCCGGCCTCGGGTGGAACG	DNMT3B	32786562
AATTACTCACGCCCCAAGGA	DNMT3B	32801336
AAAGCATGAAGGGAGACACC	DNMT3B	32780336
TGTTGGAACCGTGAAGCACG	DNMT3B	32800246
AGCCATGTACCATGCTCTGG	DNMT3B	32791704
AAAAGCCATGTACCATGCTC	DNMT3B	32791701
ACAGGAAAGCCAAAGATCCT	DNMT3B	32807763
TTAGGTCTCTGCAGACAAAC	DNMT3B	32791614
TAACAACGGCAAAGACCGAG	DNMT3B	32795511
GACACGTCTGTGTAGTGCAC	DNMT3B	32807781
CCTGGTAGCCGGGAACTCCA	DNMT3B	32786611
AAGCTCGCGACTCTCCAAGA	DNMT3B	32781380
GTTACCTGTTCATCCCGGGT	DNMT3B	32802459
CTACACAGACGTGTCCAACA	DNMT3B	32807800
TCCTTCCACCCTCTCTTTGA	DNMT3B	32796842
CCCCTCAAAGAGAGGGTGGA	DNMT3B	32796832
GTCCTGGGCTAGGCGGGCGT	DNMT3B	32787363
ATAACAACGGCAAAGACCGA	DNMT3B	32795510
AGCCCAGGACAGCCAGCAGG	DNMT3B	32787387
GTGCGGATAGCCTCCAGGAT	DNMT3B	32780435
ACGTTCCACCCGAGGCCGGC	DNMT3B	32786575
AGAGGAGGACGCCGGCGGGA	DNMT3B	32780370
GTTGGAACCGTGAAGCACGA	DNMT3B	32800247
CGACTCGCCCCCAATCCTGG	DNMT3B	32780436
GGGGATGAAGATCAGAGCCG	DNMT3B	32795530
CCGCCTTCGGGCTGCGGGAA	DNMT3B	32799272
GCCCCCCTGCTGGCTGTCCT	DNMT3B	32787378
GCGAAGAGGTGTCGGATGAC	DNMT3B	32807856
AAAGAGAGGGTGGAAGGACA	DNMT3B	32796826
CAAGCTCGCGACTCTCCAAG	DNMT3B	32781379
CAGAGCCCCCCCTCAAAGAG	DNMT3B	32796840
CTAGCCCAGGACAGCCAGCA	DNMT3B	32787385
ATCCGCACCCCGGAGATCAG	DNMT3B	32780461
ACGGGGGCTTCAAGCCCACT	DNMT3B	32792731
GGCTATGTCTGGCATGCGGT	DNMT3B	32788975
AAAGAGTTGGGCATAAAGGT	DNMT3B	32800184
CCATGTGGACGAGTCCCCCG	DNMT3B	32786605
GAAGGCCACCTCCAAGCGAC	DNMT3B	32788954
GGGGAACCAACCCTGGTAGC	DNMT3B	32786622
CCCGCCAGAAGCTGCTGGGA	DNMT3B	32807832
GCCGGCCTCGGGTGGAACGT	DNMT3B	32786561
CCATACAGGCCTTTCCTGGC	DNMT3B	32800910
AGACTCGATCCTCGTCAACG	DNMT3B	32780394
TGCTGCAAAGCAGCAGCTCT	DNMT3B	32797267
CCGGCAGGGCCGCAACCATG	DNMT3B	32786590
GGTAGCCGGGAACTCCACGG	DNMT3B	32786608
GGGCATGGAGTCCCCGCAGG	DNMT3B	32787408
TGCAGACAAACTGGTGGCAC	DNMT3B	32791623
GACAGGCTATGTCTGGCATG	DNMT3B	32788971
GCCGGTCATCACCCTCCTTG	DNMT3B	32801336
GCTGAATTACTCACGCCCCA	DNMT3B	32801332
CGCTGCAGGCCCCGTTGACG	DNMT3B	32780392
GTGATGACCGGCCGTTCTTC	DNMT3B	32801358
CGGAAGAGCTTTGGCATGAC	DNMT3B	32784812
GCGGATAGCCTCCAGGATTG	DNMT3B	32780433
CCATGAAGGTTGGCGACAAG	DNMT3B	32801400
GAGACACATGTAACAGCTCC	DNMT3B	32798537
CCTCAAAGAGTTGGGCATAA	DNMT3B	32800180
GGACAGCCAGCAGGGGGGCA	DNMT3B	32787393
CAAACATCCAGAAGAACGGC	DNMT3B	32801354
TCCTGGGCTAGGCGGGCGTA	DNMT3B	32787362
CTGGTAGCCGGGAACTCCAC	DNMT3B	32786610
AATGGGCCGCCTTCGGGCTG	DNMT3B	32799278
TCCACCCTCTCTTTGAGGGG	DNMT3B	32796846
GGGACTCCATGCCCCCCTGC	DNMT3B	32787388
TTGATGGCATCAATCATCAC	DNMT3B	32802397
GGAGTGCCTGGAGGTGCTGG	DNMT3B	32798489
TGAGCACAGAGGGTACAGGC	DNMT3B	32801286
GGTCTCTGCAGACAAACTGG	DNMT3B	32791617
CTTCCACCCTCTCTTTGAGG	DNMT3B	32796844
ACAGCTCAAGGAAGCGATCC	DNMT3B	32797189
GCAACCTACCCGGGATGAAC	DNMT3B	32802466
TCGGATGACAGGCACGCTCC	DNMT3B	32807845
TCCAAGCGACAGGCTATGTC	DNMT3B	32788964
AGCGGCCGAGGCCAAGCTTC	DNMT3B	32798522
GAGCTGGGAGGGGACGGCCA	DNMT3B	32787272
TTCCTTATAAAGGACTTGAC	DNMT3B	32784763
TCTGTCCACAGTCCCTGAGA	DNMT3B	32787236
CTGGCATGCGGTGGGTCCAG	DNMT3B	32788983
AGGCTATGTCTGGCATGCGG	DNMT3B	32788974
AAGACTCGATCCTCGTCAAC	DNMT3B	32780393
GGCGTGAGTAATTCAGCAGG	DNMT3B	32801315
TGGCGTCCTGCGGCGCCGGA	DNMT3B	32798585
GAGGGACATCTCACGGTTCC	DNMT3B	32801419
GTCTCCAGGGCTGCTGGGGA	DNMT3B	32792657
GCGATGGCGACGGGGAAGAT	DNMT3B	32784785
TACACAGACGTGTCCAACAT	DNMT3B	32807801
GACTCGAATGGGCCGCCTTC	DNMT3B	32799284
TTACTGCACTGTGTGCTGCG	DNMT3B	32797254
AGCGCTGTCATGGCGTCCTG	DNMT3B	32798575
GCAGCTTCTGGCGGGCACCA	DNMT3B	32807813
CAGGAAAGCCAAAGATCCTG	DNMT3B	32807762
CAAAGCTCTTCCGGGAAACC	DNMT3B	32784833
TGTGTCGTCTGTGAGGTCGA	DNMT3B	32787303
GAGTGCCTGGAGGTGCTGGT	DNMT3B	32798490
GAAGAGCTTTGGCATGACTG	DNMT3B	32784810
GGCGATGGCGACGGGGAAGA	DNMT3B	32784784
TCTGCCTTTGCAGAAAGCTA	DNMT3B	32792630
GTAGGTTGCCCCAGAAGTAT	DNMT3B	32802441
CGTTCCACCCGAGGCCGGCA	DNMT3B	32786576
GCTGGCTGTCCTGGGCTAGG	DNMT3B	32787370
GGCCGGTCATCACCCTCCTT	DNMT3B	32801337
GTCGGAGGACTGGTCGCTGC	DNMT3B	32780406
CCAGCCAGGAAAGGCCTGTA	DNMT3B	32800921
CACCTCTGATCTCCGGGGTG	DNMT3B	32780452
ATAAAGGACTTGACAGGCGA	DNMT3B	32784769
CAGAAAGCTAGGGTGCGAGC	DNMT3B	32792640
GGAATGGCAGGGTACAGCTT	DNMT3B	32799256
ATGTTGGAGTGGGCCCACGG	DNMT3B	32792715
GGAATAGGGGACCTCGTGTG	DNMT3B	32788886
CCGGCCTCGGGTGGAACGTG	DNMT3B	32786560
GGGCACAGGCACAGCGGCCG	DNMT3B	32798510
ATGGGCCGCCTTCGGGCTGC	DNMT3B	32799277
GGTGCCCGCCAGAAGCTGCT	DNMT3B	32807828
TACCTCCAGAGCATGGTACA	DNMT3B	32791695
AGAATGGGGCCCATTTGACT	DNMT3B	32800857
CTCCTCTCCATTGAGATGCC	DNMT3B	32780343
TACTGCACTGTGTGCTGCGA	DNMT3B	32797255
CACTGGTGAAGAAGGCCTGC	DNMT3B	32798610
AGTCGAACTCGATCAAACAG	DNMT3B	32806254
TCTTTGCCATTCATGACAAC	DNMT3B	32806281
AGAAGCTGCTGGGAAGGTCC	DNMT3B	32807838
CCACGGGGGACTCGTCCACA	DNMT3B	32786594
CTTCACGGTTCCAACAGCAA	DNMT3B	32800228
GATGGGAAGGAGTTTGGAAT	DNMT3B	32788871
AGGCCAAGCTTCAGGAGCCC	DNMT3B	32798530
TGGGGCGTGAGTAATTCAGC	DNMT3B	32801318
ATGGAGAGGAGGACGCCGGC	DNMT3B	32780366
CTTTGATGCTATCACGGGCC	DNMT3B	32805340
CTTGACAGGCGATGGCGACG	DNMT3B	32784777
GCCCCAAGGAGGGTGATGAC	DNMT3B	32801346
GATCGAGTCTTCCCTCCCGC	DNMT3B	32780370
GAAGACTCGATCCTCGTCAA	DNMT3B	32780392
GGACGCCATGACAGCGCTGC	DNMT3B	32798559
GGAGACACCAGGCATCTCAA	DNMT3B	32780347
CCTTCCCAGCAGCTTCTGGC	DNMT3B	32807821
AATGTGAATCCAGCCAGGAA	DNMT3B	32800912
AGCTGAAGCCCATGTTGGAG	DNMT3B	32792704
TTGGAACCGTGAAGCACGAG	DNMT3B	32800248
CCTAGCCCAGGACAGCCAGC	DNMT3B	32787384
CGCACCCCGGAGATCAGAGG	DNMT3B	32780464
CTCTGCCTTTGCAGAAAGCT	DNMT3B	32792629
CATGGAGTCCCCGCAGGTGG	DNMT3B	32787411
CGGCCGGTCATCACCCTCCT	DNMT3B	32801338
GGTCCTCCAATGAGTCTCCA	DNMT3B	32792670
CATAGCCTGTCGCTTGGAGG	DNMT3B	32788948
TTCGGGCTGCGGGAATGGCA	DNMT3B	32799267
CCGTGGGCCCACTCCAACAT	DNMT3B	32792701
TGCAAAGTAGTCCTTCAGAG	DNMT3B	32807878
CCGCAGGTGGAGGCAGACAG	DNMT3B	32787421
CTGGCTGTCCTGGGCTAGGC	DNMT3B	32787369
GGCCCGCCATGGTGGTGTCT	DNMT3B	32788932
ACTTGACAGGCGATGGCGAC	DNMT3B	32784776
TCAAATACGTGAACGACGTG	DNMT3B	32800275
CTGTGCCCACCAGCACCTCC	DNMT3B	32798484
CACTGTCTGCCTCCACCTGC	DNMT3B	32787409
TGGAATAGGGGACCTCGTGT	DNMT3B	32788885
TGGTCCTCCAATGAGTCTCC	DNMT3B	32792671
TTCTCAAACATCCAGAAGAA	DNMT3B	32801358
GACGACACAGAGGACACACA	DNMT3B	32787328
AATGGCAGGGTACAGCTTGG	DNMT3B	32799254
TGGTGCCCGCCAGAAGCTGC	DNMT3B	32807827
CTGGAGGTGCTGGTGGGCAC	DNMT3B	32798496
GTCTTGAGGCGCTTGGGTGC	DNMT3B	32795468
AGACATAGCCTGTCGCTTGG	DNMT3B	32788951
CGCCATGGTGGTGTCTTGGA	DNMT3B	32788936
GTGAGCAGCAGAAACTTTGA	DNMT3B	32802413
ACTTGCCATCGCCAAACCAC	DNMT3B	32788988
CCTGGAGGCTATCCGCACCC	DNMT3B	32780451
CGATGCCATCAAACAATGAC	DNMT3B	32799306
CGAGTCCCCCGTGGAGTTCC	DNMT3B	32786614
CAAGTCGAACTCGATCAAAC	DNMT3B	32806252
AGAGTCGCGAGCTTGATCTT	DNMT3B	32781360
CTGTGTGTAGCTTAGCAGAC	DNMT3B	32781398
CTGCCATTCCCGCAGCCCGA	DNMT3B	32799280
CTCCCACAGGAAAGCATGAA	DNMT3B	32780326
CCATGTTGGAGTGGGCCCAC	DNMT3B	32792713
GCCCAGCCACCTCTGATCTC	DNMT3B	32780459
CTGGGCTAGGCGGGCGTAGG	DNMT3B	32787360
ACTTCTGGGGCAACCTACCC	DNMT3B	32802457
TAGCCCAGGACAGCCAGCAG	DNMT3B	32787386
CTCCTGGTGGCCCGCCATGG	DNMT3B	32788924
TTCCAAACTCCTTCCCATCC	DNMT3B	32788856
CAGCATCGGCAGGAACGCCA	DNMT3B	32787266
GTCGATGGTAAGGTAAGAGC	DNMT3B	32787288
GGCTCTGATCTTCATCCCCT	DNMT3B	32795515
CCCCGTGTCACTGGTGAAGA	DNMT3B	32798618
TTCAAGCCCACTGGGATCGA	DNMT3B	32792739
GCCTTCTTCACCAGTGACAC	DNMT3B	32798628
CACCACCATGGCGGGCCACC	DNMT3B	32788915
CACCAGGCATCTCAATGGAG	DNMT3B	32780352
GTCATGGCGTCCTGCGGCGC	DNMT3B	32798581
GGTAAAATTCGAAGAAGAGC	DNMT3B	32801294
TTCCACCCTCTCTTTGAGGG	DNMT3B	32796845
CCACATGGTTGCGGCCCTGC	DNMT3B	32786579
TCTTGAGGCGCTTGGGTGCG	DNMT3B	32795467
ATGGGAAGGAGTTTGGAATA	DNMT3B	32788872
GAGAAGGATGCTCACCATAC	DNMT3B	32800924
TCCAGTCCTTCCGGCGCCGC	DNMT3B	32798580
CTTTGCCATTCATGACAACA	DNMT3B	32806280
GACTTGACAGGCGATGGCGA	DNMT3B	32784775
AAATTAGAATCAAGGAAATA	DNMT3B	32793591
CAGCCCTGGAGACTCATTGG	DNMT3B	32792678
TCCGGTACCCCCAGGATCTT	DNMT3B	32807765
TTTCTGAGCACAGAGGGTAC	DNMT3B	32801282
TTCCAGGATGGGAAGGAGTT	DNMT3B	32788865
TTGGGGGCGAGTCGGAGGAC	DNMT3B	32780416
TCACAGGGCCCGATACTTCT	DNMT3B	32802443
CTTCAAGCCCACTGGGATCG	DNMT3B	32792738
GGACTCGAATGGGCCGCCTT	DNMT3B	32799285
AAGTCGAAGGTGCGTCGTGC	DNMT3B	32793561
GGGAACCAACCCTGGTAGCC	DNMT3B	32786621
AGGACGCCATGACAGCGCTG	DNMT3B	32798560
CATGTTGGAGTGGGCCCACG	DNMT3B	32792714
CCATTCCCGCAGCCCGAAGG	DNMT3B	32799283
TGCGGATAGCCTCCAGGATT	DNMT3B	32780434
CGGATAGCCTCCAGGATTGG	DNMT3B	32780432
CAGACAAACTGGTGGCACTG	DNMT3B	32791625
GCAGACAAACTGGTGGCACT	DNMT3B	32791624
GGGCTCCTGAAGCTTGGCCT	DNMT3B	32798516
CAATGAGTCTCCAGGGCTGC	DNMT3B	32792663
GGCCCATTTGACTTGGTGAT	DNMT3B	32800864
GGCGCACGTTCCAGTCCTTC	DNMT3B	32798589
AACAATGACAGGACTCGAAT	DNMT3B	32799295
GGGGCTCTGTCAGACATGCC	DNMT3B	32796865
ATGAGTCTCCAGGGCTGCTG	DNMT3B	32792661
ATGCAAAGTAGTCCTTCAGA	DNMT3B	32807879
TTTCTGTGTGGAGTGCCTGG	DNMT3B	32798480
GCGACAAGAGGGACATCTCA	DNMT3B	32801412
CGTAGGGGGTACTGCTGCTC	DNMT3B	32787346
TTCCAAGACACCACCATGGC	DNMT3B	32788923
AGGTGGCCAAATTAAAGTGC	DNMT3B	32791645
TCATGACAACAGGGAAAAGT	DNMT3B	32806271
TTTGAGGACTAGGTAGCCTG	DNMT3B	32800153
GTAGGGGGTACTGCTGCTCT	DNMT3B	32787345
GGTTGCGGCCCTGCCGGCCT	DNMT3B	32786573
CATGAAGGTTGGCGACAAGA	DNMT3B	32801401
CTCAATGGAGAGGAGGACGC	DNMT3B	32780362
GAATGGCAGGGTACAGCTTG	DNMT3B	32799255
AAGTCGAACTCGATCAAACA	DNMT3B	32806253
AGATCAAGGGCTTCTCCTGG	DNMT3B	32788911
GGGACTCGTCCACATGGTTG	DNMT3B	32786588
CAGGATTGGGGGCGAGTCGG	DNMT3B	32780421
CTTCTCCTGGTGGCCCGCCA	DNMT3B	32788921
AGTCATGCCAAAGCTCTTCC	DNMT3B	32784825
TGCCAACAACAAGAGCAGCC	DNMT3B	32795686
GGGAGAGAACGTTACCTTCC	DNMT3B	32795693
GCTGAAGCCCATGTTGGAGT	DNMT3B	32792705
GGACATCTCACGGTTCCTGG	DNMT3B	32801422
CGTCTGTGAGGTCGATGGTA	DNMT3B	32787298
ACTCCAACATGGGCTTCAGC	DNMT3B	32792691
CAGTCATGCCAAAGCTCTTC	DNMT3B	32784824
CCACTGTCTGCCTCCACCTG	DNMT3B	32787410
CGTGGAGTTCCCGGCTACCA	DNMT3B	32786623
CAGCAGCCCTGGAGACTCAT	DNMT3B	32792675
TCATTCTTTGATGCTATCAC	DNMT3B	32805345
AAACAATGACAGGACTCGAA	DNMT3B	32799296
GGACTGGAACGTGCGCCTGC	DNMT3B	32798606
TTTGATGCTATCACGGGCCT	DNMT3B	32805339
GAATGATAAACTCGAGCTGC	DNMT3B	32805373
GGAAGAGCTTTGGCATGACT	DNMT3B	32784811
GTTCAGCCAGCACTTTAATT	DNMT3B	32791650
ATAACAACAGTGTCTCCAGC	DNMT3B	32786532
GGGTGCGGGGCAGTAGTCAG	DNMT3B	32795454
CACAGGAAAGCCAAAGATCC	DNMT3B	32807764
TGTCTTGAGGCGCTTGGGTG	DNMT3B	32795469
GCACTCCACACAGAAACACC	DNMT3B	32798462
CTCACAGGGCCCGATACTTC	DNMT3B	32802442
AGGTAAGAGCTGGGAGGGGA	DNMT3B	32787278
TACTTCTGGGGCAACCTACC	DNMT3B	32802456
CGATGGCGACGGGGAAGATG	DNMT3B	32784786
CCTTCCACCCTCTCTTTGAG	DNMT3B	32796843
TTGGAATAGGGGACCTCGTG	DNMT3B	32788884
GTGTTTCTGTGTGGAGTGCC	DNMT3B	32798477
ACCTTCCCAGCAGCTTCTGG	DNMT3B	32807822
CATGCAAAGTAGTCCTTCAG	DNMT3B	32807880
CTGGTTTCCCGGAAGAGCTT	DNMT3B	32784821
CCCACCTGGTTGCGTGTTGT	DNMT3B	32792759
CTCTTTCAGATTGAAGAATG	DNMT3B	32800843
GGCCTTCTTCACCAGTGACA	DNMT3B	32798627
TGGGCTTTCTGAACGAGTCC	DNMT3B	32784840
AACAACAAGAGCAGCCTGGA	DNMT3B	32795690
CAAAGTTTCTGCTGCTCACA	DNMT3B	32802428
TTTGAGGCCCTCGATCCCAG	DNMT3B	32792735
CAGTCTGCTAAGCTACACAC	DNMT3B	32781410
TAACAACAGTGTCTCCAGCC	DNMT3B	32786533
TTGTTTGATGGCATCGCGAC	DNMT3B	32799324
CCTCGGGTGGAACGTGGGGA	DNMT3B	32786556
AAGACCTTCCCCAGCAGCCC	DNMT3B	32792664
CCTTCTTCACCAGTGACACG	DNMT3B	32798629
ACACCTCTTCGCCCCTCTGA	DNMT3B	32807878
CTCGTGTGGGGAAAGATCAA	DNMT3B	32788898
ACGACACAGAGGACACACAT	DNMT3B	32787329
TGCCCAACTCTTTGAGGACT	DNMT3B	32800163
CCCATGTTGGAGTGGGCCCA	DNMT3B	32792712
ATCATTCTTTGATGCTATCA	DNMT3B	32805346
AATGAGTCTCCAGGGCTGCT	DNMT3B	32792662
AGGACCTTCCCAGCAGCTTC	DNMT3B	32807825
CCTCGTGTGGGGAAAGATCA	DNMT3B	32788897
ACTCGAGCTGCAGGACTGCT	DNMT3B	32805382
CGACCTCACAGACGACACAG	DNMT3B	32787318
TACCTAGTCCTCAAAGAGTT	DNMT3B	32800172
GGTAAGGTAAGAGCTGGGAG	DNMT3B	32787282
TGCCCCCCTGCTGGCTGTCC	DNMT3B	32787379
AAAAGTGGTTAATAAGTCGA	DNMT3B	32793548
TGTCTCCCGCAGCGCTGTCA	DNMT3B	32798565
TAGGTTGCCCCAGAAGTATC	DNMT3B	32802440
ATCATCACTGGATTACACTG	DNMT3B	32802385
CGTCGCTTCTGAAGTGTGTG	DNMT3B	32800213
TGTGGAGTGCCTGGAGGTGC	DNMT3B	32798486
CTCTCTTTCAGATTGAAGAA	DNMT3B	32800841
GGGAATGGCAGGGTACAGCT	DNMT3B	32799257
TTGAGGCCCTCGATCCCAGT	DNMT3B	32792734
TGGCGATGGCAAGTTCTCCG	DNMT3B	32789008
GGCCTTCCAAGACACCACCA	DNMT3B	32788927
ATATTCAAGCCCCGTGTCAC	DNMT3B	32798627
CCTGCTGGCTGTCCTGGGCT	DNMT3B	32787373
TTGTCTGTACTTTCTTTAAC	DNMT3B	32806211
TGTGGTGCACTGAGCTCGAA	DNMT3B	32806323
CCCGTGGGCCCACTCCAACA	DNMT3B	32792702
CCACCTGGTTGCGTGTTGTT	DNMT3B	32792758
CACAGGGCCCGATACTTCTG	DNMT3B	32802444
TTTGATCGAGTTCGACTTGG	DNMT3B	32806237
CCCATGTTACCTCCAGAGCA	DNMT3B	32791702
AAACCCAACAACACGCAACC	DNMT3B	32792766
GGAATACAATAGGATAGCCA	DNMT3B	32805403
TGGGTCCAGGTGTTTCTGTG	DNMT3B	32798468
TGAGAATGTTGTAGCCATGA	DNMT3B	32801386
ACTGTCTGCCTCCACCTGCG	DNMT3B	32787408
ACATTTGAGAGATCGTTGCA	DNMT3B	32800883
AGAGCCCCCCCTCAAAGAGA	DNMT3B	32796839
CATACATGTAAAACAGCTCA	DNMT3B	32797201
AGGACTGCTTGGAATACAAT	DNMT3B	32805393
GCAATTTGTCTTGAGGCGCT	DNMT3B	32795475
AGGTGCGTCGTGCAGGCAGT	DNMT3B	32793568
CTCCGACTCGCCCCCAATCC	DNMT3B	32780433
CTGAACGAGTCCTGGTTTCC	DNMT3B	32784832
CCCAGCCACCTCTGATCTCC	DNMT3B	32780458
TCGATGGTAAGGTAAGAGCT	DNMT3B	32787287
CCTTCCCCACGTTCCACCCG	DNMT3B	32786567
CCCAACAACACGCAACCAGG	DNMT3B	32792769
CCAGCCACCTCTGATCTCCG	DNMT3B	32780457
CCCCTACGCCCGCCTAGCCC	DNMT3B	32787372
GGGGGCTCTGTCAGACATGC	DNMT3B	32796864
CCTCTTGTCGCCAACCTTCA	DNMT3B	32801389
AGACACATGTAACAGCTCCA	DNMT3B	32798536
TGGGAAGGAGTTTGGAATAG	DNMT3B	32788873
CTTCCAAGACACCACCATGG	DNMT3B	32788924
GATATTCCCCTCGTGCTTCA	DNMT3B	32800243
TCAAAGTTTCTGCTGCTCAC	DNMT3B	32802427
GTCCTTCCACCCTCTCTTTG	DNMT3B	32796841
CTACCTAGTCCTCAAAGAGT	DNMT3B	32800171
CTGTTTGATCGAGTTCGACT	DNMT3B	32806240
AGGCCTGTGCCTCTCCCGGC	DNMT3B	32786536
TGTGAGGAGTCCATTGCTGT	DNMT3B	32800229
CATTTGAGAGATCGTTGCAT	DNMT3B	32800882
GCAGTAGGAAATTAGAATCA	DNMT3B	32793583
CCTTGATCTTTCCCCACACG	DNMT3B	32788886
CTTCGGGCTGCGGGAATGGC	DNMT3B	32799268
TGGAGACAGTTCAGAGTATC	DNMT3B	32787447
CCTTTGTTACCTGTTCATCC	DNMT3B	32802464
CCATTTGACTTGGTGATTGG	DNMT3B	32800867
TGCGGGGCAGTAGTCAGAGG	DNMT3B	32795451
ATGCGGTGGGTCCAGTGGTT	DNMT3B	32788988
CAATTTGTCTTGAGGCGCTT	DNMT3B	32795474
ATGGTAAGGTAAGAGCTGGG	DNMT3B	32787284
TAGGGGGTACTGCTGCTCTG	DNMT3B	32787344
TGTCCTCTGTGTCGTCTGTG	DNMT3B	32787310
CCTTTATGCCCAACTCTTTG	DNMT3B	32800169
TGGTAAGGTAAGAGCTGGGA	DNMT3B	32787283
CTCACCATACAGGCCTTTCC	DNMT3B	32800914
CCGCCAATCACCAAGTCAAA	DNMT3B	32800856
CGAGTCCTGTCATTGTTTGA	DNMT3B	32799312
CTTTGTTACCTGTTCATCCC	DNMT3B	32802463
TGGGTCCAGTGGTTTGGCGA	DNMT3B	32788994
GTTGCGTGTTGTTGGGTTTG	DNMT3B	32792751
TGTTATAGCAATTTGTCTTG	DNMT3B	32795482
TTCCAGGCTGCTCTTGTTGT	DNMT3B	32795677
CACTGTTGTTATTTCGAGTT	DNMT3B	32786510
CGCCAATCACCAAGTCAAAT	DNMT3B	32800855
ATGGCTGTTTGTCTTGTGGC	DNMT3B	32796807
GAAAACACGATGACGTCTCT	Non-targeting
TCATCTTACATCTGGGAGAC	Non-targeting
CTTTTCAGCTGAGACGTACG	Non-targeting
TCTCGTAGCCTAATGCGCCA	Non-targeting
CCTCGTCCAGATTCCGGCGG	Non-targeting
CGAAACCTCCTAACTGAGAG	Non-targeting
CAAGACCTTATCGTGCAGCG	Non-targeting
GCTGATATATACGACAAGCC	Non-targeting
ACGGGGTGAAACCATGTCGT	Non-targeting
GTAGGGTACAGCGTCAGCTT	Non-targeting
ATATTTTATGACATAAAAAT	Non-targeting
ATCTGTCCTAATTCGGATCG	Non-targeting
GGCTGGTTGACCTTCCCGCT	Non-targeting
ATTGCTCTGTCGCATCAATC	Non-targeting
TCGGAAGCAAACTTCTGGAG	Non-targeting
AATCGCAGGTATCCCAGAGC	Non-targeting
ACTAGCCTGTTCGCGAGTAG	Non-targeting
GCGTTCCCCCACTGACGGGG	Non-targeting
TACGCTTGCGTTTAGCGTCC	Non-targeting
AAAATTATCGGAAACGGTAG	Non-targeting
AACTACAAGTAAAAGTATCG	Non-targeting
GAAAGGCATAGTGAGAATGG	Non-targeting
GTCATCAGCGATTTGACGAG	Non-targeting
GGGCGCTAAGATATATGCCC	Non-targeting
GGTACCTGAACAACGGCACC	Non-targeting
AGACCCCGTAGGCAGGACGT	Non-targeting
GTGCGTGAGTATTAACGCTC	Non-targeting
GCAAACCCGAGTGACACGTC	Non-targeting
GCAAGGTCATGAAACCAAGC	Non-targeting
GGCCACGAAGGGCGAAAAGG	Non-targeting
GCGATCGGAGTGCCACGATA	Non-targeting
GTGAAACAGAGGGTCCATCA	Non-targeting
GTAGCTGCTGTAAATCGCAT	Non-targeting
AGGTCGGCCGAACATACGGT	Non-targeting
ATGCGAAACGACATTTATTA	Non-targeting
GTGCGATGTCGCTTCAACGT	Non-targeting
GACAGATCACGTATCAGGGC	Non-targeting
GTGATAATGATGTATTCTCG	Non-targeting
GCGAACCCCGTAGCCAGGCT	Non-targeting
GGGCCCGCATAGGATATCGC	Non-targeting
GTTTAAAGAAAGGGGCTAAG	Non-targeting
GCTGAACGCCGACAGGACGG	Non-targeting
ATCAGGCCTTGTCCGTGATT	Non-targeting
GTTTCTCTTGAACCCCGCGA	Non-targeting
TAACGCGCATATCTGAACAC	Non-targeting
CGTCGCCATATGCCGGTGGC	Non-targeting
CGCGGCCCACGCGTCATCGC	Non-targeting
CAACGGGTTCTCCCGGCTAC	Non-targeting
GTCTTCACAGGGTGCAACGA	Non-targeting
AAAGCGACGTAGGCATACTT	Non-targeting
GTGTCGGATTCCGCCGCTTA	Non-targeting
GTTATCCTGTCGAAGTAAAG	Non-targeting
GGAACCCTCCCTGCGATAGA	Non-targeting
GGAAACTGGGTTTCATCGTC	Non-targeting
GAAACGAGAAGTTTGTACTA	Non-targeting
GGTCTCTGTACGGGCCGCCC	Non-targeting
TTGTCCCTGAGAAAACGCGG	Non-targeting
CGTCATATACACAAACGCCC	Non-targeting
CGGAGTAACAAGCGGACGGA	Non-targeting
GATGGCGCTTCAGTCGTCGG	Non-targeting
TGCCCCACCCCAGTGCTCAG	Non-targeting
TGCCGTGAAAAGACGCTGCG	Non-targeting
AACAGGAAACGTGACTAAAG	Non-targeting
AAAAAGCTTCCGCCTGATGG	Non-targeting
TTTATGCATTTAATACGCCG	Non-targeting
GGATTGAATGGCTAACGCGG	Non-targeting
GATTGTGGTCGCTCAAAACC	Non-targeting
GACGTAGCCTTCCGAAATAT	Non-targeting
CCCTCAGGAGCTACTAAGGT	Non-targeting
GGGATGCGTCTTGCTAAACC	Non-targeting
CCGCGCATTTCAGAGCACAA	Non-targeting
CAAATACAATTACTTATAGC	Non-targeting
TTATGTGAGCACGCCATTAC	Non-targeting
CATAGGTCCCTAGCAACTCC	Non-targeting
GACGCCTTGCCCGGCTCACA	Non-targeting
GGTTGCTGTGACGAACGGGG	Non-targeting
CCCGTGGCGTGCGCACCTGT	Non-targeting
ATCTGAGCGTTTTCGGCCGC	Non-targeting
CAAGTGAGCATAAGCGATGT	Non-targeting
CCCTGTGAAGGAGGCGTAAG	Non-targeting
TGGGGACGTTTATCAATATA	Non-targeting
TCCGTCTGCTTCATGAGCGG	Non-targeting
CATTAGTCTGATACCTGTGC	Non-targeting
TTATCGCGTAGTGCTGACGT	Non-targeting
ATCTGTGTGACTGCGGTCGG	Non-targeting
CTAACGGACTGCAGAACGGA	Non-targeting
ACTAGGGCAGTGTGTCTGCA	Non-targeting
AGAAGAAAAAAATGTCTACG	Non-targeting
CGGCTCGTTCTACGCACTGA	Non-targeting
GCCTGCCCTAAACCCCGGAA	Non-targeting
TAAACAAAAAGGAAATAGTT	Non-targeting
AGTATGAGACTCATAGGGTG	Non-targeting
CTTTGATAACGTGGGCGGTA	Non-targeting
CCGTTGATCCCCAGGCGTGC	Non-targeting
GCGGTTCCGGGAGCACATTT	Non-targeting
TCATGCTTGCTTGGGCAAAA	Non-targeting
ACATAGTCGACGGCTCGATT	Non-targeting
ACAAAATGCCGTGCGTCAAT	Non-targeting
ATGTTATTACAGACGCGTGT	Non-targeting
TAACCCAGAAGCCCATTCAG	Non-targeting
CCAGGCTGAAGTTCGTACCT	Non-targeting
TCCTCGATAGCTGGAATCCA	Non-targeting
TTCAGCGAGTGTGACTAAGC	Non-targeting
GCTTGCTATATGGGTGCGAG	Non-targeting
GGTATTCCGAAGTCCTCCGC	Non-targeting
TTGCAAAGCTGATCGGCTGT	Non-targeting
CGACGGTAATGCACCTACTA	Non-targeting
CGGCACACCAATGCGTTCGT	Non-targeting
GACTTCTAGAATATAAAAGA	Non-targeting
CGTAGTAAATATCTAGCTAA	Non-targeting
TGAAGTGGGGCGTCGGACAC	Non-targeting
CCCAATGGCTTCTGCGTGAC	Non-targeting
AAGTGACAGATGGGCAGGCG	Non-targeting
ATGCAAGACAGCCTCCCAGC	Non-targeting
TTGGGGATTAACCCAGAGCC	Non-targeting
GACTGAAATCCAAGGACTGT	Non-targeting
CGAACTTCTGGCTGCAGTTT	Non-targeting
GTCCCGTGATTTTAGCCAGG	Non-targeting
CGACTGACCCCTGGGTGAAG	Non-targeting
GGCTCTGGGGCTCACGGACG	Non-targeting
AGCTGGACTCTGTAGAAATC	Non-targeting
AGCCCGCCACAGAATAGCTG	Non-targeting
TCCTGGATACCGCGTGGTTA	Non-targeting
GTACATTCCAGTATTCACGC	Non-targeting
CCAGTTGCTCTGGGGGAACA	Non-targeting
CATCATAAATGTACAACGGG	Non-targeting
CCATATCGGGGCGAGACATG	Non-targeting
GTTCATTTCCAAGTCCGCTG	Non-targeting
GTACCCCTATGGCCGTTCTA	Non-targeting
CCTGTCGCTATCGTTAGAGA	Non-targeting
ACCCATTGAGAGTCGCCTGA	Non-targeting
CGTGGTAGGGGTTTCCTCAA	Non-targeting
CGTCAAGTATTAAGCTGCTT	Non-targeting
CAACACCCCGCGTTATGCTA	Non-targeting
CCTTGAAATCAAATCAAACC	Non-targeting
ACTTCAGTTCGGCGTAGTCA	Non-targeting
AGTGTGGAAAAGCTAACAGA	Non-targeting
AAATTGGCTTTCGTTCGTGC	Non-targeting
ATTGAGAATTCGTTTCAAGG	Non-targeting
GGTAGACGGGGCATCTCAGC	Non-targeting
CTGCCCTCTTGAAATAGCCA	Non-targeting
TCACTTGTCTATACGGGGTA	Non-targeting
TTTGGGTTTATCCGCCCCCA	Non-targeting
TGACGCGATAGAGTTGGCTT	Non-targeting
ATCGTATCATCAGCTAGCGC	Non-targeting
AAAGACTTGCTCCAAAACAC	Non-targeting
ATTGCGCAATCCTTAGGATA	Non-targeting
ATCGTTGCTGACAGGATCTA	Non-targeting
GCAGCGAGATAACTTGACTC	Non-targeting
TCTGGCTTGCACCGTGTCAT	Non-targeting
TTCTAAGCGCCCTGGGGACA	Non-targeting
CGGGATGGTCCCTGCCGAGA	Non-targeting
TGCCTATGACCTAGGTACCA	Non-targeting
TCTACGTGTAGTTGTACATA	Non-targeting
GTGGGGTAGTCTGTTGCTCG	Non-targeting
ATTAAACGACACCTTATTCT	Non-targeting
TATTTCTCCTAAGTCTAGCG	Non-targeting
GGCACTCCGAAAGACCTTAT	Non-targeting
GGTGTCACCACCGCTTACCA	Non-targeting
TCCTGCCAAGAAACACCCTT	Non-targeting
TGCGCCTTACTCGTTAACTG	Non-targeting
ATAGGTCATCCACTGGGCGG	Non-targeting
ATCGATATACCGCCATAAAA	Non-targeting
GTTTTTGGTTAATTGCCTAC	Non-targeting
GTACGGGGCGATCATCCACA	Non-targeting
ACGTCAACTGCTGGAGTGGG	Non-targeting
GGATCTAGCTACCTCAAAAG	Non-targeting
AGCTCCATCGCCGCGATAAT	Non-targeting
CGCTAGGTTATTTCGTGGCC	Non-targeting
TTCTTAGAAGTTGCTCCACG	Non-targeting
CAAATGCCATTTAGGTTATC	Non-targeting
CACGGCCTAACTTGCTGATA	Non-targeting
TGCCGTTAGCATGCGATCCC	Non-targeting
CGTCCAGAAGAACGGCCCCT	Non-targeting
CGAGTGGGAAACGGGAATCA	Non-targeting
TGACACATTGGCTGGGTGTT	Non-targeting
GCAGTACTACTGAGTTTTTC	Non-targeting
TAGCTCGAGTCATTTCTCTA	Non-targeting
ACTAGAGTCATGATCAGCGA	Non-targeting
TAGTCCTTAGGGTGGGCTGA	Non-targeting
TCCCAAGGGTTTAAGTCGGG	Non-targeting
CAAGTTTTCTGAAAGGCAAT	Non-targeting
GCCTGGGTTTTGGTGCATAC	Non-targeting
TAGTCAACATTCGCAAGAGG	Non-targeting
GCTGTTCCGAAGTTGAGAAT	Non-targeting
TTGTCCGTGACCCTGATTAA	Non-targeting
CAGGGTTGCGCAGAGGACTC	Non-targeting
TCGCAGCGGCGTGGGATCGG	Non-targeting
TGCATGCCGAGCATTTTCAA	Non-targeting
CACATGGGGTACAGCACACC	Non-targeting
AGCGCTCTGGTTGCATCCCT	Non-targeting
CTCTGTGAGATGTCCCGAAA	Non-targeting
ACTCAGCCATTTTATTAGAA	Non-targeting
TGAGTCTTACTAGGTCCTGT	Non-targeting
TAATCACATTGCTTAACCGG	Non-targeting
ATCCAGATCACCACGCGTCA	Non-targeting
GAACGCCGCTCAAGTTGATA	Non-targeting
AGTATTGTGGTGTCGTCAAC	Non-targeting
CCGGCAAGAAACTATACTTG	Non-targeting
GGATTTGTCGCTTGCCACAC	Non-targeting
TCCCTGCATTCATGGTTTTA	Non-targeting
TAGTTCTAATCGTTCCTTGA	Non-targeting
ATAGCTAAAGTTGATGTGTA	Non-targeting
CTGGATCGCCCGCAGAAATA	Non-targeting
GACCCCCGATAACTTTTGAC	Non-targeting
AGGGGCAGGGCTATCTTATG	Non-targeting
GCCACACGAATCATAAAGAG	Non-targeting
CCAGTGCCCTTTTGTCGCAA	Non-targeting
AGACTCGTATTGTCATATTA	Non-targeting
TGCGGGGAGCTCTCTTAATG	Non-targeting
CAGAGACAATGACATGTAGA	Non-targeting
GAGATGATAACTTAATTTGT	Non-targeting
ACGCTCTCCTGGCAACAAGT	Non-targeting
CAGCCTATTTTGCTACCTAC	Non-targeting
GTCAAGAGATTATGAGATTC	Non-targeting
CCCGCCGAAGACCCTGCTTG	Non-targeting
AAGGACTGGAATATGGAGAG	Non-targeting
AGAAACTGAACTATCCTACT	Non-targeting
CGGGCCTATAACACCATCGA	Non-targeting
AGTGCTACTGAAACTTGCCT	Non-targeting
TCGATCGAGGTTGCATTCGG	Non-targeting
ATATTTCGGCAGTTGCAGCA	Non-targeting
GAGTTTCTAGTAGTGGTAGG	Non-targeting
CCGGGAGATTAACGTTAATT	Non-targeting
ATAAGCTACTCTGAGTTCCT	Non-targeting
GCTCCCATCCATAGTAAAAA	Non-targeting
AAGGCAATTTACTGGATCCT	Non-targeting
AATCTTACTCGTCCTCCTTG	Non-targeting
TAGTACATGTGTGGTATTTA	Non-targeting
GAATAGATTTGTCAGTTAGG	Non-targeting
TGCCGCTATACTAAAACCTT	Non-targeting
GGGACTGATATATGGCGAAC	Non-targeting
GGTTAACATCGCCACTCTGA	Non-targeting
CTAACATGAGTACATAGATA	Non-targeting
TTCCTAAGATTTTTAAGACT	Non-targeting
CTGACGTGTCTGAAATGAGT	Non-targeting
CGTCGGGTAGCTATTTCTTT	Non-targeting
CGGCACTAGAAGTTTTTGAA	Non-targeting
CAAAGGGGGAAGTGCAGGGA	Non-targeting
TCGGCTACAATCTTTGGCAT	Non-targeting
TCAATTCTCACTCACGACCA	Non-targeting
ACCCATATATGCTGCCGCAC	Non-targeting
TTAACGCCTTATTTTTATGT	Non-targeting
TTGGCCTGGAATTTAGGATC	Non-targeting
AGGAGTGTTATGAAAAGGCT	Non-targeting
AGATTCATTCACGAGTTGGG	Non-targeting
GGGTGGTCATTCTCTACTTG	Non-targeting
CCGCTGTCTCACTAATCTCA	Non-targeting
ACCCATGAGTTAAGTTTTCT	Non-targeting
CGCTAAATTGTCACACGTTT	Non-targeting
GGACGACGACCGGCTCAACA	RPLP2
GACACCATGTGGCCACAAAG	RPL10
GGGGTGTAGAACACAACCGG	PRPF8
CATGTCCAAGGAATATTGCG	SNRPG
CCGCATCTTGGTGAAACGGT	EIF4A3
ATCAATTGTGCTGACAACAC	RPL23
ACTGTAGTATCAGTCAGTCC	RPS6
AGTGGTGGGAACGACAAACA	RPS6
TACTTTCTATGAGAAGCGTA	RPS6
ACGATTGCAAAAGAGTCTAG	AQR
TTGGCAGGGAGCTCACTCAG	RPSA
TCTACCTGCTGATATCACGG	SFPQ
TGATTCGTCGCAGAAGCCTA	EIF4A3
GGACGGGCCTTACATCACAG	PRPF8
TTAATAGTGAAATTAAATGG	SNRPG
GCAACCCACACACTTCGGAG	SRSF3
CATAAATCTCAAGAGGACCT	RPSA
TCCTACGATAATCATCTCGA	SRSF3
GGACAGCGTGGGTATCGAGG	RPLP2
TATGAGCAGCTGTCCTCTGA	RPL10
CTTCAAAGGCTGTCGCAAGG	EIF3G
TCCAGGTCGACACTCAAAGG	PRPF8
CCTGAATATCCAAACACTGG	EIF4A3
AGGTCCAAAAAACTTGACCA	AQR
AGTGGACAACAGAACAATAT	SNRPG
TGGGTTGCTAGAAACCCACC	SRSF3
CAATTGATTACAGCTCCTAC	RPL23
GCCCCAGCGTATCCTTGTAG	EIF3G
GTTGTAATAGTGGATGATCG	SFPQ
ACTACTTACCAGGGACACCT	RPL10
CCGGGCCTAAGTACGCCTGG	SFPQ
AATCCGGAATTTCGCACCAG	RPL23
TGGATGAAATCACAGCAAAG	CDC40
ACATCATGCTTACGAAGACC	AQR
ATTGAAGACGTCATTGCCCA	RPLP2
CATCCCGGGAGAGAGAACGC	SNRNP27
AATGACACACCAGTTACTCT	PRPF3
CTACAGGACTCACCCCTCCG	SNRNP27
TCTTCCACCTCCTCAAAACG	PRPF3
GCAAACATGGTCTCATAGGT	CDC40
AAATGTATGACTATCAAGGC	CDC40
GGCAGCAACACGACAAATCG	PRPF3
TGACCCCCCCGGACCCAATG	EIF3G
TGGCCAGGTTTGTGGAACAG	RPSA
GATGTGGATCTATGTCGTCT	SNRNP27
