# Supplementary material for: The methyltransferase domain of DNMT1 is an essential domain in acute myeloid leukemia independent of DNMT3A mutation
Source: Commun Biol. 2022 Nov 3;5:1174. doi: 10.1038/s42003-022-04139-5 (PMC9633652; doi:10.1038/s42003-022-04139-5)
Supplement: Supplementary file 6 — Supplementary Data 3 [file 42003_2022_4139_MOESM6_ESM.xlsx]

## Sheet: README
Supplementary Data 3
This file includes the following files:
1. Original chip file from the Broad Institute (CP1096_20170106_compat), including all barcode (sgRNAs) in custom library and the targeted gene. Non-targeting control sgRNAs are listed as "NO_CURRENT"
2. Binning of DNMT1 (DNMT1 binning) and DNMT3B (DNMT3B binning) sgRNAs for STARS analysis.
3. Raw counts files from all screens.

## Sheet: CP1096_20170106_compat
Barcode Sequence	Annotated Gene Symbol	Annotated Gene ID
AAAAAGCTTCCGCCTGATGG	NO_CURRENT_1	NO_CURRENT_1
AAAAGAAATCCCCAGGGTCC	DNMT1	1786
AAAAGCCATGTACCATGCTC	DNMT3B	1789
AAAAGTGGTTAATAAGTCGA	DNMT3B	1789
AAAATTATCGGAAACGGTAG	NO_CURRENT_2	NO_CURRENT_2
AAACAATGACAGGACTCGAA	DNMT3B	1789
AAACCCAACAACACGCAACC	DNMT3B	1789
AAACTGCGCGTGTCGCAGGA	DNMT1	1786
AAAGAATCAGTTATGTGACT	DNMT1	1786
AAAGACTTGCTCCAAAACAC	NO_CURRENT_3	NO_CURRENT_3
AAAGAGAGGGTGGAAGGACA	DNMT3B	1789
AAAGAGTTGGGCATAAAGGT	DNMT3B	1789
AAAGATTTGTCCTTGGAGAA	DNMT1	1786
AAAGCATGAAGGGAGACACC	DNMT3B	1789
AAAGCCCGAGAGAGTGCCTC	DNMT1	1786
AAAGCGACGTAGGCATACTT	NO_CURRENT_4	NO_CURRENT_4
AAAGGAGGAGGAAGCTGCTA	DNMT1	1786
AAAGGATGACAGAGAAGACA	DNMT1	1786
AAAGGGATTTGACTTTAGCC	DNMT1	1786
AAAGTGCACTTACCTGAAGC	DNMT1	1786
AAATACTCCGACTACATCAA	DNMT1	1786
AAATGTATGACTATCAAGGC	CDC40	51362
AAATTAGAATCAAGGAAATA	DNMT3B	1789
AAATTCTTACGGTTCTTTGG	DNMT1	1786
AAATTGGCTTTCGTTCGTGC	NO_CURRENT_5	NO_CURRENT_5
AAATTTAACCATGTCCTTGC	DNMT1	1786
AACAACAAGAGCAGCCTGGA	DNMT3B	1789
AACAATGACAGGACTCGAAT	DNMT3B	1789
AACACCCAAACAGAAACTGA	DNMT1	1786
AACAGAGGGAGCTTCTCTCC	DNMT1	1786
AACAGGAAACGTGACTAAAG	NO_CURRENT_6	NO_CURRENT_6
AACCACTGGGCTGGCCTCTA	DNMT1	1786
AACCGGCACAACCACTGGGC	DNMT1	1786
AACGGCATCCTGTACCGAGT	DNMT1	1786
AACTACAAGTAAAAGTATCG	NO_CURRENT_7	NO_CURRENT_7
AAGAACGGCCGCAGCAGCTC	DNMT1	1786
AAGAAGACAAAGACCAGGTA	DNMT1	1786
AAGAAGTGAAGCCCGTAGAG	DNMT1	1786
AAGAATCGCATCTCTTGGGT	DNMT1	1786
AAGACCACGGTTCCTCCTTC	DNMT1	1786
AAGACCTTCCCCAGCAGCCC	DNMT3B	1789
AAGACTCGATCCTCGTCAAC	DNMT3B	1789
AAGAGACAGCTTAACAGAAA	DNMT1	1786
AAGAGAGGGTGGAAGGACAC	DNMT3B	1789
AAGCAGGTCAGTTTGTGCTG	DNMT1	1786
AAGCCAATGGCTTTGGCCAG	DNMT1	1786
AAGCCTGCGACCCCGCAGCC	DNMT1	1786
AAGCTCGCGACTCTCCAAGA	DNMT3B	1789
AAGCTGGCTGGGGTCACGCT	DNMT1	1786
AAGCTTGATCTCCAAGCCAA	DNMT1	1786
AAGGACATGGTTAAATTTGG	DNMT1	1786
AAGGACTGGAATATGGAGAG	NO_CURRENT_8	NO_CURRENT_8
AAGGCAATTTACTGGATCCT	NO_CURRENT_9	NO_CURRENT_9
AAGGGGTTTGGGGGGGCTGT	DNMT1	1786
AAGTCGAACTCGATCAAACA	DNMT3B	1789
AAGTCGAAGGTGCGTCGTGC	DNMT3B	1789
AAGTGACAGATGGGCAGGCG	NO_CURRENT_10	NO_CURRENT_10
AATAAATTCTTACGGTTCTT	DNMT1	1786
AATCCGGAATTTCGCACCAG	RPL23	9349
AATCGCAGGTATCCCAGAGC	NO_CURRENT_11	NO_CURRENT_11
AATCTTACTCGTCCTCCTTG	NO_CURRENT_12	NO_CURRENT_12
AATGACACACCAGTTACTCT	PRPF3	9129
AATGAGTCTCCAGGGCTGCT	DNMT3B	1789
AATGGAGAGGAGGACGCCGG	DNMT3B	1789
AATGGCAGGGTACAGCTTGG	DNMT3B	1789
AATGGGCCGCCTTCGGGCTG	DNMT3B	1789
AATGTGAATCCAGCCAGGAA	DNMT3B	1789
AATGTTGTAGCCATGAAGGT	DNMT3B	1789
AATTACTCACGCCCCAAGGA	DNMT3B	1789
ACAAAATGCCGTGCGTCAAT	NO_CURRENT_13	NO_CURRENT_13
ACAAAGCCCCCTCCGAAAAC	DNMT1	1786
ACAACGGGGAGCCTCAGTCC	DNMT1	1786
ACACCAGGCACTCACCTCCA	DNMT1	1786
ACACCTCTTCGCCCCTCTGA	DNMT3B	1789
ACACCTGGACGCACTCGGGC	DNMT1	1786
ACAGAAACTGAAGGAGGAGC	DNMT1	1786
ACAGAGGGAGCTTCTCTCCA	DNMT1	1786
ACAGATGTGGTCCCTGAGGA	DNMT1	1786
ACAGCTACTGCGACTACTAC	DNMT1	1786
ACAGCTCAAGGAAGCGATCC	DNMT3B	1789
ACAGGAAAGCCAAAGATCCT	DNMT3B	1789
ACAGGACCCACCTTCCACGC	DNMT1	1786
ACAGGCCGGTCAGTACGGCG	DNMT1	1786
ACAGGTGCTGAAGCCGATGA	DNMT1	1786
ACAGTACCAGCCCATCCTCA	DNMT1	1786
ACAGTGTCTCCAGCCGGGAG	DNMT3B	1789
ACATAGTCGACGGCTCGATT	NO_CURRENT_14	NO_CURRENT_14
ACATCATGCTTACGAAGACC	AQR	9716
ACATCCAGGGTCCGCAGCTT	DNMT1	1786
ACATTGCAGGTGTCCCAATA	DNMT1	1786
ACATTTGAGAGATCGTTGCA	DNMT3B	1789
ACCCAAACAGAAACTGAAGG	DNMT1	1786
ACCCACCATGACAGGAAGAA	DNMT1	1786
ACCCATATATGCTGCCGCAC	NO_CURRENT_15	NO_CURRENT_15
ACCCATGAGTTAAGTTTTCT	NO_CURRENT_16	NO_CURRENT_16
ACCCATTGAGAGTCGCCTGA	NO_CURRENT_17	NO_CURRENT_17
ACCCTGCGGCCCAGGCGTTC	DNMT1	1786
ACCTGCTTGCCCATGGGCTC	DNMT1	1786
ACCTGTACCCAGAGCACTAC	DNMT1	1786
ACCTGTAGAACTTGTTGACC	DNMT1	1786
ACCTTCCCAGCAGCTTCTGG	DNMT3B	1789
ACCTTCGGCGTGCTGCAGGT	DNMT1	1786
ACGACACAGAGGACACACAT	DNMT3B	1789
ACGACCCTGACCTCAAATAT	DNMT1	1786
ACGATTGCAAAAGAGTCTAG	AQR	9716
ACGCCCACGGAAGGAGCCCG	DNMT1	1786
ACGCCCACTGGTTCTGCGCT	DNMT1	1786
ACGCTCAGCTGGCAGGCCCG	DNMT1	1786
ACGCTCTCCTGGCAACAAGT	NO_CURRENT_18	NO_CURRENT_18
ACGGAAGGAGCCCGTGGATG	DNMT1	1786
ACGGCGTGGCCCAGACTAGG	DNMT1	1786
ACGGGCGCTCACCTGCTTGG	DNMT1	1786
ACGGGGGCTTCAAGCCCACT	DNMT3B	1789
ACGGGGTGAAACCATGTCGT	NO_CURRENT_19	NO_CURRENT_19
ACGGTGCTCATGCTTACAAC	DNMT1	1786
ACGGTTCTTTGGTTTGACTT	DNMT1	1786
ACGTAAAGAAGAATTATCCG	DNMT1	1786
ACGTCAACTGCTGGAGTGGG	NO_CURRENT_20	NO_CURRENT_20
ACGTGAAGGCCTCAGGGGGC	DNMT1	1786
ACGTGGAGATGCTGTGCGGC	DNMT1	1786
ACGTTCCACCCGAGGCCGGC	DNMT3B	1789
ACTACTTACCAGGGACACCT	RPL10	6134
ACTAGAGTCATGATCAGCGA	NO_CURRENT_21	NO_CURRENT_21
ACTAGCCTGTTCGCGAGTAG	NO_CURRENT_22	NO_CURRENT_22
ACTAGGGCAGTGTGTCTGCA	NO_CURRENT_23	NO_CURRENT_23
ACTCAGCCATTTTATTAGAA	NO_CURRENT_24	NO_CURRENT_24
ACTCCAACATGGGCTTCAGC	DNMT3B	1789
ACTCCCGCACGCTCACCACA	DNMT1	1786
ACTCGAGCTGCAGGACTGCT	DNMT3B	1789
ACTCTCAAAGCCAGACTCGT	DNMT1	1786
ACTGAATGCACTTGGGAGGG	DNMT1	1786
ACTGATAGCCCATGCGGACC	DNMT1	1786
ACTGCACGTGTTTGCTCCCC	DNMT1	1786
ACTGCGACTACTACCGGCCC	DNMT1	1786
ACTGGAGATCTCCTACAACG	DNMT1	1786
ACTGGGCTGGCCTCTATGGA	DNMT1	1786
ACTGTAGTATCAGTCAGTCC	RPS6	6194
ACTGTCTGCCTCCACCTGCG	DNMT3B	1789
ACTTCAGTTCGGCGTAGTCA	NO_CURRENT_25	NO_CURRENT_25
ACTTCTGGGGCAACCTACCC	DNMT3B	1789
ACTTGAACGTGAAGGCCTCA	DNMT1	1786
ACTTGACAGGCGATGGCGAC	DNMT3B	1789
ACTTGCCATCGCCAAACCAC	DNMT3B	1789
ACTTGTTGTCCTCTGTTGGC	DNMT1	1786
AGAAACTGAACTATCCTACT	NO_CURRENT_26	NO_CURRENT_26
AGAACAAGAATCGCATCTCT	DNMT1	1786
AGAACGGCCGCAGCAGCTCT	DNMT1	1786
AGAAGAAAAAAATGTCTACG	NO_CURRENT_27	NO_CURRENT_27
AGAAGCCAGGGCAGGCGTGC	DNMT1	1786
AGAAGCTGCTGGGAAGGTCC	DNMT3B	1789
AGAAGTGAAGCCCGTAGAGT	DNMT1	1786
AGAATGGGGCCCATTTGACT	DNMT3B	1789
AGAATGTATTCGGCAAATGC	DNMT1	1786
AGACACAGTCCCCCACTTCC	DNMT1	1786
AGACACATGTAACAGCTCCA	DNMT3B	1789
AGACACGATGTCCGACCTGC	DNMT1	1786
AGACATAGCCTGTCGCTTGG	DNMT3B	1789
AGACCATCAGGCATTCTACC	DNMT1	1786
AGACCCCGTAGGCAGGACGT	NO_CURRENT_28	NO_CURRENT_28
AGACCTACTTCTACCAGCTG	DNMT1	1786
AGACTCGATCCTCGTCAACG	DNMT3B	1789
AGACTCGTATTGTCATATTA	NO_CURRENT_29	NO_CURRENT_29
AGACTCGTTGGCATCAAAGA	DNMT1	1786
AGAGAAGCTCCCTCTGTTCC	DNMT1	1786
AGAGAGGGTGGAAGGACACG	DNMT3B	1789
AGAGCAGGTTGATGTCTGCG	DNMT1	1786
AGAGCCCCCCCTCAAAGAGA	DNMT3B	1789
AGAGCTGTACGTACCGCGTC	DNMT1	1786
AGAGGAGGACGCCGGCGGGA	DNMT3B	1789
AGAGTCGCGAGCTTGATCTT	DNMT3B	1789
AGAGTCTGAAAGAGCCAAAT	DNMT1	1786
AGATCAAGCTGCCCAAGCTG	DNMT1	1786
AGATCAAGGGCTTCTCCTGG	DNMT3B	1789
AGATCGCGCCAGTCTGACCC	DNMT1	1786
AGATGACTTTCACTTTGCTG	DNMT1	1786
AGATGTGATGGTGGTTTGCC	DNMT1	1786
AGATTCATTCACGAGTTGGG	NO_CURRENT_30	NO_CURRENT_30
AGCACAAACTGACCTGCTTC	DNMT1	1786
AGCACCGTGTGGTGAGCGTG	DNMT1	1786
AGCAGCTCTGGGGCCCTCCG	DNMT1	1786
AGCAGGCTTGCCAAGAGCGG	DNMT1	1786
AGCATGAGCACCGTTCTCCA	DNMT1	1786
AGCCATGTACCATGCTCTGG	DNMT3B	1789
AGCCCAGGACAGCCAGCAGG	DNMT3B	1789
AGCCCATGCGGACCAGGCAG	DNMT1	1786
AGCCCGCCACAGAATAGCTG	NO_CURRENT_31	NO_CURRENT_31
AGCCCTGGAAACAAAGGGAA	DNMT1	1786
AGCCGGAACGCCTGGGCCGC	DNMT1	1786
AGCCTCAGTCCTGGTTCCAG	DNMT1	1786
AGCGCTCTGGTTGCATCCCT	NO_CURRENT_32	NO_CURRENT_32
AGCGCTGTCATGGCGTCCTG	DNMT3B	1789
AGCGGCCGAGGCCAAGCTTC	DNMT3B	1789
AGCTCCATCGCCGCGATAAT	NO_CURRENT_33	NO_CURRENT_33
AGCTCGAGGACCTGGATAGC	DNMT1	1786
AGCTCGCTGGAGTGGACTTG	DNMT1	1786
AGCTGAAGCCCATGTTGGAG	DNMT3B	1789
AGCTGGACTCTGTAGAAATC	NO_CURRENT_34	NO_CURRENT_34
AGGACAAATCTTTATTTAAA	DNMT1	1786
AGGACCTTCCCAGCAGCTTC	DNMT3B	1789
AGGACGCCATGACAGCGCTG	DNMT3B	1789
AGGACTGCTTGGAATACAAT	DNMT3B	1789
AGGAGAACGCCTTTAAGCGC	DNMT1	1786
AGGAGCCGGACAGAGAAGCC	DNMT1	1786
AGGAGTGTTATGAAAAGGCT	NO_CURRENT_35	NO_CURRENT_35
AGGCATCTCTGACACGCTGT	DNMT1	1786
AGGCCAAGCTTCAGGAGCCC	DNMT3B	1789
AGGCCTGTGCCTCTCCCGGC	DNMT3B	1789
AGGCGAGGCGGCAGACCATC	DNMT1	1786
AGGCTATGTCTGGCATGCGG	DNMT3B	1789
AGGGCTTCCCTGACACCTAC	DNMT1	1786
AGGGGCAGGGCTATCTTATG	NO_CURRENT_36	NO_CURRENT_36
AGGGGCCGCGGCCAGGATGA	DNMT1	1786
AGGTAAGAGCTGGGAGGGGA	DNMT3B	1789
AGGTCCAAAAAACTTGACCA	AQR	9716
AGGTCGGCCGAACATACGGT	NO_CURRENT_37	NO_CURRENT_37
AGGTGCACTGATAGCCCATG	DNMT1	1786
AGGTGCGTCGTGCAGGCAGT	DNMT3B	1789
AGGTGGCCAAATTAAAGTGC	DNMT3B	1789
AGGTTTGGAAAGGGGTTTGG	DNMT1	1786
AGTACGGCGTGGCCCAGACT	DNMT1	1786
AGTAGAGGACCCGGCTATCC	DNMT1	1786
AGTAGGTGCGCGAATTGAAG	DNMT1	1786
AGTATGAGACTCATAGGGTG	NO_CURRENT_38	NO_CURRENT_38
AGTATTGTGGTGTCGTCAAC	NO_CURRENT_39	NO_CURRENT_39
AGTATTTCCGGTAGTGCTCT	DNMT1	1786
AGTCATGCCAAAGCTCTTCC	DNMT3B	1789
AGTCCTTCAGAGGGGCGAAG	DNMT3B	1789
AGTCGAACTCGATCAAACAG	DNMT3B	1789
AGTCTGACCCTGGGGCCAAG	DNMT1	1786
AGTCTTGATCATACCACAGC	DNMT1	1786
AGTGATCCACCATTCATTTA	DNMT1	1786
AGTGCTACTGAAACTTGCCT	NO_CURRENT_40	NO_CURRENT_40
AGTGGACAACAGAACAATAT	SNRPG	6637
AGTGGGCTTGAAGCCCCCGT	DNMT3B	1789
AGTGGTGGGAACGACAAACA	RPS6	6194
AGTGTGGAAAAGCTAACAGA	NO_CURRENT_41	NO_CURRENT_41
AGTTCAACACCCTCATCCCC	DNMT1	1786
AGTTCCTGACATTCTCCAGG	DNMT1	1786
AGTTTGTGAGCAACATAACC	DNMT1	1786
ATAAAGGACTTGACAGGCGA	DNMT3B	1789
ATAAATGAATGGTGGATCAC	DNMT1	1786
ATAAATTCTTACGGTTCTTT	DNMT1	1786
ATAACAACAGTGTCTCCAGC	DNMT3B	1789
ATAACAACGGCAAAGACCGA	DNMT3B	1789
ATAAGCTACTCTGAGTTCCT	NO_CURRENT_42	NO_CURRENT_42
ATACCACAGCTGGTAGAAGT	DNMT1	1786
ATACCGCAGCTTCCTGGCCA	DNMT1	1786
ATAGCTAAAGTTGATGTGTA	NO_CURRENT_43	NO_CURRENT_43
ATAGGTCATCCACTGGGCGG	NO_CURRENT_44	NO_CURRENT_44
ATATTCAAGCCCCGTGTCAC	DNMT3B	1789
ATATTTCGGCAGTTGCAGCA	NO_CURRENT_45	NO_CURRENT_45
ATATTTTATGACATAAAAAT	NO_CURRENT_46	NO_CURRENT_46
ATCAATTGTGCTGACAACAC	RPL23	9349
ATCAGGAACGCGCACTGAAA	DNMT1	1786
ATCAGGCCTTGTCCGTGATT	NO_CURRENT_47	NO_CURRENT_47
ATCATCACTGGATTACACTG	DNMT3B	1789
ATCATCCTGGCCGCGGCCCC	DNMT1	1786
ATCATTCTTTGATGCTATCA	DNMT3B	1789
ATCCAGATCACCACGCGTCA	NO_CURRENT_48	NO_CURRENT_48
ATCCCGAGTCCCTGCTGGAG	DNMT1	1786
ATCCGCACCCCGGAGATCAG	DNMT3B	1789
ATCCTGTACCGAGTTGGTGA	DNMT1	1786
ATCGAGGTGCGGCTCTCAGA	DNMT1	1786
ATCGATATACCGCCATAAAA	NO_CURRENT_49	NO_CURRENT_49
ATCGCGCCAGTCTGACCCTG	DNMT1	1786
ATCGTATCATCAGCTAGCGC	NO_CURRENT_50	NO_CURRENT_50
ATCGTCATCTGCCTCCTTCA	DNMT1	1786
ATCGTTGCTGACAGGATCTA	NO_CURRENT_51	NO_CURRENT_51
ATCTCTATCTCTGGCTCGCT	DNMT1	1786
ATCTGAGCGTTTTCGGCCGC	NO_CURRENT_52	NO_CURRENT_52
ATCTGCCATTCCCACTCTAC	DNMT1	1786
ATCTGCCCAACATCGAGGTG	DNMT1	1786
ATCTGTCCTAATTCGGATCG	NO_CURRENT_53	NO_CURRENT_53
ATCTGTGTGACTGCGGTCGG	NO_CURRENT_54	NO_CURRENT_54
ATCTTGGCCCCATAAATGAA	DNMT1	1786
ATCTTTGATGCCAACGAGTC	DNMT1	1786
ATGAGACTGACATCAAAATC	DNMT1	1786
ATGAGTCTCCAGGGCTGCTG	DNMT3B	1789
ATGCAAAGTAGTCCTTCAGA	DNMT3B	1789
ATGCAAGACAGCCTCCCAGC	NO_CURRENT_55	NO_CURRENT_55
ATGCAGGGTGTCAGGAAGAT	DNMT1	1786
ATGCCGCTGAAGCCCTGGCA	DNMT1	1786
ATGCGAAACGACATTTATTA	NO_CURRENT_56	NO_CURRENT_56
ATGCGGAAACCCTGGAAGTG	DNMT1	1786
ATGCGGTGGGTCCAGTGGTT	DNMT3B	1789
ATGGAGAGGAGGACGCCGGC	DNMT3B	1789
ATGGCCGGGACGGCCAGTGT	DNMT1	1786
ATGGCTGTTTGTCTTGTGGC	DNMT3B	1789
ATGGCTTTGGCCAGGGGCGG	DNMT1	1786
ATGGGAAGGAGTTTGGAATA	DNMT3B	1789
ATGGGCCGCCTTCGGGCTGC	DNMT3B	1789
ATGGGCGCATACTCGGGACT	DNMT1	1786
ATGGGCTATCAGTGCACCTT	DNMT1	1786
ATGGTAAGGTAAGAGCTGGG	DNMT3B	1789
ATGGTTAAATTTGGTGGCAG	DNMT1	1786
ATGTAAAGCCTGCAAGGACA	DNMT1	1786
ATGTCTGCGTGGTAGCTCGC	DNMT1	1786
ATGTTATTACAGACGCGTGT	NO_CURRENT_57	NO_CURRENT_57
ATGTTGGAGTGGGCCCACGG	DNMT3B	1789
ATTAAACGACACCTTATTCT	NO_CURRENT_58	NO_CURRENT_58
ATTCCAGGGTCACGGCGCTG	DNMT1	1786
ATTCCGCACCTCCGGCAGGT	DNMT1	1786
ATTCCTTACCTTCAAGAGAT	DNMT1	1786
ATTCTACCAGGGAGAAGGAC	DNMT1	1786
ATTCTCCAGGAGGAAGAACC	DNMT1	1786
ATTGAAGACGTCATTGCCCA	RPLP2	6181
ATTGAGAATTCGTTTCAAGG	NO_CURRENT_59	NO_CURRENT_59
ATTGCGCAATCCTTAGGATA	NO_CURRENT_60	NO_CURRENT_60
ATTGCTCTGTCGCATCAATC	NO_CURRENT_61	NO_CURRENT_61
ATTTGAGGTCAGGGTCGTCC	DNMT1	1786
ATTTGCCGAATACATTCTGA	DNMT1	1786
CAAAACAGTCATGAACTCCA	DNMT1	1786
CAAAACCGCTGTATCTAGCA	DNMT1	1786
CAAACACGTGCAGTGGCTCC	DNMT1	1786
CAAACATCCAGAAGAACGGC	DNMT3B	1789
CAAACTGCGCGTGTCGCAGG	DNMT1	1786
CAAAGCCCCCTCCGAAAACT	DNMT1	1786
CAAAGCTCTTCCGGGAAACC	DNMT3B	1789
CAAAGGGGGAAGTGCAGGGA	NO_CURRENT_62	NO_CURRENT_62
CAAAGTTCCTGACATTCTCC	DNMT1	1786
CAAAGTTTCTGCTGCTCACA	DNMT3B	1789
CAAATACAATTACTTATAGC	NO_CURRENT_63	NO_CURRENT_63
CAAATCGGATGAGTCCATCA	DNMT1	1786
CAAATGCCATTTAGGTTATC	NO_CURRENT_64	NO_CURRENT_64
CAACACCCCGCGTTATGCTA	NO_CURRENT_65	NO_CURRENT_65
CAACCGCTTCTACTTCCTCG	DNMT1	1786
CAACGGGTTCTCCCGGCTAC	NO_CURRENT_66	NO_CURRENT_66
CAACTTGAACCGCTTCACAG	DNMT1	1786
CAAGACCTTATCGTGCAGCG	NO_CURRENT_67	NO_CURRENT_67
CAAGCAGGGGCACCACCTCG	DNMT1	1786
CAAGCCAATGGCTTTGGCCA	DNMT1	1786
CAAGCTCGCGACTCTCCAAG	DNMT3B	1789
CAAGCTGGCTGGGGTCACGC	DNMT1	1786
CAAGGAAGAAGACAAAGACC	DNMT1	1786
CAAGGGGATGTGCCGCATGC	DNMT1	1786
CAAGTCGAACTCGATCAAAC	DNMT3B	1789
CAAGTGAGCATAAGCGATGT	NO_CURRENT_68	NO_CURRENT_68
CAAGTTCAAAAACTCTCTGG	DNMT1	1786
CAAGTTTTCTGAAAGGCAAT	NO_CURRENT_69	NO_CURRENT_69
CAATGAGTCTCCAGGGCTGC	DNMT3B	1789
CAATGCCGTGCCACCGCCCC	DNMT1	1786
CAATTCCGACTCGACCTATG	DNMT1	1786
CAATTGATTACAGCTCCTAC	RPL23	9349
CAATTTGTCTTGAGGCGCTT	DNMT3B	1789
CACAGCCTTGAAGTCCACCA	DNMT1	1786
CACAGCGTGTCAGAGATGCC	DNMT1	1786
CACAGGAAAGCCAAAGATCC	DNMT3B	1789
CACAGGGCCCGATACTTCTG	DNMT3B	1789
CACAGTACCAGCCCATCCTC	DNMT1	1786
CACAGTCCTCGGGGCCACGT	DNMT1	1786
CACATCCAGGGTCCGCAGCT	DNMT1	1786
CACATGGGGTACAGCACACC	NO_CURRENT_70	NO_CURRENT_70
CACCACCACGCTCAGCTGGC	DNMT1	1786
CACCACCATGGCGGGCCACC	DNMT3B	1789
CACCAGGCATCTCAATGGAG	DNMT3B	1789
CACCATCACCAACTCGGTAC	DNMT1	1786
CACCCAAAAAAATGCACCAG	DNMT1	1786
CACCCTGCAGAGCTGCCAAA	DNMT1	1786
CACCTAGCCCCAGGATTACA	DNMT1	1786
CACCTCTGATCTCCGGGGTG	DNMT3B	1789
CACCTGTGTCCCATCGACAC	DNMT1	1786
CACCTTCGGCGTGCTGCAGG	DNMT1	1786
CACGATGTCCGACCTGCCGG	DNMT1	1786
CACGCCCACTGGTTCTGCGC	DNMT1	1786
CACGCTCAGCTGGCAGGCCC	DNMT1	1786
CACGGCCTAACTTGCTGATA	NO_CURRENT_71	NO_CURRENT_71
CACGGGGGCTTCAAGCCCAC	DNMT3B	1789
CACTGCACGTGTTTGCTCCC	DNMT1	1786
CACTGGAGATCTCCTACAAC	DNMT1	1786
CACTGGTGAAGAAGGCCTGC	DNMT3B	1789
CACTGTCTGCCTCCACCTGC	DNMT3B	1789
CACTGTTGTTATTTCGAGTT	DNMT3B	1789
CAGAAAGCTAGGGTGCGAGC	DNMT3B	1789
CAGACAAACTGGTGGCACTG	DNMT3B	1789
CAGACATCAACCTGCTCTAC	DNMT1	1786
CAGACTGGACACCTCCCTCT	DNMT3B	1789
CAGAGACAATGACATGTAGA	NO_CURRENT_72	NO_CURRENT_72
CAGAGCCCCCCCTCAAAGAG	DNMT3B	1789
CAGAGGGAGCTTCTCTCCAG	DNMT1	1786
CAGATGTGGTCCCTGAGGAT	DNMT1	1786
CAGCAGCCCTGGAGACTCAT	DNMT3B	1789
CAGCATCGGCAGGAACGCCA	DNMT3B	1789
CAGCCATGACCAGCTTCAGC	DNMT1	1786
CAGCCCTGGAGACTCATTGG	DNMT3B	1789
CAGCCGCTGGCCGCGGGAGT	DNMT1	1786
CAGCCTATTTTGCTACCTAC	NO_CURRENT_73	NO_CURRENT_73
CAGCTCCAGAGGGTCCGACG	DNMT1	1786
CAGCTCTGGGGCCCTCCGTG	DNMT1	1786
CAGGAAAGCCAAAGATCCTG	DNMT3B	1789
CAGGACCATGGAGCGCTTGA	DNMT1	1786
CAGGATTGGGGGCGAGTCGG	DNMT3B	1789
CAGGCATCTCAATGGAGAGG	DNMT3B	1789
CAGGCATCTCTGACACGCTG	DNMT1	1786
CAGGCATTCTACCAGGGAGA	DNMT1	1786
CAGGCTGACGAGGACGAAGA	DNMT1	1786
CAGGGTCACGGCGCTGTGGG	DNMT1	1786
CAGGGTCCTGGAGCAGCTCG	DNMT1	1786
CAGGGTTGCGCAGAGGACTC	NO_CURRENT_74	NO_CURRENT_74
CAGGTCCTCATAGGTCGAGT	DNMT1	1786
CAGGTCCTCCCCATACTCCA	DNMT1	1786
CAGTCATGCCAAAGCTCTTC	DNMT3B	1789
CAGTCTGACCCTGGGGCCAA	DNMT1	1786
CAGTCTGCTAAGCTACACAC	DNMT3B	1789
CAGTGGGCTTGAAGCCCCCG	DNMT3B	1789
CAGTGTGGGCACCCGGGCTG	DNMT1	1786
CATAAATCTCAAGAGGACCT	RPSA	3921
CATACATGTAAAACAGCTCA	DNMT3B	1789
CATACCTGAGGCACTCTCTC	DNMT1	1786
CATAGCCTGTCGCTTGGAGG	DNMT3B	1789
CATAGGTCCCTAGCAACTCC	NO_CURRENT_75	NO_CURRENT_75
CATCATAAATGTACAACGGG	NO_CURRENT_76	NO_CURRENT_76
CATCCACGGGCTCCTTCCGT	DNMT1	1786
CATCCCGGGAGAGAGAACGC	SNRNP27	11017
CATCCTGCTGAAGCTGGTCA	DNMT1	1786
CATCCTGGACAAGCACCGGC	DNMT1	1786
CATCGAGATGTGGGACCCTG	DNMT1	1786
CATCGTGTCTCGCACCGTGA	DNMT1	1786
CATCTGCCATTCCCACTCTA	DNMT1	1786
CATGAAGGTTGGCGACAAGA	DNMT3B	1789
CATGCAAAGTAGTCCTTCAG	DNMT3B	1789
CATGCAGGGTGTCAGGAAGA	DNMT1	1786
CATGCCGCTGAAGCCCTGGC	DNMT1	1786
CATGCGGACCAGGCAGCGGA	DNMT1	1786
CATGCGGGACCTGATCAAGC	DNMT1	1786
CATGGAGTCCCCGCAGGTGG	DNMT3B	1789
CATGGATCCCGAGTCCCTGC	DNMT1	1786
CATGGGCTCGGGGTTGGTGA	DNMT1	1786
CATGTCCAAGGAATATTGCG	SNRPG	6637
CATGTTGGAGTGGGCCCACG	DNMT3B	1789
CATTAGTCTGATACCTGTGC	NO_CURRENT_77	NO_CURRENT_77
CATTCAGTGCGGGCAGTACC	DNMT1	1786
CATTCTCCAGGAGGAAGAAC	DNMT1	1786
CATTGGTGGCTGCCCGCATG	DNMT1	1786
CATTTGAGAGATCGTTGCAT	DNMT3B	1789
CCAAACCTCGCACGCCCAGG	DNMT1	1786
CCAAATATGGGCGCATACTC	DNMT1	1786
CCAAGCCAATGGCTTTGGCC	DNMT1	1786
CCAAGGGGATGTGCCGCATG	DNMT1	1786
CCAATGGCTTTGGCCAGGGG	DNMT1	1786
CCACAAACTGCGCGTGTCGC	DNMT1	1786
CCACACGGTGCTGCTCTGGG	DNMT1	1786
CCACATGGTTGCGGCCCTGC	DNMT3B	1789
CCACCAACTCCCGCGGCCAG	DNMT1	1786
CCACCAAGAACAGCTCCAGA	DNMT1	1786
CCACCCAGAGCAGCACCGTG	DNMT1	1786
CCACCTACCTGCTTGCCCAT	DNMT1	1786
CCACCTCGAGGAAGTAGAAG	DNMT1	1786
CCACCTGGTTGCGTGTTGTT	DNMT3B	1789
CCACGCAGGAGCAGACCCCA	DNMT1	1786
CCACGCTCAGCTGGCAGGCC	DNMT1	1786
CCACGGGGGACTCGTCCACA	DNMT3B	1789
CCACTGTCTGCCTCCACCTG	DNMT3B	1789
CCAGCCACCTCTGATCTCCG	DNMT3B	1789
CCAGCCAGGAAAGGCCTGTA	DNMT3B	1789
CCAGGAGGAAGAACCGGGGC	DNMT1	1786
CCAGGATGTTGCCGAAGAGC	DNMT1	1786
CCAGGCTGAAGTTCGTACCT	NO_CURRENT_78	NO_CURRENT_78
CCAGGGCTACGGGCATGGTT	DNMT1	1786
CCAGGTCCTCGAGCTGCTCC	DNMT1	1786
CCAGTCCCGTGAAACGCCCA	DNMT1	1786
CCAGTCTGACCCTGGGGCCA	DNMT1	1786
CCAGTGCCCTTTTGTCGCAA	NO_CURRENT_79	NO_CURRENT_79
CCAGTGGTTGTGCCGGTTCC	DNMT1	1786
CCAGTGTGGGCACCCGGGCT	DNMT1	1786
CCAGTTGCTCTGGGGGAACA	NO_CURRENT_80	NO_CURRENT_80
CCATACAGGCCTTTCCTGGC	DNMT3B	1789
CCATACCTGAGGCACTCTCT	DNMT1	1786
CCATATCGGGGCGAGACATG	NO_CURRENT_81	NO_CURRENT_81
CCATCGGACTTGCTCCTCCT	DNMT1	1786
CCATGAAGGTTGGCGACAAG	DNMT3B	1789
CCATGCGGACCAGGCAGCGG	DNMT1	1786
CCATGTGGACGAGTCCCCCG	DNMT3B	1789
CCATGTTGGAGTGGGCCCAC	DNMT3B	1789
CCATTCCCGCAGCCCGAAGG	DNMT3B	1789
CCATTTGACTTGGTGATTGG	DNMT3B	1789
CCCAAATATGGGCGCATACT	DNMT1	1786
CCCAACAACACGCAACCAGG	DNMT3B	1789
CCCAACCATGCCCGTAGCCC	DNMT1	1786
CCCAATGGCTTCTGCGTGAC	NO_CURRENT_82	NO_CURRENT_82
CCCACCTACCTGCTTGCCCA	DNMT1	1786
CCCACCTGGTTGCGTGTTGT	DNMT3B	1789
CCCACTCGAGCCTTCCATAG	DNMT1	1786
CCCAGCCACCTCTGATCTCC	DNMT3B	1789
CCCAGCCCGGGTGCCCACAC	DNMT1	1786
CCCAGGAGGAGCAAGTCCGA	DNMT1	1786
CCCATGGTACCTACCGCCTG	DNMT1	1786
CCCATGTTACCTCCAGAGCA	DNMT3B	1789
CCCATGTTGGAGTGGGCCCA	DNMT3B	1789
CCCCACGTTCCACCCGAGGC	DNMT3B	1789
CCCCAGAACGGAGAAAAAAA	DNMT1	1786
CCCCATACTCCACGGTGCAG	DNMT1	1786
CCCCCACAGGCCGGTCAGTA	DNMT1	1786
CCCCGAGCCCATGGGCAAGC	DNMT1	1786
CCCCGTGTCACTGGTGAAGA	DNMT3B	1789
CCCCTACGCCCGCCTAGCCC	DNMT3B	1789
CCCCTCAAAGAGAGGGTGGA	DNMT3B	1789
CCCCTCCGAAAACTGGGCCA	DNMT1	1786
CCCGAGTATGCGCCCATATT	DNMT1	1786
CCCGCCAGAAGCTGCTGGGA	DNMT3B	1789
CCCGCCGAAGACCCTGCTTG	NO_CURRENT_83	NO_CURRENT_83
CCCGGTGTGGGGCAGGCACC	DNMT1	1786
CCCGTAGCCCTGGAAACAAA	DNMT1	1786
CCCGTAGGCGAGCCCAGGCG	DNMT1	1786
CCCGTCGTCCCCCTCCAGCA	DNMT1	1786
CCCGTGGCGTGCGCACCTGT	NO_CURRENT_84	NO_CURRENT_84
CCCGTGGGCCCACTCCAACA	DNMT3B	1789
CCCTCAGGAGCTACTAAGGT	NO_CURRENT_85	NO_CURRENT_85
CCCTCTGGAGCTGTTCTTGG	DNMT1	1786
CCCTGCCAAACGGAAACCTC	DNMT1	1786
CCCTGCTGGAGGGGGACGAC	DNMT1	1786
CCCTGGTGCCTGCCCCACAC	DNMT1	1786
CCCTGTGAAGGAGGCGTAAG	NO_CURRENT_86	NO_CURRENT_86
CCCTTCAGCTAAAATAAAGG	DNMT1	1786
CCCTTTGTTTCCAGGGCTAC	DNMT1	1786
CCGAAGAGCCGGTAGGTGTC	DNMT1	1786
CCGAGAGAGTGCCTCAGGTA	DNMT1	1786
CCGAGTATGCGCCCATATTT	DNMT1	1786
CCGCACTGAATGCACTTGGG	DNMT1	1786
CCGCAGGTGGAGGCAGACAG	DNMT3B	1789
CCGCATCTTGGTGAAACGGT	EIF4A3	9775
CCGCATGCGGCACATCCCCT	DNMT1	1786
CCGCCAATCACCAAGTCAAA	DNMT3B	1789
CCGCCCCTGGCCAAAGCCAT	DNMT1	1786
CCGCCCTGCCAGGGCTTCAG	DNMT1	1786
CCGCCTTCGGGCTGCGGGAA	DNMT3B	1789
CCGCGCATTTCAGAGCACAA	NO_CURRENT_87	NO_CURRENT_87
CCGCTGAAGCCCTGGCAGGG	DNMT1	1786
CCGCTGCACCGTGGAGTATG	DNMT1	1786
CCGCTGGCCGCGGGAGTTGG	DNMT1	1786
CCGCTGTCTCACTAATCTCA	NO_CURRENT_88	NO_CURRENT_88
CCGCTTCTACTTCCTCGAGG	DNMT1	1786
CCGGACAGAGAAGCCAGGGC	DNMT1	1786
CCGGAGCTGCCTCTGGAACC	DNMT1	1786
CCGGCAAGAAACTATACTTG	NO_CURRENT_89	NO_CURRENT_89
CCGGCAGGGCCGCAACCATG	DNMT3B	1789
CCGGCCCCGGTTCTTCCTCC	DNMT1	1786
CCGGCCTCGGGTGGAACGTG	DNMT3B	1789
CCGGCGATGTGGCGTCTGTG	DNMT1	1786
CCGGCTCTTCGGCAACATCC	DNMT1	1786
CCGGGAACCGGCACAACCAC	DNMT1	1786
CCGGGAGATTAACGTTAATT	NO_CURRENT_90	NO_CURRENT_90
CCGGGCCTAAGTACGCCTGG	SFPQ	6421
CCGGGCCTGCCAGCTGAGCG	DNMT1	1786
CCGGGGTGCGGATAGCCTCC	DNMT3B	1789
CCGGTGTGGGGCAGGCACCA	DNMT1	1786
CCGTGGAGTTCCCGGCTACC	DNMT3B	1789
CCGTGGGCCCACTCCAACAT	DNMT3B	1789
CCGTGGGCGTTTCACGGGAC	DNMT1	1786
CCGTGGGGTCTGCTCCTGCG	DNMT1	1786
CCGTTGATCCCCAGGCGTGC	NO_CURRENT_91	NO_CURRENT_91
CCTACGGGCGCTCACCTGCT	DNMT1	1786
CCTAGCCCAGGACAGCCAGC	DNMT3B	1789
CCTCAAAGAGTTGGGCATAA	DNMT3B	1789
CCTCACAGACGCCACATCGC	DNMT1	1786
CCTCAGGGACCACATCTGTA	DNMT1	1786
CCTCCCAAGTGCATTCAGTG	DNMT1	1786
CCTCCGCTGCCTGGTCCGCA	DNMT1	1786
CCTCCTGGGCGTGCGAGGTT	DNMT1	1786
CCTCGGGTGGAACGTGGGGA	DNMT3B	1789
CCTCGTCCAGATTCCGGCGG	NO_CURRENT_92	NO_CURRENT_92
CCTCGTCGCTCCAGTAGAGC	DNMT1	1786
CCTCGTGTGGGGAAAGATCA	DNMT3B	1789
CCTCTATGGAAGGCTCGAGT	DNMT1	1786
CCTCTCCCGTAGGCGAGCCC	DNMT1	1786
CCTCTGTTGCAGGTTGAGCT	DNMT1	1786
CCTCTTGTCGCCAACCTTCA	DNMT3B	1789
CCTGAATATCCAAACACTGG	EIF4A3	9775
CCTGACACCTACCGGCTCTT	DNMT1	1786
CCTGAGGTTTCCGTTTGGCA	DNMT1	1786
CCTGCAGAGCTGCCAAACGG	DNMT1	1786
CCTGCCCTGGCTTCTCTGTC	DNMT1	1786
CCTGCGACACGCGCAGTTTG	DNMT1	1786
CCTGCTCTACTGGAGCGACG	DNMT1	1786
CCTGCTGGCTGTCCTGGGCT	DNMT3B	1789
CCTGCTGTAGGAGGGCTACC	DNMT1	1786
CCTGCTTGCCCATGGGCTCG	DNMT1	1786
CCTGGAGCAGCTCGAGGACC	DNMT1	1786
CCTGGAGGCTATCCGCACCC	DNMT3B	1789
CCTGGCCAAAGCCATTGGCT	DNMT1	1786
CCTGGGCTAGGCGGGCGTAG	DNMT3B	1789
CCTGGTAGCCGGGAACTCCA	DNMT3B	1789
CCTGGTGCCTGCCCCACACC	DNMT1	1786
CCTGGTTCCAGAGGCAGCTC	DNMT1	1786
CCTGTCGCTATCGTTAGAGA	NO_CURRENT_93	NO_CURRENT_93
CCTTACAGATGTGGTCCCTG	DNMT1	1786
CCTTCCACCCTCTCTTTGAG	DNMT3B	1789
CCTTCCCAGCAGCTTCTGGC	DNMT3B	1789
CCTTCCCCACGTTCCACCCG	DNMT3B	1789
CCTTCTTCACCAGTGACACG	DNMT3B	1789
CCTTGAAATCAAATCAAACC	NO_CURRENT_94	NO_CURRENT_94
CCTTGATCTTTCCCCACACG	DNMT3B	1789
CCTTGGCCCCAGGGTCAGAC	DNMT1	1786
CCTTTATGCCCAACTCTTTG	DNMT3B	1789
CCTTTGTTACCTGTTCATCC	DNMT3B	1789
CGAAACCTCCTAACTGAGAG	NO_CURRENT_95	NO_CURRENT_95
CGAACTTCTGGCTGCAGTTT	NO_CURRENT_96	NO_CURRENT_96
CGAAGAAAGTATCGAAGATC	DNMT1	1786
CGAAGAGCCGGTAGGTGTCA	DNMT1	1786
CGACCTCACAGACGACACAG	DNMT3B	1789
CGACGATGTCCGCAGGCGGT	DNMT1	1786
CGACGGTAATGCACCTACTA	NO_CURRENT_97	NO_CURRENT_97
CGACTCGCCCCCAATCCTGG	DNMT3B	1789
CGACTGACCCCTGGGTGAAG	NO_CURRENT_98	NO_CURRENT_98
CGAGCTGCTCCAGGACCCTG	DNMT1	1786
CGAGGAAGTAGAAGCGGTTG	DNMT1	1786
CGAGGTTTGGAAAGGGGTTT	DNMT1	1786
CGAGTCCCCCGTGGAGTTCC	DNMT3B	1789
CGAGTCCTGTCATTGTTTGA	DNMT3B	1789
CGAGTGGGAAACGGGAATCA	NO_CURRENT_99	NO_CURRENT_99
CGATGCCATCAAACAATGAC	DNMT3B	1789
CGATGGCGACGGGGAAGATG	DNMT3B	1789
CGCACCCCGGAGATCAGAGG	DNMT3B	1789
CGCACCGTGATGGTCCGGAA	DNMT1	1786
CGCACTGAATGCACTTGGGA	DNMT1	1786
CGCAGCCAGAAAACACATCC	DNMT1	1786
CGCAGGAGCAGACCCCACGG	DNMT1	1786
CGCAGGGTCCCACATCTCGA	DNMT1	1786
CGCCAATCACCAAGTCAAAT	DNMT3B	1789
CGCCATGGTGGTGTCTTGGA	DNMT3B	1789
CGCGCAGTTTGTGGTGGAGC	DNMT1	1786
CGCGGCCCACGCGTCATCGC	NO_CURRENT_100	NO_CURRENT_100
CGCTAAATTGTCACACGTTT	NO_CURRENT_101	NO_CURRENT_101
CGCTAGGTTATTTCGTGGCC	NO_CURRENT_102	NO_CURRENT_102
CGCTGCAGGCCCCGTTGACG	DNMT3B	1789
CGCTGCCCGACGATGTCCGC	DNMT1	1786
CGCTGTGGGCCATCGAGATG	DNMT1	1786
CGGAAGAGCTTTGGCATGAC	DNMT3B	1789
CGGAGTAACAAGCGGACGGA	NO_CURRENT_103	NO_CURRENT_103
CGGATAGCCTCCAGGATTGG	DNMT3B	1789
CGGCACACCAATGCGTTCGT	NO_CURRENT_104	NO_CURRENT_104
CGGCACATCCCCTTGGCCCC	DNMT1	1786
CGGCACTAGAAGTTTTTGAA	NO_CURRENT_105	NO_CURRENT_105
CGGCCAATTCGGTAGGGCTC	DNMT1	1786
CGGCCAGCGGCTGCCCCAGA	DNMT1	1786
CGGCCGGTCATCACCCTCCT	DNMT3B	1789
CGGCGCGTACCGCCCCAGCC	DNMT1	1786
CGGCGGGCAACAGCATCGGC	DNMT3B	1789
CGGCTCACAGGCTTGGGACT	DNMT1	1786
CGGCTCCACAGTGTTCACAG	DNMT1	1786
CGGCTCGTTCTACGCACTGA	NO_CURRENT_106	NO_CURRENT_106
CGGGAACCGGCACAACCACT	DNMT1	1786
CGGGACCTGATCAAGCTGGC	DNMT1	1786
CGGGAGTGTGCCCGCTCCCA	DNMT1	1786
CGGGATGGTCCCTGCCGAGA	NO_CURRENT_107	NO_CURRENT_107
CGGGCCTATAACACCATCGA	NO_CURRENT_108	NO_CURRENT_108
CGGGCTGGGGCGGTACGCGC	DNMT1	1786
CGGGGAGCAAACACGTGCAG	DNMT1	1786
CGGGGCCACGTCGGACCCTC	DNMT1	1786
CGGTGCTCATGCTTACAACC	DNMT1	1786
CGGTGTGGGGCAGGCACCAG	DNMT1	1786
CGGTTCAAGTTGAGGCCAGA	DNMT1	1786
CGTAGGGGGTACTGCTGCTC	DNMT3B	1789
CGTAGTAAATATCTAGCTAA	NO_CURRENT_109	NO_CURRENT_109
CGTCAAGTATTAAGCTGCTT	NO_CURRENT_110	NO_CURRENT_110
CGTCACCAACCCCGAGCCCA	DNMT1	1786
CGTCATATACACAAACGCCC	NO_CURRENT_111	NO_CURRENT_111
CGTCCAGAAGAACGGCCCCT	NO_CURRENT_112	NO_CURRENT_112
CGTCGCCATATGCCGGTGGC	NO_CURRENT_113	NO_CURRENT_113
CGTCGCTTCTGAAGTGTGTG	DNMT3B	1789
CGTCGGGCAGCGAGATGGCC	DNMT1	1786
CGTCGGGTAGCTATTTCTTT	NO_CURRENT_114	NO_CURRENT_114
CGTCTGTGAGGTCGATGGTA	DNMT3B	1789
CGTGGAGTTCCCGGCTACCA	DNMT3B	1789
CGTGGCCCAGACTAGGAGGC	DNMT1	1786
CGTGGTAGGGGTTTCCTCAA	NO_CURRENT_115	NO_CURRENT_115
CGTTCCACCCGAGGCCGGCA	DNMT3B	1789
CTAACATGAGTACATAGATA	NO_CURRENT_116	NO_CURRENT_116
CTAACGGACTGCAGAACGGA	NO_CURRENT_117	NO_CURRENT_117
CTACACAGACGTGTCCAACA	DNMT3B	1789
CTACAGGACTCACCCCTCCG	SNRNP27	11017
CTACATCAAAGGCAGCAACC	DNMT1	1786
CTACATCAGCAAGATTGTGG	DNMT1	1786
CTACCGCCTGCGGACATCGT	DNMT1	1786
CTACCTAGTCCTCAAAGAGT	DNMT3B	1789
CTAGACGTCCATTCACTTCC	DNMT1	1786
CTAGCCCAGGACAGCCAGCA	DNMT3B	1789
CTCAATGGAGAGGAGGACGC	DNMT3B	1789
CTCACAGGGCCCGATACTTC	DNMT3B	1789
CTCACCACACGGTGCTGCTC	DNMT1	1786
CTCACCATACAGGCCTTTCC	DNMT3B	1789
CTCCAAGTTCAAAAACTCTC	DNMT1	1786
CTCCAGGATTGGGGGCGAGT	DNMT3B	1789
CTCCATTCCGCACCTCCGGC	DNMT1	1786
CTCCCAAGTGCATTCAGTGC	DNMT1	1786
CTCCCACAGCGCCGTGACCC	DNMT1	1786
CTCCCACAGGAAAGCATGAA	DNMT3B	1789
CTCCCTGGTAGAATGCCTGA	DNMT1	1786
CTCCCTTCTGGGGCAGCCGC	DNMT1	1786
CTCCGAAAACTGGGCCATGG	DNMT1	1786
CTCCGACTCGCCCCCAATCC	DNMT3B	1789
CTCCGCTGCCTGGTCCGCAT	DNMT1	1786
CTCCTCCTTCAGTTTCTGTT	DNMT1	1786
CTCCTCTCCATTGAGATGCC	DNMT3B	1789
CTCCTGCATCAGCCCAAATA	DNMT1	1786
CTCCTGGTGGCCCGCCATGG	DNMT3B	1789
CTCCTTCCGTGGGCGTTTCA	DNMT1	1786
CTCGAGCTGCTCCAGGACCC	DNMT1	1786
CTCGAGGAAGTAGAAGCGGT	DNMT1	1786
CTCGATGAGGCCGGTGTCGA	DNMT1	1786
CTCGCGACTCTCCAAGAGGG	DNMT3B	1789
CTCGCTCGGCTCACAGGCTT	DNMT1	1786
CTCGTGTGGGGAAAGATCAA	DNMT3B	1789
CTCTCTTTCAGATTGAAGAA	DNMT3B	1789
CTCTGCCTTTGCAGAAAGCT	DNMT3B	1789
CTCTGGCTCGCTCGGCTCAC	DNMT1	1786
CTCTGGTGGTTTCCTTCCTC	DNMT1	1786
CTCTGTGAACACTGTGGAGC	DNMT1	1786
CTCTGTGAGATGTCCCGAAA	NO_CURRENT_118	NO_CURRENT_118
CTCTGTTGCAGGTTGAGCTC	DNMT1	1786
CTCTTCCTGAGGTTTCCGTT	DNMT1	1786
CTCTTTCAGATTGAAGAATG	DNMT3B	1789
CTGAACCTTCACCTAGCCCC	DNMT1	1786
CTGAACGAGTCCTGGTTTCC	DNMT3B	1789
CTGAATGCACTTGGGAGGGT	DNMT1	1786
CTGACGTGTCTGAAATGAGT	NO_CURRENT_119	NO_CURRENT_119
CTGAGCCCTACCGAATTGGC	DNMT1	1786
CTGCAACATCCTGCTGAAGC	DNMT1	1786
CTGCACCGTGGAGTATGGGG	DNMT1	1786
CTGCCATTCCCGCAGCCCGA	DNMT3B	1789
CTGCCCGCACTGAATGCACT	DNMT1	1786
CTGCCCTCTTGAAATAGCCA	NO_CURRENT_120	NO_CURRENT_120
CTGCCTGGCTGCGGGGTCGC	DNMT1	1786
CTGCTGAAGCTGGTCATGGC	DNMT1	1786
CTGGAGCGACGAGGAGGCCG	DNMT1	1786
CTGGAGGTGCTGGTGGGCAC	DNMT3B	1789
CTGGATCGCCCGCAGAAATA	NO_CURRENT_121	NO_CURRENT_121
CTGGCATGCGGTGGGTCCAG	DNMT3B	1789
CTGGCTGTCCTGGGCTAGGC	DNMT3B	1789
CTGGGACAGACACAGTCCTC	DNMT1	1786
CTGGGCCACGCCGTACTGAC	DNMT1	1786
CTGGGCTAGGCGGGCGTAGG	DNMT3B	1789
CTGGGGCAGCCGCTGGCCGC	DNMT1	1786
CTGGGGTCACGCTGGGACAG	DNMT1	1786
CTGGGTGGAGCACGCGGCCC	DNMT1	1786
CTGGTAGACCAGCTTGGTGG	DNMT1	1786
CTGGTAGCCGGGAACTCCAC	DNMT3B	1789
CTGGTTCCAGAGGCAGCTCC	DNMT1	1786
CTGGTTTCCCGGAAGAGCTT	DNMT3B	1789
CTGTACGTACCGCGTCTGGT	DNMT1	1786
CTGTCCCAGCGCAGAACCAG	DNMT1	1786
CTGTGAACACTGTGGAGCCG	DNMT1	1786
CTGTGAAGCGGTTCAAGTTG	DNMT1	1786
CTGTGCCCACCAGCACCTCC	DNMT3B	1789
CTGTGGGAGGACAGCAGCAA	DNMT1	1786
CTGTGTGAGCTGTGCCCGTC	DNMT1	1786
CTGTGTGTAGCTTAGCAGAC	DNMT3B	1789
CTGTTTGATCGAGTTCGACT	DNMT3B	1789
CTTACGCTTAGCCTCTCCAT	DNMT1	1786
CTTATCTCCCAAGGGAGGCA	DNMT1	1786
CTTCAAAGGCTGTCGCAAGG	EIF3G	8666
CTTCAAGCCCACTGGGATCG	DNMT3B	1789
CTTCACGGTTCCAACAGCAA	DNMT3B	1789
CTTCCAAGACACCACCATGG	DNMT3B	1789
CTTCCACCCTCTCTTTGAGG	DNMT3B	1789
CTTCCCTTAGGAATGTGTGA	DNMT1	1786
CTTCCTGACACCCTGCATGC	DNMT1	1786
CTTCGCAGAGCAAATTGAAA	DNMT1	1786
CTTCGGGCTGCGGGAATGGC	DNMT3B	1789
CTTCTCCTGGTGGCCCGCCA	DNMT3B	1789
CTTGAACGTGAAGGCCTCAG	DNMT1	1786
CTTGACAGGCGATGGCGACG	DNMT3B	1789
CTTGATCAGGTCCCGCATGC	DNMT1	1786
CTTGATGGACTCATCCGATT	DNMT1	1786
CTTGCCCATGGGCTCGGGGT	DNMT1	1786
CTTGGAGTTCATGACTGTTT	DNMT1	1786
CTTGGTGGTGGTGGCTTTCG	DNMT1	1786
CTTGTTGATCAGGTCCTCAT	DNMT1	1786
CTTGTTGTCCTCTGTTGGCT	DNMT1	1786
CTTTCAGGACATGAGTGCAT	DNMT1	1786
CTTTGATAACGTGGGCGGTA	NO_CURRENT_122	NO_CURRENT_122
CTTTGATGCTATCACGGGCC	DNMT3B	1789
CTTTGCAAAATGAGATGTGA	DNMT1	1786
CTTTGCCATTCATGACAACA	DNMT3B	1789
CTTTGTTACCTGTTCATCCC	DNMT3B	1789
CTTTTCAGCTGAGACGTACG	NO_CURRENT_123	NO_CURRENT_123
GAAAACACGATGACGTCTCT	NO_CURRENT_124	NO_CURRENT_124
GAAACGAGAAGTTTGTACTA	NO_CURRENT_125	NO_CURRENT_125
GAAAGATCAAGGGCTTCTCC	DNMT3B	1789
GAAAGCCACCACCACCAAGC	DNMT1	1786
GAAAGGCATAGTGAGAATGG	NO_CURRENT_126	NO_CURRENT_126
GAACAAGAATCGCATCTCTT	DNMT1	1786
GAACCTGAAAGAGCAAAATC	DNMT1	1786
GAACGCCGCTCAAGTTGATA	NO_CURRENT_127	NO_CURRENT_127
GAACGGCCGCAGCAGCTCTG	DNMT1	1786
GAAGAAGACAAAGACCAGGT	DNMT1	1786
GAAGAAGAGTTACTATAAGA	DNMT1	1786
GAAGACTCGATCCTCGTCAA	DNMT3B	1789
GAAGAGCTTTGGCATGACTG	DNMT3B	1789
GAAGATCTGGTAGACCAGCT	DNMT1	1786
GAAGCAGGTCAGTTTGTGCT	DNMT1	1786
GAAGCGGTTGGGGCCGCCCA	DNMT1	1786
GAAGCTCACCCTCCGCTGCC	DNMT1	1786
GAAGGAGGCAGATGACGATG	DNMT1	1786
GAAGGCCACCTCCAAGCGAC	DNMT3B	1789
GAATAGATTTGTCAGTTAGG	NO_CURRENT_128	NO_CURRENT_128
GAATGATAAACTCGAGCTGC	DNMT3B	1789
GAATGGCAGGGTACAGCTTG	DNMT3B	1789
GAATTACTCACGCCCCAAGG	DNMT3B	1789
GACACAGTCCCCCACTTCCA	DNMT1	1786
GACACCATGTGGCCACAAAG	RPL10	6134
GACACGTCTGTGTAGTGCAC	DNMT3B	1789
GACAGAAGATCTCTTTGATC	DNMT1	1786
GACAGATCACGTATCAGGGC	NO_CURRENT_129	NO_CURRENT_129
GACAGGCTATGTCTGGCATG	DNMT3B	1789
GACATCGTCGGGCAGCGAGA	DNMT1	1786
GACCATCAGGCATTCTACCA	DNMT1	1786
GACCCCCGATAACTTTTGAC	NO_CURRENT_130	NO_CURRENT_130
GACCTGCCGGAGGTGCGGAA	DNMT1	1786
GACGACACAGAGGACACACA	DNMT3B	1789
GACGACCCTGACCTCAAATA	DNMT1	1786
GACGCCTTGCCCGGCTCACA	NO_CURRENT_131	NO_CURRENT_131
GACGGCCAGTGTGGGCACCC	DNMT1	1786
GACGTAGCCTTCCGAAATAT	NO_CURRENT_132	NO_CURRENT_132
GACGTGGAGATGCTGTGCGG	DNMT1	1786
GACGTGTCCAACATGGGCCG	DNMT3B	1789
GACTCGAATGGGCCGCCTTC	DNMT3B	1789
GACTGAAATCCAAGGACTGT	NO_CURRENT_133	NO_CURRENT_133
GACTTCTAGAATATAAAAGA	NO_CURRENT_134	NO_CURRENT_134
GACTTGACAGGCGATGGCGA	DNMT3B	1789
GACTTGGGCTTGCCCTTCCC	DNMT1	1786
GAGAAGGATGCTCACCATAC	DNMT3B	1789
GAGACACATGTAACAGCTCC	DNMT3B	1789
GAGAGCCGCACCTCGATGTT	DNMT1	1786
GAGAGGAGGACGCCGGCGGG	DNMT3B	1789
GAGATGATAACTTAATTTGT	NO_CURRENT_135	NO_CURRENT_135
GAGCCCATGGGCAAGCAGGT	DNMT1	1786
GAGCGACGAGGAGGCCGTGG	DNMT1	1786
GAGCTGGGAGGGGACGGCCA	DNMT3B	1789
GAGCTTCTCTCCAGGGGCCG	DNMT1	1786
GAGGAGCAAGTCCGATGGAG	DNMT1	1786
GAGGCAAAAAGAAATCCCCA	DNMT1	1786
GAGGCCAGAAGGAGGAACCG	DNMT1	1786
GAGGCTCCATTCCGCACCTC	DNMT1	1786
GAGGGACATCTCACGGTTCC	DNMT3B	1789
GAGGGTCCGACGTGGCCCCG	DNMT1	1786
GAGGGTGAGCTTCAGGACCA	DNMT1	1786
GAGGTTTGGAAAGGGGTTTG	DNMT1	1786
GAGTACACCTGGACGCACTC	DNMT1	1786
GAGTATTTCCGGTAGTGCTC	DNMT1	1786
GAGTGCCTGGAGGTGCTGGT	DNMT3B	1789
GAGTTTCTAGTAGTGGTAGG	NO_CURRENT_136	NO_CURRENT_136
GATATTCCCCTCGTGCTTCA	DNMT3B	1789
GATATTCTTCTCGATGAGGC	DNMT1	1786
GATCCCGAGTCCCTGCTGGA	DNMT1	1786
GATCGAGTCTTCCCTCCCGC	DNMT3B	1789
GATCGCGCCAGTCTGACCCT	DNMT1	1786
GATCTACATCAGCAAGATTG	DNMT1	1786
GATCTCCAAGCCAATGGCTT	DNMT1	1786
GATCTGGTAGACCAGCTTGG	DNMT1	1786
GATGAGGGTGTTGAACTGCC	DNMT1	1786
GATGATGACCCATCTCTTGA	DNMT1	1786
GATGCGGAAACCCTGGAAGT	DNMT1	1786
GATGGCCCGCCTCCTAGTCT	DNMT1	1786
GATGGCCGGGACGGCCAGTG	DNMT1	1786
GATGGCGCTTCAGTCGTCGG	NO_CURRENT_137	NO_CURRENT_137
GATGGGAAGGAGTTTGGAAT	DNMT3B	1789
GATGGGTCATCATCATAGAT	DNMT1	1786
GATGGTCTGCCGCCTCGCCT	DNMT1	1786
GATGTGGATCTATGTCGTCT	SNRNP27	11017
GATGTGGGACCCTGCGGCCC	DNMT1	1786
GATGTTGCCGAAGAGCCGGT	DNMT1	1786
GATTGTGGTCGCTCAAAACC	NO_CURRENT_138	NO_CURRENT_138
GATTTCTGATGAAAAAGACG	DNMT1	1786
GCAAACACGTGCAGTGGCTC	DNMT1	1786
GCAAACATGGTCTCATAGGT	CDC40	51362
GCAAACCCGAGTGACACGTC	NO_CURRENT_139	NO_CURRENT_139
GCAAACCTTGCTAGATACAG	DNMT1	1786
GCAACATCCTGGACAAGCAC	DNMT1	1786
GCAACCCACACACTTCGGAG	SRSF3	6428
GCAACCTACCCGGGATGAAC	DNMT3B	1789
GCAAGCAGGCTTGCCAAGAG	DNMT1	1786
GCAAGGTCATGAAACCAAGC	NO_CURRENT_140	NO_CURRENT_140
GCAATTTGTCTTGAGGCGCT	DNMT3B	1789
GCACCATGGCCAGGAAGCTG	DNMT1	1786
GCACCGTGTGGTGAGCGTGC	DNMT1	1786
GCACTCCACACAGAAACACC	DNMT3B	1789
GCACTGGAGATCTCCTACAA	DNMT1	1786
GCAGACAAACTGGTGGCACT	DNMT3B	1789
GCAGCAACACGAGCTGCTGC	DNMT3B	1789
GCAGCCAGAAAACACATCCA	DNMT1	1786
GCAGCGAGATAACTTGACTC	NO_CURRENT_141	NO_CURRENT_141
GCAGCTCTGGGGCCCTCCGT	DNMT1	1786
GCAGCTTCTGGCGGGCACCA	DNMT3B	1789
GCAGGAGCAGACCCCACGGA	DNMT1	1786
GCAGGTGGAGAGTTATGACG	DNMT1	1786
GCAGTACTACTGAGTTTTTC	NO_CURRENT_142	NO_CURRENT_142
GCAGTAGGAAATTAGAATCA	DNMT3B	1789
GCAGTCCTCTGTGAACACTG	DNMT1	1786
GCAGTGGCTCCGGGAACAGA	DNMT1	1786
GCAGTTTGTGGTGGAGCAGG	DNMT1	1786
GCCAATTCGGTAGGGCTCAG	DNMT1	1786
GCCACACGAATCATAAAGAG	NO_CURRENT_143	NO_CURRENT_143
GCCACATCGCCGGCGCTTAA	DNMT1	1786
GCCAGACATAGCCTGTCGCT	DNMT3B	1789
GCCAGTGTGGGCACCCGGGC	DNMT1	1786
GCCCACCTGCAGCACGCCGA	DNMT1	1786
GCCCAGCCACCTCTGATCTC	DNMT3B	1789
GCCCAGGACAGCCAGCAGGG	DNMT3B	1789
GCCCATATTTGGGCTGATGC	DNMT1	1786
GCCCCAAGGAGGGTGATGAC	DNMT3B	1789
GCCCCAGCGTATCCTTGTAG	EIF3G	8666
GCCCCCCCTCAAAGAGAGGG	DNMT3B	1789
GCCCCCCTGCTGGCTGTCCT	DNMT3B	1789
GCCCCTGAGCCCTACCGAAT	DNMT1	1786
GCCCGTAGCCCTGGAAACAA	DNMT1	1786
GCCGCTGCACCGTGGAGTAT	DNMT1	1786
GCCGGAACGCCTGGGCCGCA	DNMT1	1786
GCCGGCCTCGGGTGGAACGT	DNMT3B	1789
GCCGGTCATCACCCTCCTTG	DNMT3B	1789
GCCGGTTCCCGGTGTGGGGC	DNMT1	1786
GCCGTTCTTCCTGTCATGGT	DNMT1	1786
GCCTCCTTCATGGCCATATT	DNMT1	1786
GCCTCTATGGAAGGCTCGAG	DNMT1	1786
GCCTGACCTACCTCCGCTCT	DNMT1	1786
GCCTGCCCCACACCGGGAAC	DNMT1	1786
GCCTGCCCTAAACCCCGGAA	NO_CURRENT_144	NO_CURRENT_144
GCCTGGGTTTTGGTGCATAC	NO_CURRENT_145	NO_CURRENT_145
GCCTTCTTCACCAGTGACAC	DNMT3B	1789
GCCTTTAAGCGCCGGCGATG	DNMT1	1786
GCGAACCCCGTAGCCAGGCT	NO_CURRENT_146	NO_CURRENT_146
GCGAAGAGGTGTCGGATGAC	DNMT3B	1789
GCGACAAGAGGGACATCTCA	DNMT3B	1789
GCGACACGCGCAGTTTGTGG	DNMT1	1786
GCGAGGTTTGGAAAGGGGTT	DNMT1	1786
GCGATCGGAGTGCCACGATA	NO_CURRENT_147	NO_CURRENT_147
GCGATGGCGACGGGGAAGAT	DNMT3B	1789
GCGCCGCCCCACTGACCTGC	DNMT1	1786
GCGCGATCTGCCCAACATCG	DNMT1	1786
GCGGAATGGAGCCTCGGCAC	DNMT1	1786
GCGGATAGCCTCCAGGATTG	DNMT3B	1789
GCGGCCCTGCCGGCCTCGGG	DNMT3B	1789
GCGGCTCTCAGACGGCACCA	DNMT1	1786
GCGGGAGTGTGCCCGCTCCC	DNMT1	1786
GCGGGCACCACGGCCCATGT	DNMT3B	1789
GCGGGCCATCATCCTGGCCG	DNMT1	1786
GCGGTTCCGGGAGCACATTT	NO_CURRENT_148	NO_CURRENT_148
GCGTGGCCCAGACTAGGAGG	DNMT1	1786
GCGTTCCCCCACTGACGGGG	NO_CURRENT_149	NO_CURRENT_149
GCGTTCCGGCTGAACAACCC	DNMT1	1786
GCTCCAGGGCTCCTGAAGCT	DNMT3B	1789
GCTCCCATCCATAGTAAAAA	NO_CURRENT_150	NO_CURRENT_150
GCTCGAGGACCTGGATAGCC	DNMT1	1786
GCTCGCTCGGCTCACAGGCT	DNMT1	1786
GCTCGCTGGAGTGGACTTGT	DNMT1	1786
GCTCTACTGGAGCGACGAGG	DNMT1	1786
GCTCTTTCAGACTCTTCCTG	DNMT1	1786
GCTCTTTCAGGTTCTTCTGC	DNMT1	1786
GCTGAACGCCGACAGGACGG	NO_CURRENT_151	NO_CURRENT_151
GCTGAAGCCCATGTTGGAGT	DNMT3B	1789
GCTGAAGCTGGTCATGGCTG	DNMT1	1786
GCTGAATTACTCACGCCCCA	DNMT3B	1789
GCTGATATATACGACAAGCC	NO_CURRENT_152	NO_CURRENT_152
GCTGCCCAAGCTGCGGACCC	DNMT1	1786
GCTGCCCATATTTGAGGTCA	DNMT1	1786
GCTGCTCTGGGTGGAGCACG	DNMT1	1786
GCTGGCTGTCCTGGGCTAGG	DNMT3B	1789
GCTGGGACAGACACAGTCCT	DNMT1	1786
GCTGGTGGGCACAGGCACAG	DNMT3B	1789
GCTGTACGTACCGCGTCTGG	DNMT1	1786
GCTGTGGGCCATCGAGATGT	DNMT1	1786
GCTGTTCCGAAGTTGAGAAT	NO_CURRENT_153	NO_CURRENT_153
GCTTACAACCGGGAAGTGAA	DNMT1	1786
GCTTGCTATATGGGTGCGAG	NO_CURRENT_154	NO_CURRENT_154
GCTTTACATTTCCCACACTC	DNMT1	1786
GGAAACAAAGGGAAGGGCAA	DNMT1	1786
GGAAACTGGGTTTCATCGTC	NO_CURRENT_155	NO_CURRENT_155
GGAACCCTCCCTGCGATAGA	NO_CURRENT_156	NO_CURRENT_156
GGAAGAGCTTTGGCATGACT	DNMT3B	1789
GGAATACAATAGGATAGCCA	DNMT3B	1789
GGAATAGGGGACCTCGTGTG	DNMT3B	1789
GGAATGGCAGGGTACAGCTT	DNMT3B	1789
GGACAAATCTTTATTTAAAA	DNMT1	1786
GGACAGCCAGCAGGGGGGCA	DNMT3B	1789
GGACAGCGTGGGTATCGAGG	RPLP2	6181
GGACATCTCACGGTTCCTGG	DNMT3B	1789
GGACCAGCTGAAGCCCATGT	DNMT3B	1789
GGACCCTCTGGAGCTGTTCT	DNMT1	1786
GGACCTGATCAACAAGATCG	DNMT1	1786
GGACCTGATCAAGCTGGCTG	DNMT1	1786
GGACCTGCCCGAGTGCGTCC	DNMT1	1786
GGACGACGACCGGCTCAACA	RPLP2	6181
GGACGCCATGACAGCGCTGC	DNMT3B	1789
GGACGGCCAGTGTGGGCACC	DNMT1	1786
GGACGGGCCTTACATCACAG	PRPF8	10594
GGACTCGAATGGGCCGCCTT	DNMT3B	1789
GGACTGAGGCTCCCCGTTGT	DNMT1	1786
GGACTGGAACGTGCGCCTGC	DNMT3B	1789
GGAGACACCAGGCATCTCAA	DNMT3B	1789
GGAGAGTTATGACGAGGCCG	DNMT1	1786
GGAGATCAAGCTTTGTATGT	DNMT1	1786
GGAGCCGGACAGAGAAGCCA	DNMT1	1786
GGAGGCCGTGGTGGACTTCA	DNMT1	1786
GGAGGGAGTCCTCTGTGAAG	DNMT1	1786
GGAGGGCCCCAGAGCTGCTG	DNMT1	1786
GGAGGTGAAAAGGCCCTCAT	DNMT1	1786
GGAGGTGCGGAATGGAGCCT	DNMT1	1786
GGAGTACACCTGGACGCACT	DNMT1	1786
GGAGTGCCTGGAGGTGCTGG	DNMT3B	1789
GGATCCCGAGTCCCTGCTGG	DNMT1	1786
GGATCTAGCTACCTCAAAAG	NO_CURRENT_157	NO_CURRENT_157
GGATTACAAGGAAAAGCACC	DNMT1	1786
GGATTGAATGGCTAACGCGG	NO_CURRENT_158	NO_CURRENT_158
GGATTTGTCGCTTGCCACAC	NO_CURRENT_159	NO_CURRENT_159
GGCACATCCCCTTGGCCCCA	DNMT1	1786
GGCACTCCGAAAGACCTTAT	NO_CURRENT_160	NO_CURRENT_160
GGCAGATGTTTCACGCCCAC	DNMT1	1786
GGCAGCAACACGACAAATCG	PRPF3	9129
GGCAGCGGAGGGTGAGCTTC	DNMT1	1786
GGCAGCTTGATCTCTATCTC	DNMT1	1786
GGCAGGCGTGCAGGCTGACG	DNMT1	1786
GGCCAATTCGGTAGGGCTCA	DNMT1	1786
GGCCACGAAGGGCGAAAAGG	NO_CURRENT_161	NO_CURRENT_161
GGCCAGCCCAGTGGTTGTGC	DNMT1	1786
GGCCAGCGGCTGCCCCAGAA	DNMT1	1786
GGCCCACCCCACCATACCTG	DNMT1	1786
GGCCCATTTGACTTGGTGAT	DNMT3B	1789
GGCCCGCCATGGTGGTGTCT	DNMT3B	1789
GGCCGCCCATGGAGTACACC	DNMT1	1786
GGCCGCTGCACCGTGGAGTA	DNMT1	1786
GGCCGGTCATCACCCTCCTT	DNMT3B	1789
GGCCGGTGTCGATGGGACAC	DNMT1	1786
GGCCGTTCTTCCTGTCATGG	DNMT1	1786
GGCCTGCCAGCTGAGCGTGG	DNMT1	1786
GGCCTGCCGTTGCTCTTCTT	DNMT1	1786
GGCCTTCCAAGACACCACCA	DNMT3B	1789
GGCCTTCTTCACCAGTGACA	DNMT3B	1789
GGCGACGGGGAAGATGGGGA	DNMT3B	1789
GGCGATGGCGACGGGGAAGA	DNMT3B	1789
GGCGCACGTTCCAGTCCTTC	DNMT3B	1789
GGCGCGTACCGCCCCAGCCC	DNMT1	1786
GGCGTGAGTAATTCAGCAGG	DNMT3B	1789
GGCGTGCGAGGTTTGGAAAG	DNMT1	1786
GGCTATGTCTGGCATGCGGT	DNMT3B	1789
GGCTCACAGGCTTGGGACTT	DNMT1	1786
GGCTCCAAGGGTTACCTTGA	DNMT1	1786
GGCTCTGATCTTCATCCCCT	DNMT3B	1789
GGCTCTGGGGCTCACGGACG	NO_CURRENT_162	NO_CURRENT_162
GGCTGCGGGGGGTTGTCGGA	DNMT1	1786
GGCTGGTTGACCTTCCCGCT	NO_CURRENT_163	NO_CURRENT_163
GGCTTCTACCCGTTTACCTG	DNMT1	1786
GGCTTGCCAAGAGCGGAGGT	DNMT1	1786
GGGAACCAACCCTGGTAGCC	DNMT3B	1789
GGGAAGGCCTGTGCCTCTCC	DNMT3B	1789
GGGAATGGCAGGGTACAGCT	DNMT3B	1789
GGGACCTGATCAAGCTGGCT	DNMT1	1786
GGGACTCCATGCCCCCCTGC	DNMT3B	1789
GGGACTCGTCCACATGGTTG	DNMT3B	1789
GGGACTGATATATGGCGAAC	NO_CURRENT_164	NO_CURRENT_164
GGGAGAGAACGTTACCTTCC	DNMT3B	1789
GGGATCCATCAGAATGTATT	DNMT1	1786
GGGATGCGTCTTGCTAAACC	NO_CURRENT_165	NO_CURRENT_165
GGGCACAGGCACAGCGGCCG	DNMT3B	1789
GGGCACTTACTTGAACGTGA	DNMT1	1786
GGGCAGCGAGATGGCCGGGA	DNMT1	1786
GGGCAGGCACCAGGGGATGA	DNMT1	1786
GGGCATGGAGTCCCCGCAGG	DNMT3B	1789
GGGCCCGCATAGGATATCGC	NO_CURRENT_166	NO_CURRENT_166
GGGCCTGCCGTTGCTCTTCT	DNMT1	1786
GGGCGCTAAGATATATGCCC	NO_CURRENT_167	NO_CURRENT_167
GGGCGTGCGAGGTTTGGAAA	DNMT1	1786
GGGCTACGGGCATGGTTGGG	DNMT1	1786
GGGCTCCTGAAGCTTGGCCT	DNMT3B	1789
GGGGAACCAACCCTGGTAGC	DNMT3B	1789
GGGGAGACCACCAACTCCCG	DNMT1	1786
GGGGATGAAGATCAGAGCCG	DNMT3B	1789
GGGGCAGGCACCAGGGGATG	DNMT1	1786
GGGGCTCTGTCAGACATGCC	DNMT3B	1789
GGGGGCTCTGTCAGACATGC	DNMT3B	1789
GGGGGGCATGGAGTCCCCGC	DNMT3B	1789
GGGGTCTGCTCCTGCGTGGA	DNMT1	1786
GGGGTGTAGAACACAACCGG	PRPF8	10594
GGGTACAGGTCCTCATCCAC	DNMT1	1786
GGGTCCCCTGTCCTTCTCCC	DNMT1	1786
GGGTCCTTTCCGGACCATCA	DNMT1	1786
GGGTCGCAGGCTTTGCCGGC	DNMT1	1786
GGGTGCGGGGCAGTAGTCAG	DNMT3B	1789
GGGTGGTCATTCTCTACTTG	NO_CURRENT_168	NO_CURRENT_168
GGTAAAATTCGAAGAAGAGC	DNMT3B	1789
GGTAAGGTAAGAGCTGGGAG	DNMT3B	1789
GGTACACACCATCACCAACT	DNMT1	1786
GGTACCTGAACAACGGCACC	NO_CURRENT_169	NO_CURRENT_169
GGTAGACGGGGCATCTCAGC	NO_CURRENT_170	NO_CURRENT_170
GGTAGCCGGGAACTCCACGG	DNMT3B	1789
GGTAGGGCTCAGGGGCATCC	DNMT1	1786
GGTAGGTGTCAGGGAAGCCC	DNMT1	1786
GGTATTCCGAAGTCCTCCGC	NO_CURRENT_171	NO_CURRENT_171
GGTCCCGCATGCAGGGTGTC	DNMT1	1786
GGTCCTCCAATGAGTCTCCA	DNMT3B	1789
GGTCTCTGCAGACAAACTGG	DNMT3B	1789
GGTCTCTGTACGGGCCGCCC	NO_CURRENT_172	NO_CURRENT_172
GGTGCCCACACTGGCCGTCC	DNMT1	1786
GGTGCCCGCCAGAAGCTGCT	DNMT3B	1789
GGTGGACTTCAAGGCTGTGC	DNMT1	1786
GGTGTCACCACCGCTTACCA	NO_CURRENT_173	NO_CURRENT_173
GGTGTTAATGGCAAAAATCT	DNMT1	1786
GGTGTTGAACTGCCTGGCTG	DNMT1	1786
GGTTAACATCGCCACTCTGA	NO_CURRENT_174	NO_CURRENT_174
GGTTCATGCCGCTGAAGCCC	DNMT1	1786
GGTTGAGCTCGGGTCCTTTC	DNMT1	1786
GGTTGCGGCCCTGCCGGCCT	DNMT3B	1789
GGTTGCTGTGACGAACGGGG	NO_CURRENT_175	NO_CURRENT_175
GGTTGTGCCGGTTCCCGGTG	DNMT1	1786
GGTTGTTCAGCCGGAACGCC	DNMT1	1786
GGTTTGGAAAGGGGTTTGGG	DNMT1	1786
GTAATCCTGGGGCTAGGTGA	DNMT1	1786
GTACAGGATGCCGTTCTTGG	DNMT1	1786
GTACATTCCAGTATTCACGC	NO_CURRENT_176	NO_CURRENT_176
GTACCCCTATGGCCGTTCTA	NO_CURRENT_177	NO_CURRENT_177
GTACGGGGCGATCATCCACA	NO_CURRENT_178	NO_CURRENT_178
GTAGACCAGCTTGGTGGTGG	DNMT1	1786
GTAGAGTTACATCCAGAGAA	DNMT1	1786
GTAGCTGCTGTAAATCGCAT	NO_CURRENT_179	NO_CURRENT_179
GTAGGAGATCTCCAGTGCCG	DNMT1	1786
GTAGGCGAGCCCAGGCGAGG	DNMT1	1786
GTAGGGGGTACTGCTGCTCT	DNMT3B	1789
GTAGGGTACAGCGTCAGCTT	NO_CURRENT_180	NO_CURRENT_180
GTAGGTGTCAGGGAAGCCCT	DNMT1	1786
GTAGGTTGCCCCAGAAGTAT	DNMT3B	1789
GTCAAGAGATTATGAGATTC	NO_CURRENT_181	NO_CURRENT_181
GTCACCAACCCCGAGCCCAT	DNMT1	1786
GTCACCCAAAAAAATGCACC	DNMT1	1786
GTCACGCTGGGACAGAGGTA	DNMT1	1786
GTCAGCCTGCACGCCTGCCC	DNMT1	1786
GTCAGGGAAGCCCTGGGAGC	DNMT1	1786
GTCATCAGCGATTTGACGAG	NO_CURRENT_182	NO_CURRENT_182
GTCATGGCGTCCTGCGGCGC	DNMT3B	1789
GTCCAGGTGTACTCCATGGG	DNMT1	1786
GTCCCAAGAAGAGCAACGGC	DNMT1	1786
GTCCCCCTCCAGCAGGGACT	DNMT1	1786
GTCCCGTGATTTTAGCCAGG	NO_CURRENT_183	NO_CURRENT_183
GTCCTGGGCTAGGCGGGCGT	DNMT3B	1789
GTCCTTCCACCCTCTCTTTG	DNMT3B	1789
GTCGATGGTAAGGTAAGAGC	DNMT3B	1789
GTCGGAGGACTGGTCGCTGC	DNMT3B	1789
GTCTCCAGGGCTGCTGGGGA	DNMT3B	1789
GTCTGCTCCTGCGTGGAAGG	DNMT1	1786
GTCTGGCTTTGAGAGTTATG	DNMT1	1786
GTCTTCACAGGGTGCAACGA	NO_CURRENT_184	NO_CURRENT_184
GTCTTCTGATTCCAGGGTCA	DNMT1	1786
GTCTTGAGGCGCTTGGGTGC	DNMT3B	1789
GTCTTTGTCTTCTTCCTTGA	DNMT1	1786
GTGAAACAGAGGGTCCATCA	NO_CURRENT_185	NO_CURRENT_185
GTGAATGGACGTCTAGAAAA	DNMT1	1786
GTGAGCAGCAGAAACTTTGA	DNMT3B	1789
GTGATAATGATGTATTCTCG	NO_CURRENT_186	NO_CURRENT_186
GTGATCCACCATTCATTTAT	DNMT1	1786
GTGATGACCGGCCGTTCTTC	DNMT3B	1789
GTGCACCTTCGGCGTGCTGC	DNMT1	1786
GTGCATTGATGCGGAAACCC	DNMT1	1786
GTGCCATTACCTTACAGATG	DNMT1	1786
GTGCCCGTCTGGCTGAGATG	DNMT1	1786
GTGCGATGTCGCTTCAACGT	NO_CURRENT_187	NO_CURRENT_187
GTGCGCCCCGGAGCTGCCTC	DNMT1	1786
GTGCGGATAGCCTCCAGGAT	DNMT3B	1789
GTGCGGCGGGCCGCCCTGCC	DNMT1	1786
GTGCGTCCAGGTGTACTCCA	DNMT1	1786
GTGCGTGAGTATTAACGCTC	NO_CURRENT_188	NO_CURRENT_188
GTGGACTTCAAGGCTGTGCA	DNMT1	1786
GTGGACTTGTGGGTGTTCTC	DNMT1	1786
GTGGAGAGTTATGACGAGGC	DNMT1	1786
GTGGAGGCAGACAGTGGAGA	DNMT3B	1789
GTGGGGTAGTCTGTTGCTCG	NO_CURRENT_189	NO_CURRENT_189
GTGGGTATACCGCAGCTTCC	DNMT1	1786
GTGGGTGCTGCCCATATTTG	DNMT1	1786
GTGTCCCAATATGGCCATGA	DNMT1	1786
GTGTCGGATTCCGCCGCTTA	NO_CURRENT_190	NO_CURRENT_190
GTGTGTCAGCAGCCTGAGTG	DNMT1	1786
GTGTTGAACTGCCTGGCTGC	DNMT1	1786
GTGTTTCTGTGTGGAGTGCC	DNMT3B	1789
GTTACCTGTTCATCCCGGGT	DNMT3B	1789
GTTATCCTGTCGAAGTAAAG	NO_CURRENT_191	NO_CURRENT_191
GTTCAGCCAGCACTTTAATT	DNMT3B	1789
GTTCATTTCCAAGTCCGCTG	NO_CURRENT_192	NO_CURRENT_192
GTTCGATATTCTTCTCGATG	DNMT1	1786
GTTCTTGGTGGATGAATGTG	DNMT1	1786
GTTGCGGCCCTGCCGGCCTC	DNMT3B	1789
GTTGCGTGTTGTTGGGTTTG	DNMT3B	1789
GTTGCTGCCTTTGATGTAGT	DNMT1	1786
GTTGGAACCGTGAAGCACGA	DNMT3B	1789
GTTGTAATAGTGGATGATCG	SFPQ	6421
GTTGTGCCGGTTCCCGGTGT	DNMT1	1786
GTTGTTCAGCCGGAACGCCT	DNMT1	1786
GTTTAAAGAAAGGGGCTAAG	NO_CURRENT_193	NO_CURRENT_193
GTTTCTCTTGAACCCCGCGA	NO_CURRENT_194	NO_CURRENT_194
GTTTGGAAAGGGGTTTGGGG	DNMT1	1786
GTTTTTGGTTAATTGCCTAC	NO_CURRENT_195	NO_CURRENT_195
TAAACAAAAAGGAAATAGTT	NO_CURRENT_196	NO_CURRENT_196
TAAATTCTTACGGTTCTTTG	DNMT1	1786
TAACAACAGTGTCTCCAGCC	DNMT3B	1789
TAACAACGGCAAAGACCGAG	DNMT3B	1789
TAACCCAGAAGCCCATTCAG	NO_CURRENT_197	NO_CURRENT_197
TAACGCGCATATCTGAACAC	NO_CURRENT_198	NO_CURRENT_198
TAACTATTCTTACCGTTCTC	DNMT1	1786
TAAGAAGGTGTGCATTGATG	DNMT1	1786
TAATCACATTGCTTAACCGG	NO_CURRENT_199	NO_CURRENT_199
TAATTCTTCTTTACGTAATT	DNMT1	1786
TACACAGACGTGTCCAACAT	DNMT3B	1789
TACCGCCTGCGGACATCGTC	DNMT1	1786
TACCTAGTCCTCAAAGAGTT	DNMT3B	1789
TACCTCCAGAGCATGGTACA	DNMT3B	1789
TACCTGCTTGCCCATGGGCT	DNMT1	1786
TACGCTTGCGTTTAGCGTCC	NO_CURRENT_200	NO_CURRENT_200
TACGGGCTTCACTTCTTGCT	DNMT1	1786
TACTACTCAGCCACCAAGAA	DNMT1	1786
TACTGCACTGTGTGCTGCGA	DNMT3B	1789
TACTTCTGGGGCAACCTACC	DNMT3B	1789
TACTTGAACGTGAAGGCCTC	DNMT1	1786
TACTTTCTATGAGAAGCGTA	RPS6	6194
TAGCCCAGGACAGCCAGCAG	DNMT3B	1789
TAGCCCTGGAAACAAAGGGA	DNMT1	1786
TAGCTCGAGTCATTTCTCTA	NO_CURRENT_201	NO_CURRENT_201
TAGGAGGCGGGCCATCATCC	DNMT1	1786
TAGGGGGTACTGCTGCTCTG	DNMT3B	1789
TAGGTTGCCCCAGAAGTATC	DNMT3B	1789
TAGTACATGTGTGGTATTTA	NO_CURRENT_202	NO_CURRENT_202
TAGTCAACATTCGCAAGAGG	NO_CURRENT_203	NO_CURRENT_203
TAGTCCTTAGGGTGGGCTGA	NO_CURRENT_204	NO_CURRENT_204
TAGTTCTAATCGTTCCTTGA	NO_CURRENT_205	NO_CURRENT_205
TATAACAACGGCAAAGACCG	DNMT3B	1789
TATGAGCAGCTGTCCTCTGA	RPL10	6134
TATGGAAGGCTCGAGTGGGA	DNMT1	1786
TATGGGCGCATACTCGGGAC	DNMT1	1786
TATTCCTTACCTTCAAGAGA	DNMT1	1786
TATTTCTCCTAAGTCTAGCG	NO_CURRENT_206	NO_CURRENT_206
TCAAAGTTTCTGCTGCTCAC	DNMT3B	1789
TCAAATACGTGAACGACGTG	DNMT3B	1789
TCAATTCTCACTCACGACCA	NO_CURRENT_207	NO_CURRENT_207
TCACAGGGCCCGATACTTCT	DNMT3B	1789
TCACCACACGGTGCTGCTCT	DNMT1	1786
TCACCCAAAAAAATGCACCA	DNMT1	1786
TCACTTGTCTATACGGGGTA	NO_CURRENT_208	NO_CURRENT_208
TCAGAGGGGCGAAGAGGTGT	DNMT3B	1789
TCAGGACATGAGTGCATTGG	DNMT1	1786
TCAGGTTCTTCTGCAGGAAG	DNMT1	1786
TCATCCACGGGCTCCTTCCG	DNMT1	1786
TCATCTTACATCTGGGAGAC	NO_CURRENT_209	NO_CURRENT_209
TCATGACAACAGGGAAAAGT	DNMT3B	1789
TCATGCTTGCTTGGGCAAAA	NO_CURRENT_210	NO_CURRENT_210
TCATTCTTTGATGCTATCAC	DNMT3B	1789
TCCAAAAACCCAGCCAACAG	DNMT1	1786
TCCAAGCGACAGGCTATGTC	DNMT3B	1789
TCCACCAAGAACAGCTCCAG	DNMT1	1786
TCCACCCTCTCTTTGAGGGG	DNMT3B	1789
TCCAGGGCTACGGGCATGGT	DNMT1	1786
TCCAGGTCGACACTCAAAGG	PRPF8	10594
TCCAGTCCTTCCGGCGCCGC	DNMT3B	1789
TCCATCGGACTTGCTCCTCC	DNMT1	1786
TCCCAAGGGTTTAAGTCGGG	NO_CURRENT_211	NO_CURRENT_211
TCCCAATATGGCCATGAAGG	DNMT1	1786
TCCCCCTCCAGCAGGGACTC	DNMT1	1786
TCCCGAGTCCCTGCTGGAGG	DNMT1	1786
TCCCGTCGTCCCCCTCCAGC	DNMT1	1786
TCCCGTGAAACGCCCACGGA	DNMT1	1786
TCCCTGCATTCATGGTTTTA	NO_CURRENT_212	NO_CURRENT_212
TCCCTGCTGGAGGGGGACGA	DNMT1	1786
TCCCTTTGTTTCCAGGGCTA	DNMT1	1786
TCCGGGTCAACAAGTTCTAC	DNMT1	1786
TCCGGTACCCCCAGGATCTT	DNMT3B	1789
TCCGGTAGTGCTCTGGGTAC	DNMT1	1786
TCCGTCTGCTTCATGAGCGG	NO_CURRENT_213	NO_CURRENT_213
TCCTACGATAATCATCTCGA	SRSF3	6428
TCCTCCCAGGCTCAAAGATT	DNMT1	1786
TCCTCCTTCAGTTTCTGTTT	DNMT1	1786
TCCTCGATAGCTGGAATCCA	NO_CURRENT_214	NO_CURRENT_214
TCCTGAGGTTTCCGTTTGGC	DNMT1	1786
TCCTGCATCAGCCCAAATAT	DNMT1	1786
TCCTGCCAAGAAACACCCTT	NO_CURRENT_215	NO_CURRENT_215
TCCTGCGGCGCCGGAAGGAC	DNMT3B	1789
TCCTGGATACCGCGTGGTTA	NO_CURRENT_216	NO_CURRENT_216
TCCTGGGCTAGGCGGGCGTA	DNMT3B	1789
TCCTTCCACCCTCTCTTTGA	DNMT3B	1789
TCCTTCCGTGGGCGTTTCAC	DNMT1	1786
TCGAGCTGCTCCAGGACCCT	DNMT1	1786
TCGAGGAAGTAGAAGCGGTT	DNMT1	1786
TCGAGTCGGAATTGCTCTGC	DNMT1	1786
TCGATCGAGGTTGCATTCGG	NO_CURRENT_217	NO_CURRENT_217
TCGATGAGGCCGGTGTCGAT	DNMT1	1786
TCGATGGTAAGGTAAGAGCT	DNMT3B	1789
TCGCAGCGGCGTGGGATCGG	NO_CURRENT_218	NO_CURRENT_218
TCGCTGCACTTACGGTTCTT	DNMT1	1786
TCGGAAGCAAACTTCTGGAG	NO_CURRENT_219	NO_CURRENT_219
TCGGAGGGATTCCACCAAGC	DNMT1	1786
TCGGATGACAGGCACGCTCC	DNMT3B	1789
TCGGCTACAATCTTTGGCAT	NO_CURRENT_220	NO_CURRENT_220
TCGGTACAGGATGCCGTTCT	DNMT1	1786
TCGTCGGGCAGCGAGATGGC	DNMT1	1786
TCTACCAGGGAGAAGGACAG	DNMT1	1786
TCTACCCGTTTACCTGAGGA	DNMT1	1786
TCTACCTGCTGATATCACGG	SFPQ	6421
TCTACGTGTAGTTGTACATA	NO_CURRENT_221	NO_CURRENT_221
TCTAGTGTGTACTGTAAGCA	DNMT1	1786
TCTCGTAGCCTAATGCGCCA	NO_CURRENT_222	NO_CURRENT_222
TCTGCCTTTGCAGAAAGCTA	DNMT3B	1789
TCTGCTCCTGCGTGGAAGGT	DNMT1	1786
TCTGCTCTAGGTGGTGTTAA	DNMT1	1786
TCTGGCTTGCACCGTGTCAT	NO_CURRENT_223	NO_CURRENT_223
TCTGGGGCAGCCGCTGGCCG	DNMT1	1786
TCTGTCCACAGTCCCTGAGA	DNMT3B	1789
TCTGTGAACACTGTGGAGCC	DNMT1	1786
TCTGTTTCTTCTTCTTCCCC	DNMT1	1786
TCTTCCACCTCCTCAAAACG	PRPF3	9129
TCTTCCTCCTGGAGAATGTC	DNMT1	1786
TCTTCCTGACACCCTGCATG	DNMT1	1786
TCTTGAGGCGCTTGGGTGCG	DNMT3B	1789
TCTTGGTGGCTGAGTAGTAG	DNMT1	1786
TCTTTCCAAATCTTTGAGCC	DNMT1	1786
TCTTTGCCATTCATGACAAC	DNMT3B	1789
TGAAAAAGACGAGGATGAAA	DNMT1	1786
TGAAGCAGGTCAGTTTGTGC	DNMT1	1786
TGAAGCCCGTAGAGTGGGAA	DNMT1	1786
TGAAGTGGGGCGTCGGACAC	NO_CURRENT_224	NO_CURRENT_224
TGAATGGACGTCTAGAAAAC	DNMT1	1786
TGACACATTGGCTGGGTGTT	NO_CURRENT_225	NO_CURRENT_225
TGACCCATCTCTTGAAGGTA	DNMT1	1786
TGACCCCAGCCAGCTTGATC	DNMT1	1786
TGACCCCCCCGGACCCAATG	EIF3G	8666
TGACCTGCCGGTGCTTGTCC	DNMT1	1786
TGACGCGATAGAGTTGGCTT	NO_CURRENT_226	NO_CURRENT_226
TGAGAATGTTGTAGCCATGA	DNMT3B	1789
TGAGACTGACATCAAAATCC	DNMT1	1786
TGAGAGCCGCACCTCGATGT	DNMT1	1786
TGAGCACAGAGGGTACAGGC	DNMT3B	1789
TGAGGCAAAAAGAAATCCCC	DNMT1	1786
TGAGGCACTCTCTCGGGCTT	DNMT1	1786
TGAGTCTTACTAGGTCCTGT	NO_CURRENT_227	NO_CURRENT_227
TGATCCACCATTCATTTATG	DNMT1	1786
TGATGCGGAAACCCTGGAAG	DNMT1	1786
TGATGGCCCGCCTCCTAGTC	DNMT1	1786
TGATGGTCTGCCGCCTCGCC	DNMT1	1786
TGATGTAGTCGGAGTATTTC	DNMT1	1786
TGATTCGTCGCAGAAGCCTA	EIF4A3	9775
TGCAAAATGAGATGTGATGG	DNMT1	1786
TGCAAAGTAGTCCTTCAGAG	DNMT3B	1789
TGCAAGGACATGGTTAAATT	DNMT1	1786
TGCAGACAAACTGGTGGCAC	DNMT3B	1789
TGCAGTGGCTCCGGGAACAG	DNMT1	1786
TGCATGCCGAGCATTTTCAA	NO_CURRENT_228	NO_CURRENT_228
TGCCAACAACAAGAGCAGCC	DNMT3B	1789
TGCCCAACTCTTTGAGGACT	DNMT3B	1789
TGCCCCACCCCAGTGCTCAG	NO_CURRENT_229	NO_CURRENT_229
TGCCCCCCTGCTGGCTGTCC	DNMT3B	1789
TGCCCGACGATGTCCGCAGG	DNMT1	1786
TGCCCGCACTGAATGCACTT	DNMT1	1786
TGCCCTTCCCTTTGTTTCCA	DNMT1	1786
TGCCGCTATACTAAAACCTT	NO_CURRENT_230	NO_CURRENT_230
TGCCGGCCTCGGGTGGAACG	DNMT3B	1789
TGCCGTGAAAAGACGCTGCG	NO_CURRENT_231	NO_CURRENT_231
TGCCGTTAGCATGCGATCCC	NO_CURRENT_232	NO_CURRENT_232
TGCCTATGACCTAGGTACCA	NO_CURRENT_233	NO_CURRENT_233
TGCCTCCTTCATGGCCATAT	DNMT1	1786
TGCCTCTGGAACCAGGACTG	DNMT1	1786
TGCGCCTTACTCGTTAACTG	NO_CURRENT_234	NO_CURRENT_234
TGCGGAAACCCTGGAAGTGG	DNMT1	1786
TGCGGATAGCCTCCAGGATT	DNMT3B	1789
TGCGGCCGTTCTTCCTGTCA	DNMT1	1786
TGCGGCGGGCCGCCCTGCCA	DNMT1	1786
TGCGGGGAGCTCTCTTAATG	NO_CURRENT_235	NO_CURRENT_235
TGCGGGGCAGTAGTCAGAGG	DNMT3B	1789
TGCGGGGTCGCAGGCTTTGC	DNMT1	1786
TGCGGTATACCCACCATGAC	DNMT1	1786
TGCGTCCAGGTGTACTCCAT	DNMT1	1786
TGCGTGGTAGCTCGCTGGAG	DNMT1	1786
TGCTGAAGCTGGTCATGGCT	DNMT1	1786
TGCTGCAAAGCAGCAGCTCT	DNMT3B	1789
TGCTGCCCATATTTGAGGTC	DNMT1	1786
TGGAAACAAAGGGAAGGGCA	DNMT1	1786
TGGAATAGGGGACCTCGTGT	DNMT3B	1789
TGGAGACAGTTCAGAGTATC	DNMT3B	1789
TGGAGAGTTATGACGAGGCC	DNMT1	1786
TGGAGCCGGGGTTGTTCAGC	DNMT1	1786
TGGATCACTGGCTTTGATGG	DNMT1	1786
TGGATGAAATCACAGCAAAG	CDC40	51362
TGGCAGTGGACGGAGCAAGC	DNMT1	1786
TGGCCAGGTTTGTGGAACAG	RPSA	3921
TGGCGATGGCAAGTTCTCCG	DNMT3B	1789
TGGCGTCCTGCGGCGCCGGA	DNMT3B	1789
TGGCTGAGTAGTAGAGGACC	DNMT1	1786
TGGCTGCGGGGGGTTGTCGG	DNMT1	1786
TGGCTTTGATGGAGGTGAAA	DNMT1	1786
TGGGAAATGTAAAGCCTGCA	DNMT1	1786
TGGGAAGGAGTTTGGAATAG	DNMT3B	1789
TGGGACAGACACAGTCCTCG	DNMT1	1786
TGGGCAGCACCCACCAGACG	DNMT1	1786
TGGGCGTGCGAGGTTTGGAA	DNMT1	1786
TGGGCTGGTACTGTGCGCCC	DNMT1	1786
TGGGCTTTCTGAACGAGTCC	DNMT3B	1789
TGGGGACGTTTATCAATATA	NO_CURRENT_236	NO_CURRENT_236
TGGGGCGTGAGTAATTCAGC	DNMT3B	1789
TGGGTACAGGTCCTCATCCA	DNMT1	1786
TGGGTCCAGGTGTTTCTGTG	DNMT3B	1789
TGGGTCCAGTGGTTTGGCGA	DNMT3B	1789
TGGGTTGCTAGAAACCCACC	SRSF3	6428
TGGTAAGGTAAGAGCTGGGA	DNMT3B	1789
TGGTAGCCGGGAACTCCACG	DNMT3B	1789
TGGTCCTCCAATGAGTCTCC	DNMT3B	1789
TGGTGCCCGCCAGAAGCTGC	DNMT3B	1789
TGGTGGATCACTGGCTTTGA	DNMT1	1786
TGGTGTGTACCTGCCCCCTG	DNMT1	1786
TGGTTCCAGAGGCAGCTCCG	DNMT1	1786
TGTCAGGGAAGCCCTGGGAG	DNMT1	1786
TGTCCCAGCGCAGAACCAGT	DNMT1	1786
TGTCCGACCTGCCGGAGGTG	DNMT1	1786
TGTCCTCTGTGTCGTCTGTG	DNMT3B	1789
TGTCTCCCGCAGCGCTGTCA	DNMT3B	1789
TGTCTCCTTCAAGCGCTCCA	DNMT1	1786
TGTCTCGCACCGTGATGGTC	DNMT1	1786
TGTCTTGAGGCGCTTGGGTG	DNMT3B	1789
TGTGAGCAACATAACCAGGT	DNMT1	1786
TGTGAGGAGTCCATTGCTGT	DNMT3B	1789
TGTGCAGGGCCGCTGCACCG	DNMT1	1786
TGTGGAGTGCCTGGAGGTGC	DNMT3B	1789
TGTGGGAGGACAGCAGCAAC	DNMT1	1786
TGTGGGCACCCGGGCTGGGG	DNMT1	1786
TGTGGTCCCTGAGGATGGGC	DNMT1	1786
TGTGGTGCACTGAGCTCGAA	DNMT3B	1789
TGTGTCAGCAGCCTGAGTGT	DNMT1	1786
TGTGTCGTCTGTGAGGTCGA	DNMT3B	1789
TGTGTGACAGCCCTGCCAAA	DNMT1	1786
TGTTATAGCAATTTGTCTTG	DNMT3B	1789
TGTTGAACTGCCTGGCTGCG	DNMT1	1786
TGTTGGAACCGTGAAGCACG	DNMT3B	1789
TGTTTCCAGGGCTACGGGCA	DNMT1	1786
TTAAACACTTACAGATCTTT	DNMT1	1786
TTAAATTTGGTGGCAGTGGA	DNMT1	1786
TTAACGCCTTATTTTTATGT	NO_CURRENT_237	NO_CURRENT_237
TTAATAGTGAAATTAAATGG	SNRPG	6637
TTACCTCGATCTTGTTGATC	DNMT1	1786
TTACTGCACTGTGTGCTGCG	DNMT3B	1789
TTAGGTCTCTGCAGACAAAC	DNMT3B	1789
TTATCGCGTAGTGCTGACGT	NO_CURRENT_238	NO_CURRENT_238
TTATGTGAGCACGCCATTAC	NO_CURRENT_239	NO_CURRENT_239
TTCAAGCCCACTGGGATCGA	DNMT3B	1789
TTCAAGTTGAGGCCAGAAGG	DNMT1	1786
TTCAGCGAGTGTGACTAAGC	NO_CURRENT_240	NO_CURRENT_240
TTCAGCTAAAATAAAGGAGG	DNMT1	1786
TTCCAAACTCCTTCCCATCC	DNMT3B	1789
TTCCAAGACACCACCATGGC	DNMT3B	1789
TTCCACCCTCTCTTTGAGGG	DNMT3B	1789
TTCCAGGATGGGAAGGAGTT	DNMT3B	1789
TTCCAGGCTGCTCTTGTTGT	DNMT3B	1789
TTCCAGGGTCACGGCGCTGT	DNMT1	1786
TTCCATAGAGGCCAGCCCAG	DNMT1	1786
TTCCTAAGATTTTTAAGACT	NO_CURRENT_241	NO_CURRENT_241
TTCCTTATAAAGGACTTGAC	DNMT3B	1789
TTCCTTGTAATCCTGGGGCT	DNMT1	1786
TTCGGGCTGCGGGAATGGCA	DNMT3B	1789
TTCTAAGCGCCCTGGGGACA	NO_CURRENT_242	NO_CURRENT_242
TTCTACCAGGGAGAAGGACA	DNMT1	1786
TTCTCAAACATCCAGAAGAA	DNMT3B	1789
TTCTCATTTGTCAGCATCTG	DNMT1	1786
TTCTCCAGGAGGAAGAACCG	DNMT1	1786
TTCTGGCTGCGGGGGGTTGT	DNMT1	1786
TTCTGTCCCAAGAAGAGCAA	DNMT1	1786
TTCTTAGAAGTTGCTCCACG	NO_CURRENT_243	NO_CURRENT_243
TTGAACGTGAAGGCCTCAGG	DNMT1	1786
TTGAACTTGTTGTCCTCTGT	DNMT1	1786
TTGAGGCCCTCGATCCCAGT	DNMT3B	1789
TTGATCAGGTCCCGCATGCA	DNMT1	1786
TTGATCCGGCCAATTCGGTA	DNMT1	1786
TTGATGGCATCAATCATCAC	DNMT3B	1789
TTGCAAAGCTGATCGGCTGT	NO_CURRENT_244	NO_CURRENT_244
TTGCCCTTCCCTTTGTTTCC	DNMT1	1786
TTGCCTCATCTCAGCCAGAC	DNMT1	1786
TTGCTCCTCCTGGGCGTGCG	DNMT1	1786
TTGGAACCGTGAAGCACGAG	DNMT3B	1789
TTGGAATAGGGGACCTCGTG	DNMT3B	1789
TTGGCAGGGAGCTCACTCAG	RPSA	3921
TTGGCCCCATAAATGAATGG	DNMT1	1786
TTGGCCTGGAATTTAGGATC	NO_CURRENT_245	NO_CURRENT_245
TTGGGGATTAACCCAGAGCC	NO_CURRENT_246	NO_CURRENT_246
TTGGGGGCGAGTCGGAGGAC	DNMT3B	1789
TTGGGTCGGAGAAGCCGTCA	DNMT1	1786
TTGGTGGTGGTGGCTTTCGT	DNMT1	1786
TTGTCCCTGAGAAAACGCGG	NO_CURRENT_247	NO_CURRENT_247
TTGTCCGTGACCCTGATTAA	NO_CURRENT_248	NO_CURRENT_248
TTGTCTGTACTTTCTTTAAC	DNMT3B	1789
TTGTGCCGGTTCCCGGTGTG	DNMT1	1786
TTGTTTGATGGCATCGCGAC	DNMT3B	1789
TTTAAACACTTACAGATCTT	DNMT1	1786
TTTAAATAAAGATTTGTCCT	DNMT1	1786
TTTATGCATTTAATACGCCG	NO_CURRENT_249	NO_CURRENT_249
TTTCCAAACCTCGCACGCCC	DNMT1	1786
TTTCCCTTCAGCTAAAATAA	DNMT1	1786
TTTCTGAGCACAGAGGGTAC	DNMT3B	1789
TTTCTGTGTGGAGTGCCTGG	DNMT3B	1789
TTTGAGGACTAGGTAGCCTG	DNMT3B	1789
TTTGAGGCCCTCGATCCCAG	DNMT3B	1789
TTTGATCCGGCCAATTCGGT	DNMT1	1786
TTTGATCGAGTTCGACTTGG	DNMT3B	1789
TTTGATGCTATCACGGGCCT	DNMT3B	1789
TTTGCCTCATCTCAGCCAGA	DNMT1	1786
TTTGGCCAGGGGCGGTGGCA	DNMT1	1786
TTTGGGTTTATCCGCCCCCA	NO_CURRENT_250	NO_CURRENT_250

## Sheet: DNMT1 binning
Barcode Sequence	position	Gene ID	Functional Domain
CGGGCTGGGGCGGTACGCGC	10194891	1	uncharacterized 1
TGTGGGCACCCGGGCTGGGG	10194881	1	uncharacterized 1
CGGCGCGTACCGCCCCAGCC	10194879	1	uncharacterized 1
CAGTGTGGGCACCCGGGCTG	10194878	1	uncharacterized 1
GGCGCGTACCGCCCCAGCCC	10194878	1	uncharacterized 1
CCAGTGTGGGCACCCGGGCT	10194877	1	uncharacterized 1
GCCAGTGTGGGCACCCGGGC	10194876	1	uncharacterized 1
GACGGCCAGTGTGGGCACCC	10194872	1	uncharacterized 1
GGACGGCCAGTGTGGGCACC	10194871	1	uncharacterized 1
CCCAGCCCGGGTGCCCACAC	10194866	1	uncharacterized 1
ATGGCCGGGACGGCCAGTGT	10194864	1	uncharacterized 1
GATGGCCGGGACGGCCAGTG	10194863	2	uncharacterized 1
GGTGCCCACACTGGCCGTCC	10194857	2	uncharacterized 1
GGGCAGCGAGATGGCCGGGA	10194854	2	DMAP-1 binding domain
CGTCGGGCAGCGAGATGGCC	10194850	2	DMAP-1 binding domain
TCGTCGGGCAGCGAGATGGC	10194849	2	DMAP-1 binding domain
GACATCGTCGGGCAGCGAGA	10194845	2	DMAP-1 binding domain
TACCGCCTGCGGACATCGTC	10194834	2	DMAP-1 binding domain
CTACCGCCTGCGGACATCGT	10194833	2	DMAP-1 binding domain
CGCTGCCCGACGATGTCCGC	10194828	2	DMAP-1 binding domain
TGCCCGACGATGTCCGCAGG	10194825	2	DMAP-1 binding domain
CCCATGGTACCTACCGCCTG	10194823	2	DMAP-1 binding domain
CGACGATGTCCGCAGGCGGT	10194821	3	DMAP-1 binding domain
TCTTTCCAAATCTTTGAGCC	10182076	3	DMAP-1 binding domain
TCCTCCCAGGCTCAAAGATT	10182070	3	DMAP-1 binding domain
AAGAGACAGCTTAACAGAAA	10182046	3	DMAP-1 binding domain
CTTCCCTTAGGAATGTGTGA	10180879	3	DMAP-1 binding domain
AAAGAATCAGTTATGTGACT	10180816	3	DMAP-1 binding domain
TAATTCTTCTTTACGTAATT	10180801	3	DMAP-1 binding domain
ACGTAAAGAAGAATTATCCG	10180783	3	DMAP-1 binding domain
CCTGCTGTAGGAGGGCTACC	10180563	3	DMAP-1 binding domain
AAAGGGATTTGACTTTAGCC	10180556	3	DMAP-1 binding domain
GGACAAATCTTTATTTAAAA	10180539	3	DMAP-1 binding domain
AGGACAAATCTTTATTTAAA	10180538	4	DMAP-1 binding domain
TTTAAATAAAGATTTGTCCT	10180524	4	DMAP-1 binding domain
AGCATGAGCACCGTTCTCCA	10180518	4	DMAP-1 binding domain
AAAGATTTGTCCTTGGAGAA	10180517	4	DMAP-1 binding domain
ACGGTGCTCATGCTTACAAC	10180498	4	DMAP-1 binding domain
CGGTGCTCATGCTTACAACC	10180497	4	DMAP-1 binding domain
CTAGACGTCCATTCACTTCC	10180490	4	DMAP-1 binding domain
GCTTACAACCGGGAAGTGAA	10180487	4	DMAP-1 binding domain
GTGAATGGACGTCTAGAAAA	10180472	4	DMAP-1 binding domain
TGAATGGACGTCTAGAAAAC	10180471	4	DMAP-1 binding domain
TACGGGCTTCACTTCTTGCT	10180457	4	DMAP-1 binding domain
ATCTGCCATTCCCACTCTAC	10180440	5	DMAP-1 binding domain
AAGAAGTGAAGCCCGTAGAG	10180440	5	DMAP-1 binding domain
AGAAGTGAAGCCCGTAGAGT	10180439	5	DMAP-1 binding domain
CATCTGCCATTCCCACTCTA	10180439	5	DMAP-1 binding domain
TGAAGCCCGTAGAGTGGGAA	10180434	5	uncharacterized 2
AAGGGGTTTGGGGGGGCTGT	10180416	5	uncharacterized 2
GTTTGGAAAGGGGTTTGGGG	10180409	5	uncharacterized 2
GGTTTGGAAAGGGGTTTGGG	10180408	5	uncharacterized 2
AGGTTTGGAAAGGGGTTTGG	10180407	5	uncharacterized 2
GAGGTTTGGAAAGGGGTTTG	10180406	5	uncharacterized 2
CGAGGTTTGGAAAGGGGTTT	10180405	5	uncharacterized 2
GCGAGGTTTGGAAAGGGGTT	10180404	6	uncharacterized 2
GGCGTGCGAGGTTTGGAAAG	10180399	6	uncharacterized 2
GGGCGTGCGAGGTTTGGAAA	10180398	6	uncharacterized 2
TGGGCGTGCGAGGTTTGGAA	10180397	6	uncharacterized 2
CCTCCTGGGCGTGCGAGGTT	10180392	6	uncharacterized 2
TTGCTCCTCCTGGGCGTGCG	10180387	6	uncharacterized 2
TTTCCAAACCTCGCACGCCC	10180384	6	uncharacterized 2
CCAAACCTCGCACGCCCAGG	10180381	6	uncharacterized 2
CCATCGGACTTGCTCCTCCT	10180378	6	uncharacterized 2
TCCATCGGACTTGCTCCTCC	10180377	6	uncharacterized 2
CCCAGGAGGAGCAAGTCCGA	10180367	6	uncharacterized 2
CTTACGCTTAGCCTCTCCAT	10180362	7	uncharacterized 2
GAGGAGCAAGTCCGATGGAG	10180362	7	uncharacterized 2
GTAATCCTGGGGCTAGGTGA	10177357	7	uncharacterized 2
TTCCTTGTAATCCTGGGGCT	10177351	7	uncharacterized 2
CTGAACCTTCACCTAGCCCC	10177351	7	uncharacterized 2
CACCTAGCCCCAGGATTACA	10177342	7	uncharacterized 2
GGATTACAAGGAAAAGCACC	10177330	7	uncharacterized 2
AGATGTGATGGTGGTTTGCC	10177323	7	PCNA binding site
TGCAAAATGAGATGTGATGG	10177314	7	PCNA binding site
CTTTGCAAAATGAGATGTGA	10177311	7	PCNA binding site
CCTGAGGTTTCCGTTTGGCA	10175613	7	PCNA binding site
TGTGTGACAGCCCTGCCAAA	10175612	8	uncharacterized 3
TCCTGAGGTTTCCGTTTGGC	10175612	8	uncharacterized 3
CTCTTCCTGAGGTTTCCGTT	10175608	8	uncharacterized 3
CCCTGCCAAACGGAAACCTC	10175602	8	uncharacterized 3
GCTCTTTCAGACTCTTCCTG	10175597	8	uncharacterized 3
AGAGTCTGAAAGAGCCAAAT	10175578	8	uncharacterized 3
CTTGATGGACTCATCCGATT	10175575	8	uncharacterized 3
CAAATCGGATGAGTCCATCA	10175563	8	uncharacterized 3
GTCTTTGTCTTCTTCCTTGA	10175560	8	uncharacterized 3
CAAGGAAGAAGACAAAGACC	10175545	8	uncharacterized 3
GAAGAAGACAAAGACCAGGT	10175541	8	uncharacterized 3
AAGAAGACAAAGACCAGGTA	10175540	9	uncharacterized 3
GTAGAGTTACATCCAGAGAA	10173876	9	uncharacterized 3
TAACTATTCTTACCGTTCTC	10173875	9	uncharacterized 3
TCAGGTTCTTCTGCAGGAAG	10173159	9	uncharacterized 3
GCTCTTTCAGGTTCTTCTGC	10173153	9	uncharacterized 3
GAACCTGAAAGAGCAAAATC	10173133	9	uncharacterized 3
ATCAGGAACGCGCACTGAAA	10173116	9	uncharacterized 3
ACGGTTCTTTGGTTTGACTT	10168345	9	uncharacterized 3
TCGCTGCACTTACGGTTCTT	10168334	9	uncharacterized 3
TCCTCCTTCAGTTTCTGTTT	10166676	9	uncharacterized 3
CTCCTCCTTCAGTTTCTGTT	10166675	9	uncharacterized 3
AACACCCAAACAGAAACTGA	10166669	10	uncharacterized 3
ACCCAAACAGAAACTGAAGG	10166666	10	uncharacterized 3
ACAGAAACTGAAGGAGGAGC	10166660	10	uncharacterized 3
CCTGCCCTGGCTTCTCTGTC	10166652	10	uncharacterized 3
AGGAGCCGGACAGAGAAGCC	10166646	10	uncharacterized 3
GGAGCCGGACAGAGAAGCCA	10166645	10	uncharacterized 3
CCGGACAGAGAAGCCAGGGC	10166641	10	uncharacterized 3
GTCAGCCTGCACGCCTGCCC	10166639	10	uncharacterized 3
AGAAGCCAGGGCAGGCGTGC	10166633	10	uncharacterized 3
GGCAGGCGTGCAGGCTGACG	10166624	10	uncharacterized 3
CAGGCTGACGAGGACGAAGA	10166614	10	uncharacterized 3
TTAAACACTTACAGATCTTT	10163331	11	uncharacterized 3
TTTAAACACTTACAGATCTT	10163330	11	uncharacterized 3
CACCCTGCAGAGCTGCCAAA	10162742	11	uncharacterized 3
CCTGCAGAGCTGCCAAACGG	10162739	11	uncharacterized 3
GATTTCTGATGAAAAAGACG	10162681	11	uncharacterized 3
TGAAAAAGACGAGGATGAAA	10162672	11	uncharacterized 3
AAATTCTTACGGTTCTTTGG	10160391	11	Replication foci domain
TAAATTCTTACGGTTCTTTG	10160390	11	Replication foci domain
ATAAATTCTTACGGTTCTTT	10160389	11	Replication foci domain
AATAAATTCTTACGGTTCTT	10160388	11	Replication foci domain
CCCCAGAACGGAGAAAAAAA	10160053	11	Replication foci domain
CTTGGAGTTCATGACTGTTT	10160035	12	Replication foci domain
CAAAACAGTCATGAACTCCA	10160023	12	Replication foci domain
CTGAATGCACTTGGGAGGGT	10159916	12	Replication foci domain
ACTGAATGCACTTGGGAGGG	10159915	12	Replication foci domain
CGCACTGAATGCACTTGGGA	10159912	12	Replication foci domain
CCGCACTGAATGCACTTGGG	10159911	12	Replication foci domain
TGCCCGCACTGAATGCACTT	10159908	12	Replication foci domain
CTGCCCGCACTGAATGCACT	10159907	12	Replication foci domain
CCTCCCAAGTGCATTCAGTG	10159900	12	Replication foci domain
CTCCCAAGTGCATTCAGTGC	10159899	12	Replication foci domain
CATTCAGTGCGGGCAGTACC	10159889	12	Replication foci domain
ATTTGAGGTCAGGGTCGTCC	10159882	13	Replication foci domain
GCTGCCCATATTTGAGGTCA	10159873	13	Replication foci domain
TGCTGCCCATATTTGAGGTC	10159872	13	Replication foci domain
GACGACCCTGACCTCAAATA	10159867	13	Replication foci domain
GTGGGTGCTGCCCATATTTG	10159867	13	Replication foci domain
ACGACCCTGACCTCAAATAT	10159866	13	Replication foci domain
CTGTACGTACCGCGTCTGGT	10159849	13	Replication foci domain
GCTGTACGTACCGCGTCTGG	10159848	13	Replication foci domain
TGGGCAGCACCCACCAGACG	10159847	13	Replication foci domain
AGAGCTGTACGTACCGCGTC	10159845	13	Replication foci domain
TTCTCATTTGTCAGCATCTG	10159753	13	Replication foci domain
AGACTCGTTGGCATCAAAGA	10159725	14	Replication foci domain
ACTCTCAAAGCCAGACTCGT	10159713	14	Replication foci domain
ATCTTTGATGCCAACGAGTC	10159712	14	Replication foci domain
GTCTGGCTTTGAGAGTTATG	10159695	14	Replication foci domain
AAGCAGGTCAGTTTGTGCTG	10159678	14	Replication foci domain
GAAGCAGGTCAGTTTGTGCT	10159677	14	Replication foci domain
TGAAGCAGGTCAGTTTGTGC	10159676	14	Replication foci domain
AGCACAAACTGACCTGCTTC	10159663	14	Replication foci domain
AAAGTGCACTTACCTGAAGC	10159662	14	Replication foci domain
TCTAGTGTGTACTGTAAGCA	10156498	14	Replication foci domain
GGCCGGTGTCGATGGGACAC	10156483	14	Replication foci domain
TCGATGAGGCCGGTGTCGAT	10156476	15	Replication foci domain
CTCGATGAGGCCGGTGTCGA	10156475	15	Replication foci domain
CACCTGTGTCCCATCGACAC	10156474	15	Replication foci domain
GATATTCTTCTCGATGAGGC	10156466	15	Replication foci domain
GTTCGATATTCTTCTCGATG	10156462	15	Replication foci domain
GATGGGTCATCATCATAGAT	10156416	15	Replication foci domain
ATTCCTTACCTTCAAGAGAT	10156399	15	Replication foci domain
TATTCCTTACCTTCAAGAGA	10156398	15	Replication foci domain
GATGATGACCCATCTCTTGA	10156396	15	Replication foci domain
TGACCCATCTCTTGAAGGTA	10156391	15	Replication foci domain
TCTGCTCTAGGTGGTGTTAA	10155939	15	Replication foci domain
GGTGTTAATGGCAAAAATCT	10155927	16	Replication foci domain
TGATCCACCATTCATTTATG	10155915	16	Replication foci domain
GTGATCCACCATTCATTTAT	10155914	16	Replication foci domain
AGTGATCCACCATTCATTTA	10155913	16	Replication foci domain
ATCTTGGCCCCATAAATGAA	10155911	16	Replication foci domain
TTGGCCCCATAAATGAATGG	10155908	16	Replication foci domain
ATAAATGAATGGTGGATCAC	10155900	16	Replication foci domain
TGGTGGATCACTGGCTTTGA	10155891	16	Replication foci domain
TGGATCACTGGCTTTGATGG	10155888	16	Replication foci domain
TGGCTTTGATGGAGGTGAAA	10155880	16	Replication foci domain
GGAGGTGAAAAGGCCCTCAT	10155870	16	Replication foci domain
ACAGGTGCTGAAGCCGATGA	10155868	17	Replication foci domain
AGAATGTATTCGGCAAATGC	10155055	17	Replication foci domain
GGGATCCATCAGAATGTATT	10155045	17	Replication foci domain
ATTTGCCGAATACATTCTGA	10155039	17	Replication foci domain
ATGGGCGCATACTCGGGACT	10155025	17	Replication foci domain
TATGGGCGCATACTCGGGAC	10155024	17	Replication foci domain
CCAAATATGGGCGCATACTC	10155019	17	Replication foci domain
CCCAAATATGGGCGCATACT	10155018	17	Replication foci domain
CCCGAGTATGCGCCCATATT	10155008	17	Replication foci domain
CCGAGTATGCGCCCATATTT	10155007	17	Replication foci domain
TCCTGCATCAGCCCAAATAT	10155007	17	Replication foci domain
CTCCTGCATCAGCCCAAATA	10155006	18	Replication foci domain
GCCCATATTTGGGCTGATGC	10154997	18	Replication foci domain
GATCTACATCAGCAAGATTG	10154970	18	Replication foci domain
CTACATCAGCAAGATTGTGG	10154967	18	Replication foci domain
TCGAGTCGGAATTGCTCTGC	10154951	18	Replication foci domain
CAGGTCCTCATAGGTCGAGT	10154937	18	Replication foci domain
CAATTCCGACTCGACCTATG	10154931	18	Replication foci domain
CTTGTTGATCAGGTCCTCAT	10154928	18	Replication foci domain
TTACCTCGATCTTGTTGATC	10154918	18	Replication foci domain
GGACCTGATCAACAAGATCG	10154910	18	Replication foci domain
GAGGCCAGAAGGAGGAACCG	10154767	18	Replication foci domain
AAGACCACGGTTCCTCCTTC	10154760	19	Replication foci domain
TTCAAGTTGAGGCCAGAAGG	10154759	19	Replication foci domain
CGGTTCAAGTTGAGGCCAGA	10154756	19	Replication foci domain
CTGTGAAGCGGTTCAAGTTG	10154748	19	Replication foci domain
GGAGGGAGTCCTCTGTGAAG	10154736	19	Replication foci domain
CAACTTGAACCGCTTCACAG	10154734	19	uncharacterized 4
AAACTGCGCGTGTCGCAGGA	10154719	19	uncharacterized 4
CAAACTGCGCGTGTCGCAGG	10154718	19	uncharacterized 4
CCACAAACTGCGCGTGTCGC	10154715	19	uncharacterized 4
CCTGCGACACGCGCAGTTTG	10154704	19	uncharacterized 4
GCGACACGCGCAGTTTGTGG	10154701	19	uncharacterized 4
CGCGCAGTTTGTGGTGGAGC	10154695	20	uncharacterized 4
GCAGTTTGTGGTGGAGCAGG	10154692	20	uncharacterized 4
GCAGGTGGAGAGTTATGACG	10154677	20	uncharacterized 4
GTGGAGAGTTATGACGAGGC	10154673	20	uncharacterized 4
TGGAGAGTTATGACGAGGCC	10154672	20	uncharacterized 4
GGAGAGTTATGACGAGGCCG	10154671	20	uncharacterized 4
ATGCAGGGTGTCAGGAAGAT	10154645	20	uncharacterized 4
CATGCAGGGTGTCAGGAAGA	10154644	20	uncharacterized 4
GGTCCCGCATGCAGGGTGTC	10154637	20	uncharacterized 4
TTGATCAGGTCCCGCATGCA	10154630	20	uncharacterized 4
TCTTCCTGACACCCTGCATG	10154630	20	uncharacterized 4
CTTGATCAGGTCCCGCATGC	10154629	21	uncharacterized 4
CTTCCTGACACCCTGCATGC	10154629	21	uncharacterized 4
TGACCCCAGCCAGCTTGATC	10154616	21	uncharacterized 4
CATGCGGGACCTGATCAAGC	10154614	21	uncharacterized 4
CGGGACCTGATCAAGCTGGC	10154610	21	uncharacterized 4
GGGACCTGATCAAGCTGGCT	10154609	21	uncharacterized 4
GGACCTGATCAAGCTGGCTG	10154608	21	uncharacterized 4
CAAGCTGGCTGGGGTCACGC	10154599	21	uncharacterized 4
AAGCTGGCTGGGGTCACGCT	10154598	21	uncharacterized 4
CTGGGGTCACGCTGGGACAG	10154591	21	uncharacterized 4
GTCACGCTGGGACAGAGGTA	10154586	21	uncharacterized 4
CCTCTCCCGTAGGCGAGCCC	10154475	22	uncharacterized 4
CCCGTAGGCGAGCCCAGGCG	10154470	22	uncharacterized 4
GATGGTCTGCCGCCTCGCCT	10154469	22	uncharacterized 4
TGATGGTCTGCCGCCTCGCC	10154468	22	uncharacterized 4
GTAGGCGAGCCCAGGCGAGG	10154467	22	uncharacterized 4
AGGCGAGGCGGCAGACCATC	10154455	22	uncharacterized 4
CTCCCTGGTAGAATGCCTGA	10154451	22	uncharacterized 4
AGACCATCAGGCATTCTACC	10154443	22	uncharacterized 4
GACCATCAGGCATTCTACCA	10154442	22	uncharacterized 4
CAGGCATTCTACCAGGGAGA	10154436	22	uncharacterized 4
GGGTCCCCTGTCCTTCTCCC	10154436	22	uncharacterized 4
ATTCTACCAGGGAGAAGGAC	10154431	23	uncharacterized 4
TTCTACCAGGGAGAAGGACA	10154430	23	uncharacterized 4
TCTACCAGGGAGAAGGACAG	10154429	23	uncharacterized 4
TTGGTGGTGGTGGCTTTCGT	10154416	23	uncharacterized 4
CTTGGTGGTGGTGGCTTTCG	10154415	23	uncharacterized 4
GTAGACCAGCTTGGTGGTGG	10154406	23	uncharacterized 4
CTGGTAGACCAGCTTGGTGG	10154403	23	uncharacterized 4
GATCTGGTAGACCAGCTTGG	10154400	23	uncharacterized 4
GAAAGCCACCACCACCAAGC	10154400	23	uncharacterized 4
GAAGATCTGGTAGACCAGCT	10154397	23	uncharacterized 4
CGAAGAAAGTATCGAAGATC	10154384	23	uncharacterized 4
CTTCGCAGAGCAAATTGAAA	10154355	24	uncharacterized 4
AAAGGATGACAGAGAAGACA	10154337	24	cys rich Zn binding site
GCCACATCGCCGGCGCTTAA	10154319	24	cys rich Zn binding site
AGGAGAACGCCTTTAAGCGC	10154317	24	cys rich Zn binding site
CCTCACAGACGCCACATCGC	10154309	24	cys rich Zn binding site
GCCTTTAAGCGCCGGCGATG	10154309	24	cys rich Zn binding site
CCGGCGATGTGGCGTCTGTG	10154298	24	cys rich Zn binding site
GTGTGTCAGCAGCCTGAGTG	10151831	24	cys rich Zn binding site
TGTGTCAGCAGCCTGAGTGT	10151830	24	cys rich Zn binding site
GCTTTACATTTCCCACACTC	10151830	24	cys rich Zn binding site
TGGGAAATGTAAAGCCTGCA	10151811	24	cys rich Zn binding site
AAATTTAACCATGTCCTTGC	10151808	25	cys rich Zn binding site
ATGTAAAGCCTGCAAGGACA	10151805	25	cys rich Zn binding site
TGCAAGGACATGGTTAAATT	10151795	25	cys rich Zn binding site
AAGGACATGGTTAAATTTGG	10151792	25	cys rich Zn binding site
ATGGTTAAATTTGGTGGCAG	10151786	25	cys rich Zn binding site
TTAAATTTGGTGGCAGTGGA	10151782	25	cys rich Zn binding site
TGGCAGTGGACGGAGCAAGC	10151772	25	cys rich Zn binding site
GCAAGCAGGCTTGCCAAGAG	10151758	25	uncharacterized 5
GCCTGACCTACCTCCGCTCT	10151756	25	uncharacterized 5
AGCAGGCTTGCCAAGAGCGG	10151755	25	uncharacterized 5
GGCTTGCCAAGAGCGGAGGT	10151751	25	uncharacterized 5
ACATTGCAGGTGTCCCAATA	10151538	26	uncharacterized 5
GCCTCCTTCATGGCCATATT	10151536	26	uncharacterized 5
TGCCTCCTTCATGGCCATAT	10151535	26	uncharacterized 5
GTGTCCCAATATGGCCATGA	10151529	26	uncharacterized 5
TCCCAATATGGCCATGAAGG	10151526	26	uncharacterized 5
ATCGTCATCTGCCTCCTTCA	10151526	26	uncharacterized 5
GAAGGAGGCAGATGACGATG	10151511	26	uncharacterized 5
GTCACCCAAAAAAATGCACC	10151460	26	uncharacterized 5
TCACCCAAAAAAATGCACCA	10151459	26	uncharacterized 5
CACCCAAAAAAATGCACCAG	10151458	26	uncharacterized 5
TCTGTTTCTTCTTCTTCCCC	10151453	26	uncharacterized 5
AGAACAAGAATCGCATCTCT	10151422	27	uncharacterized 5
GAACAAGAATCGCATCTCTT	10151421	27	uncharacterized 5
AAGAATCGCATCTCTTGGGT	10151417	27	uncharacterized 5
TTGGGTCGGAGAAGCCGTCA	10151403	27	uncharacterized 5
GGCTCCAAGGGTTACCTTGA	10151400	27	uncharacterized 5
GAAGAAGAGTTACTATAAGA	10149944	27	uncharacterized 5
TAAGAAGGTGTGCATTGATG	10149929	27	BAH domain 1
GTGCATTGATGCGGAAACCC	10149920	27	BAH domain 1
GACACAGTCCCCCACTTCCA	10149914	27	BAH domain 1
TGATGCGGAAACCCTGGAAG	10149914	27	BAH domain 1
GATGCGGAAACCCTGGAAGT	10149913	27	BAH domain 1
AGACACAGTCCCCCACTTCC	10149913	28	BAH domain 1
ATGCGGAAACCCTGGAAGTG	10149912	28	BAH domain 1
TGCGGAAACCCTGGAAGTGG	10149911	28	BAH domain 1
GCAAACCTTGCTAGATACAG	10149864	28	BAH domain 1
CAAAACCGCTGTATCTAGCA	10149858	28	BAH domain 1
GTCTTCTGATTCCAGGGTCA	10149656	28	BAH domain 1
CTCCCACAGCGCCGTGACCC	10149656	28	BAH domain 1
ATTCCAGGGTCACGGCGCTG	10149648	28	BAH domain 1
TTCCAGGGTCACGGCGCTGT	10149647	28	BAH domain 1
CAGGGTCACGGCGCTGTGGG	10149644	28	BAH domain 1
CTGTGGGAGGACAGCAGCAA	10149631	28	BAH domain 1
TGTGGGAGGACAGCAGCAAC	10149630	29	BAH domain 1
GGCAGATGTTTCACGCCCAC	10149609	29	BAH domain 1
TGTCCCAGCGCAGAACCAGT	10149605	29	BAH domain 1
CTGTCCCAGCGCAGAACCAG	10149604	29	BAH domain 1
CACGCCCACTGGTTCTGCGC	10149598	29	BAH domain 1
ACGCCCACTGGTTCTGCGCT	10149597	29	BAH domain 1
GCTGGGACAGACACAGTCCT	10149580	29	BAH domain 1
CTGGGACAGACACAGTCCTC	10149579	29	BAH domain 1
TGGGACAGACACAGTCCTCG	10149578	29	BAH domain 1
GAGGGTCCGACGTGGCCCCG	10149574	29	BAH domain 1
CACAGTCCTCGGGGCCACGT	10149569	29	BAH domain 1
CAGCTCCAGAGGGTCCGACG	10149566	30	BAH domain 1
CGGGGCCACGTCGGACCCTC	10149560	30	BAH domain 1
CCACCAAGAACAGCTCCAGA	10149556	30	BAH domain 1
TCCACCAAGAACAGCTCCAG	10149555	30	BAH domain 1
GGACCCTCTGGAGCTGTTCT	10149548	30	BAH domain 1
CCCTCTGGAGCTGTTCTTGG	10149545	30	BAH domain 1
GTTCTTGGTGGATGAATGTG	10149533	30	BAH domain 1
AGATGACTTTCACTTTGCTG	10149502	30	BAH domain 1
ACAAAGCCCCCTCCGAAAAC	10149468	30	BAH domain 1
CAAAGCCCCCTCCGAAAACT	10149467	30	BAH domain 1
CCCCTCCGAAAACTGGGCCA	10149461	30	BAH domain 1
CTCCGAAAACTGGGCCATGG	10149458	31	BAH domain 1
ACACCAGGCACTCACCTCCA	10149455	31	BAH domain 1
CTTATCTCCCAAGGGAGGCA	10149014	31	BAH domain 1
TCCCCCTCCAGCAGGGACTC	10149000	31	BAH domain 1
GTCCCCCTCCAGCAGGGACT	10148999	31	BAH domain 1
CATGGATCCCGAGTCCCTGC	10148996	31	BAH domain 1
CCCGTCGTCCCCCTCCAGCA	10148993	31	BAH domain 1
GGATCCCGAGTCCCTGCTGG	10148993	31	BAH domain 1
TCCCGTCGTCCCCCTCCAGC	10148992	31	BAH domain 1
GATCCCGAGTCCCTGCTGGA	10148992	31	BAH domain 1
ATCCCGAGTCCCTGCTGGAG	10148991	31	BAH domain 1
TCCCGAGTCCCTGCTGGAGG	10148990	32	BAH domain 1
TCCCTGCTGGAGGGGGACGA	10148983	32	BAH domain 1
CCCTGCTGGAGGGGGACGAC	10148982	32	BAH domain 1
ATACCACAGCTGGTAGAAGT	10148966	32	BAH domain 1
AGACCTACTTCTACCAGCTG	10148958	32	BAH domain 1
AGTCTTGATCATACCACAGC	10148956	32	BAH domain 1
CTTGTTGTCCTCTGTTGGCT	10148906	32	uncharacterized 6
ACTTGTTGTCCTCTGTTGGC	10148905	32	uncharacterized 6
TCCAAAAACCCAGCCAACAG	10148903	32	uncharacterized 6
TTGAACTTGTTGTCCTCTGT	10148901	32	uncharacterized 6
CTGTGTGAGCTGTGCCCGTC	10146505	32	uncharacterized 6
TTGCCTCATCTCAGCCAGAC	10146502	33	uncharacterized 6
TTTGCCTCATCTCAGCCAGA	10146501	33	uncharacterized 6
GTGCCCGTCTGGCTGAGATG	10146494	33	uncharacterized 6
TGAGGCAAAAAGAAATCCCC	10146476	33	uncharacterized 6
GAGGCAAAAAGAAATCCCCA	10146475	33	uncharacterized 6
CGAGCTGCTCCAGGACCCTG	10146471	33	uncharacterized 6
TCGAGCTGCTCCAGGACCCT	10146470	33	uncharacterized 6
AAAAGAAATCCCCAGGGTCC	10146469	33	uncharacterized 6
CTCGAGCTGCTCCAGGACCC	10146469	33	uncharacterized 6
CCAGGTCCTCGAGCTGCTCC	10146462	33	uncharacterized 6
CAGGGTCCTGGAGCAGCTCG	10146457	33	uncharacterized 6
CCTGGAGCAGCTCGAGGACC	10146451	34	uncharacterized 6
AGTAGAGGACCCGGCTATCC	10146444	34	uncharacterized 6
AGCTCGAGGACCTGGATAGC	10146443	34	uncharacterized 6
GCTCGAGGACCTGGATAGCC	10146442	34	uncharacterized 6
TGGCTGAGTAGTAGAGGACC	10146435	34	uncharacterized 6
TCTTGGTGGCTGAGTAGTAG	10146429	34	uncharacterized 6
GTACAGGATGCCGTTCTTGG	10146415	34	uncharacterized 6
TACTACTCAGCCACCAAGAA	10146414	34	uncharacterized 6
TCGGTACAGGATGCCGTTCT	10146412	34	uncharacterized 6
CACCATCACCAACTCGGTAC	10146399	34	uncharacterized 6
AACGGCATCCTGTACCGAGT	10146396	34	uncharacterized 6
GGTACACACCATCACCAACT	10146393	35	uncharacterized 6
ATCCTGTACCGAGTTGGTGA	10146390	35	uncharacterized 6
ACGTGAAGGCCTCAGGGGGC	10146372	35	uncharacterized 6
TGGTGTGTACCTGCCCCCTG	10146370	35	uncharacterized 6
TTGAACGTGAAGGCCTCAGG	10146368	35	uncharacterized 6
CTTGAACGTGAAGGCCTCAG	10146367	35	uncharacterized 6
ACTTGAACGTGAAGGCCTCA	10146366	35	uncharacterized 6
TACTTGAACGTGAAGGCCTC	10146365	35	uncharacterized 6
GGGCACTTACTTGAACGTGA	10146358	35	uncharacterized 6
CCGTGGGCGTTTCACGGGAC	10143971	35	uncharacterized 6
TCCTTCCGTGGGCGTTTCAC	10143966	35	uncharacterized 6
CTCCTTCCGTGGGCGTTTCA	10143965	36	uncharacterized 6
CCAGTCCCGTGAAACGCCCA	10143960	36	uncharacterized 6
TCCCGTGAAACGCCCACGGA	10143956	36	uncharacterized 6
CATCCACGGGCTCCTTCCGT	10143955	36	uncharacterized 6
TCATCCACGGGCTCCTTCCG	10143954	36	uncharacterized 6
ACGCCCACGGAAGGAGCCCG	10143947	36	uncharacterized 6
GGGTACAGGTCCTCATCCAC	10143942	36	BAH domain 2
ACGGAAGGAGCCCGTGGATG	10143941	36	BAH domain 2
TGGGTACAGGTCCTCATCCA	10143941	36	BAH domain 2
TCCGGTAGTGCTCTGGGTAC	10143928	36	BAH domain 2
AGTATTTCCGGTAGTGCTCT	10143922	36	BAH domain 2
GAGTATTTCCGGTAGTGCTC	10143921	37	BAH domain 2
ACCTGTACCCAGAGCACTAC	10143918	37	BAH domain 2
TGATGTAGTCGGAGTATTTC	10143910	37	BAH domain 2
GTTGCTGCCTTTGATGTAGT	10143899	37	BAH domain 2
AAATACTCCGACTACATCAA	10143895	37	BAH domain 2
CTACATCAAAGGCAGCAACC	10143884	37	BAH domain 2
GGTAGGGCTCAGGGGCATCC	10143877	37	BAH domain 2
GCCAATTCGGTAGGGCTCAG	10143869	37	BAH domain 2
GGCCAATTCGGTAGGGCTCA	10143868	37	BAH domain 2
CGGCCAATTCGGTAGGGCTC	10143867	37	BAH domain 2
TTGATCCGGCCAATTCGGTA	10143861	37	BAH domain 2
TTTGATCCGGCCAATTCGGT	10143860	38	BAH domain 2
GCCCCTGAGCCCTACCGAAT	10143859	38	BAH domain 2
CTGAGCCCTACCGAATTGGC	10143855	38	BAH domain 2
GACAGAAGATCTCTTTGATC	10143847	38	BAH domain 2
GGCCTGCCGTTGCTCTTCTT	10143825	38	BAH domain 2
GGGCCTGCCGTTGCTCTTCT	10143824	38	BAH domain 2
TTCTGTCCCAAGAAGAGCAA	10143820	38	BAH domain 2
GTCCCAAGAAGAGCAACGGC	10143816	38	BAH domain 2
ATGAGACTGACATCAAAATC	10143789	38	BAH domain 2
TGAGACTGACATCAAAATCC	10143788	38	BAH domain 2
ACCTGTAGAACTTGTTGACC	10143781	38	BAH domain 2
TCCGGGTCAACAAGTTCTAC	10143771	39	BAH domain 2
GTGGACTTGTGGGTGTTCTC	10142214	39	BAH domain 2
GCTCGCTGGAGTGGACTTGT	10142204	39	BAH domain 2
AGCTCGCTGGAGTGGACTTG	10142203	39	BAH domain 2
TGCGTGGTAGCTCGCTGGAG	10142195	39	BAH domain 2
ATGTCTGCGTGGTAGCTCGC	10142190	39	BAH domain 2
AGAGCAGGTTGATGTCTGCG	10142179	39	BAH domain 2
CCTCGTCGCTCCAGTAGAGC	10142164	39	BAH domain 2
CAGACATCAACCTGCTCTAC	10142163	39	BAH domain 2
CCTGCTCTACTGGAGCGACG	10142153	39	BAH domain 2
GCTCTACTGGAGCGACGAGG	10142150	39	BAH domain 2
CTGGAGCGACGAGGAGGCCG	10142144	40	BAH domain 2
GAGCGACGAGGAGGCCGTGG	10142141	40	BAH domain 2
CACAGCCTTGAAGTCCACCA	10142138	40	BAH domain 2
GGAGGCCGTGGTGGACTTCA	10142132	40	BAH domain 2
GGTGGACTTCAAGGCTGTGC	10142123	40	BAH domain 2
GTGGACTTCAAGGCTGTGCA	10142122	40	BAH domain 2
CCCCATACTCCACGGTGCAG	10142110	40	BAH domain 2
TGTGCAGGGCCGCTGCACCG	10142108	40	BAH domain 2
CAGGTCCTCCCCATACTCCA	10142102	40	BAH domain 2
GGCCGCTGCACCGTGGAGTA	10142101	40	BAH domain 2
GCCGCTGCACCGTGGAGTAT	10142100	40	BAH domain 2
CCGCTGCACCGTGGAGTATG	10142099	41	BAH domain 2
CTGCACCGTGGAGTATGGGG	10142096	41	BAH domain 2
ACACCTGGACGCACTCGGGC	10142083	41	BAH domain 2
GAGTACACCTGGACGCACTC	10142079	41	BAH domain 2
GGAGTACACCTGGACGCACT	10142078	41	BAH domain 2
GGACCTGCCCGAGTGCGTCC	10142075	41	BAH domain 2
GGCCGCCCATGGAGTACACC	10142068	41	BAH domain 2
GTGCGTCCAGGTGTACTCCA	10142063	41	BAH domain 2
TGCGTCCAGGTGTACTCCAT	10142062	41	BAH domain 2
GTCCAGGTGTACTCCATGGG	10142059	41	BAH domain 2
GAAGCGGTTGGGGCCGCCCA	10142057	41	BAH domain 2
CGAGGAAGTAGAAGCGGTTG	10142047	42	BAH domain 2
TCGAGGAAGTAGAAGCGGTT	10142046	42	BAH domain 2
CTCGAGGAAGTAGAAGCGGT	10142045	42	BAH domain 2
CCACCTCGAGGAAGTAGAAG	10142041	42	BAH domain 2
CAACCGCTTCTACTTCCTCG	10142033	42	BAH domain 2
CCGCTTCTACTTCCTCGAGG	10142030	42	BAH domain 2
CAAGCAGGGGCACCACCTCG	10142029	42	BAH domain 2
GGGCTACGGGCATGGTTGGG	10141151	42	uncharacterized 7
CCAGGGCTACGGGCATGGTT	10141148	42	uncharacterized 7
TCCAGGGCTACGGGCATGGT	10141147	42	uncharacterized 7
TGTTTCCAGGGCTACGGGCA	10141143	42	uncharacterized 7
CCCTTTGTTTCCAGGGCTAC	10141138	43	uncharacterized 7
CCCAACCATGCCCGTAGCCC	10141137	43	uncharacterized 7
TCCCTTTGTTTCCAGGGCTA	10141137	43	uncharacterized 7
TGCCCTTCCCTTTGTTTCCA	10141131	43	uncharacterized 7
TTGCCCTTCCCTTTGTTTCC	10141130	43	uncharacterized 7
GCCCGTAGCCCTGGAAACAA	10141128	43	uncharacterized 7
CCCGTAGCCCTGGAAACAAA	10141127	43	uncharacterized 7
TAGCCCTGGAAACAAAGGGA	10141123	43	uncharacterized 7
AGCCCTGGAAACAAAGGGAA	10141122	43	uncharacterized 7
TGGAAACAAAGGGAAGGGCA	10141117	43	uncharacterized 7
GGAAACAAAGGGAAGGGCAA	10141116	43	uncharacterized 7
GACTTGGGCTTGCCCTTCCC	10140908	44	uncharacterized 7
GGCTCACAGGCTTGGGACTT	10140893	44	uncharacterized 7
CGGCTCACAGGCTTGGGACT	10140892	44	uncharacterized 7
CTCGCTCGGCTCACAGGCTT	10140886	44	uncharacterized 7
GCTCGCTCGGCTCACAGGCT	10140885	44	uncharacterized 7
CTCTGGCTCGCTCGGCTCAC	10140880	44	uncharacterized 7
ATCTCTATCTCTGGCTCGCT	10140872	44	uncharacterized 7
GGCAGCTTGATCTCTATCTC	10140863	44	SAM binding motif
ACATCCAGGGTCCGCAGCTT	10140842	44	SAM binding motif
AGATCAAGCTGCCCAAGCTG	10140842	44	SAM binding motif
CACATCCAGGGTCCGCAGCT	10140841	44	SAM binding motif
GCTGCCCAAGCTGCGGACCC	10140835	45	SAM binding motif
GCAGCCAGAAAACACATCCA	10140829	45	SAM binding motif
CGCAGCCAGAAAACACATCC	10140828	45	SAM binding motif
TTCTGGCTGCGGGGGGTTGT	10140805	45	SAM binding motif
TGGCTGCGGGGGGTTGTCGG	10140802	45	SAM binding motif
GGCTGCGGGGGGTTGTCGGA	10140801	45	SAM binding motif
TCGGAGGGATTCCACCAAGC	10140786	45	SAM binding motif
ACGGGCGCTCACCTGCTTGG	10140786	45	SAM binding motif
CCTACGGGCGCTCACCTGCT	10140783	45	SAM binding motif
CACAGCGTGTCAGAGATGCC	10140327	45	SAM binding motif
CAGGCATCTCTGACACGCTG	10140315	45	SAM binding motif
AGGCATCTCTGACACGCTGT	10140314	46	SAM binding motif
CGCAGGGTCCCACATCTCGA	10140302	46	SAM binding motif
CGCTGTGGGCCATCGAGATG	10140300	46	SAM binding motif
GCTGTGGGCCATCGAGATGT	10140299	46	SAM binding motif
CATCGAGATGTGGGACCCTG	10140290	46	SAM binding motif
GCCGGAACGCCTGGGCCGCA	10140286	46	SAM binding motif
AGCCGGAACGCCTGGGCCGC	10140285	46	SAM binding motif
GATGTGGGACCCTGCGGCCC	10140284	46	SAM binding motif
GTTGTTCAGCCGGAACGCCT	10140278	46	SAM binding motif
GGTTGTTCAGCCGGAACGCC	10140277	46	SAM binding motif
ACCCTGCGGCCCAGGCGTTC	10140276	46	SAM binding motif
TGGAGCCGGGGTTGTTCAGC	10140268	47	SAM binding motif
GCGTTCCGGCTGAACAACCC	10140262	47	SAM binding motif
CTGTGAACACTGTGGAGCCG	10140256	47	SAM binding motif
TCTGTGAACACTGTGGAGCC	10140255	47	SAM binding motif
CTCTGTGAACACTGTGGAGC	10140254	47	SAM binding motif
GCAGTCCTCTGTGAACACTG	10140248	47	SAM binding motif
CGGCTCCACAGTGTTCACAG	10140242	47	SAM binding motif
CAGCCATGACCAGCTTCAGC	10140220	47	SAM binding motif
CTGCAACATCCTGCTGAAGC	10140218	47	SAM binding motif
CATCCTGCTGAAGCTGGTCA	10140212	47	SAM binding motif
CTGCTGAAGCTGGTCATGGC	10140208	47	SAM binding motif
TGCTGAAGCTGGTCATGGCT	10140207	48	SAM binding motif
GCTGAAGCTGGTCATGGCTG	10140206	48	SAM binding motif
CCGCTGGCCGCGGGAGTTGG	10140191	48	SAM binding motif
CAGCCGCTGGCCGCGGGAGT	10140188	48	SAM binding motif
GGGGAGACCACCAACTCCCG	10140187	48	SAM binding motif
CTGGGGCAGCCGCTGGCCGC	10140182	48	SAM binding motif
TCTGGGGCAGCCGCTGGCCG	10140181	48	SAM binding motif
CCACCAACTCCCGCGGCCAG	10140180	48	SAM binding motif
CTCCCTTCTGGGGCAGCCGC	10140175	48	SAM binding motif
CGGCCAGCGGCTGCCCCAGA	10140167	48	SAM binding motif
GGCCAGCGGCTGCCCCAGAA	10140166	48	SAM binding motif
GACGTGGAGATGCTGTGCGG	10140142	49	SAM binding motif
ACGTGGAGATGCTGTGCGGC	10140141	49	SAM binding motif
CCGCTGAAGCCCTGGCAGGG	10140129	49	SAM binding motif
GTGCGGCGGGCCGCCCTGCC	10140128	49	SAM binding motif
TGCGGCGGGCCGCCCTGCCA	10140127	49	SAM binding motif
ATGCCGCTGAAGCCCTGGCA	10140126	49	SAM binding motif
CATGCCGCTGAAGCCCTGGC	10140125	49	SAM binding motif
GGTTCATGCCGCTGAAGCCC	10140121	49	SAM binding motif
CCGCCCTGCCAGGGCTTCAG	10140118	49	SAM binding motif
AGTAGGTGCGCGAATTGAAG	10140100	49	SAM binding motif
CTCCAAGTTCAAAAACTCTC	10140068	49	SAM binding motif
CAAGTTCAAAAACTCTCTGG	10140065	50	SAM binding motif
CTCTGGTGGTTTCCTTCCTC	10140051	50	SAM binding motif
TCTACCCGTTTACCTGAGGA	10140050	50	SAM binding motif
GGCTTCTACCCGTTTACCTG	10140046	50	SAM binding motif
ACAGCTACTGCGACTACTAC	10139805	50	SAM binding motif
ACTGCGACTACTACCGGCCC	10139799	50	SAM binding motif
CCAGGAGGAAGAACCGGGGC	10139797	50	SAM binding motif
TTCTCCAGGAGGAAGAACCG	10139793	50	SAM binding motif
ATTCTCCAGGAGGAAGAACC	10139792	50	SAM binding motif
CATTCTCCAGGAGGAAGAAC	10139791	50	SAM binding motif
CCGGCCCCGGTTCTTCCTCC	10139786	50	SAM binding motif
AGTTCCTGACATTCTCCAGG	10139782	51	SAM binding motif
CAAAGTTCCTGACATTCTCC	10139779	51	SAM binding motif
TCTTCCTCCTGGAGAATGTC	10139775	51	SAM binding motif
CAGGACCATGGAGCGCTTGA	10139753	51	SAM binding motif
TGTCTCCTTCAAGCGCTCCA	10139747	51	SAM binding motif
GAGGGTGAGCTTCAGGACCA	10139741	51	SAM binding motif
GGCAGCGGAGGGTGAGCTTC	10139734	51	SAM binding motif
CATGCGGACCAGGCAGCGGA	10139723	51	SAM binding motif
CCATGCGGACCAGGCAGCGG	10139722	51	SAM binding motif
GAAGCTCACCCTCCGCTGCC	10139720	51	SAM binding motif
AGCCCATGCGGACCAGGCAG	10139719	51	SAM binding motif
ACTGATAGCCCATGCGGACC	10139713	52	SAM binding motif
CCTCCGCTGCCTGGTCCGCA	10139711	52	SAM binding motif
CTCCGCTGCCTGGTCCGCAT	10139710	52	SAM binding motif
AGGTGCACTGATAGCCCATG	10139707	52	SAM binding motif
ATGGGCTATCAGTGCACCTT	10139692	52	SAM binding motif
GCCCACCTGCAGCACGCCGA	10139687	52	SAM binding motif
GTGCACCTTCGGCGTGCTGC	10139681	52	SAM binding motif
CACCTTCGGCGTGCTGCAGG	10139678	52	SAM binding motif
ACCTTCGGCGTGCTGCAGGT	10139677	52	SAM binding motif
CTGGGCCACGCCGTACTGAC	10138599	52	SAM binding motif
CCCCCACAGGCCGGTCAGTA	10138598	52	SAM binding motif
ACAGGCCGGTCAGTACGGCG	10138593	53	SAM binding motif
AGTACGGCGTGGCCCAGACT	10138582	53	SAM binding motif
GATGGCCCGCCTCCTAGTCT	10138581	53	SAM binding motif
TGATGGCCCGCCTCCTAGTC	10138580	53	SAM binding motif
ACGGCGTGGCCCAGACTAGG	10138579	53	SAM binding motif
GCGTGGCCCAGACTAGGAGG	10138576	53	SAM binding motif
CGTGGCCCAGACTAGGAGGC	10138575	53	SAM binding motif
TAGGAGGCGGGCCATCATCC	10138563	53	SAM binding motif
AGGGGCCGCGGCCAGGATGA	10138563	53	SAM binding motif
GCGGGCCATCATCCTGGCCG	10138557	53	SAM binding motif
GAGCTTCTCTCCAGGGGCCG	10138551	53	SAM binding motif
ATCATCCTGGCCGCGGCCCC	10138550	54	SAM binding motif
CAGAGGGAGCTTCTCTCCAG	10138545	54	SAM binding motif
ACAGAGGGAGCTTCTCTCCA	10138544	54	SAM binding motif
AACAGAGGGAGCTTCTCTCC	10138543	54	SAM binding motif
GCAGTGGCTCCGGGAACAGA	10138529	54	SAM binding motif
TGCAGTGGCTCCGGGAACAG	10138528	54	SAM binding motif
AGAGAAGCTCCCTCTGTTCC	10138527	54	SAM binding motif
CAAACACGTGCAGTGGCTCC	10138520	54	SAM binding motif
GCAAACACGTGCAGTGGCTC	10138519	54	SAM binding motif
CGGGGAGCAAACACGTGCAG	10138513	54	SAM binding motif
CACTGCACGTGTTTGCTCCC	10138501	54	SAM binding motif
ACTGCACGTGTTTGCTCCCC	10138500	55	SAM binding motif
ACGCTCAGCTGGCAGGCCCG	10138495	55	SAM binding motif
CACGCTCAGCTGGCAGGCCC	10138494	55	SAM binding motif
CCACGCTCAGCTGGCAGGCC	10138493	55	SAM binding motif
CACCACCACGCTCAGCTGGC	10138488	55	SAM binding motif
CCGGGCCTGCCAGCTGAGCG	10138482	55	SAM binding motif
GGCCTGCCAGCTGAGCGTGG	10138479	55	SAM binding motif
AGTTTGTGAGCAACATAACC	10138444	55	SAM binding motif
TGTGAGCAACATAACCAGGT	10138440	55	SAM binding motif
CCTCTGTTGCAGGTTGAGCT	10138005	55	SAM binding motif
CTCTGTTGCAGGTTGAGCTC	10138004	55	SAM binding motif
GGTTGAGCTCGGGTCCTTTC	10137994	56	SAM binding motif
CGCACCGTGATGGTCCGGAA	10137991	56	SAM binding motif
TGTCTCGCACCGTGATGGTC	10137986	56	SAM binding motif
GGGTCCTTTCCGGACCATCA	10137984	56	SAM binding motif
CATCGTGTCTCGCACCGTGA	10137981	56	SAM binding motif
AGACACGATGTCCGACCTGC	10137957	56	SAM binding motif
ATTCCGCACCTCCGGCAGGT	10137957	56	SAM binding motif
CACGATGTCCGACCTGCCGG	10137954	56	SAM binding motif
CTCCATTCCGCACCTCCGGC	10137953	56	SAM binding motif
GAGGCTCCATTCCGCACCTC	10137949	56	SAM binding motif
TGTCCGACCTGCCGGAGGTG	10137949	56	SAM binding motif
GACCTGCCGGAGGTGCGGAA	10137944	57	SAM binding motif
GGAGGTGCGGAATGGAGCCT	10137936	57	SAM binding motif
GTAGGAGATCTCCAGTGCCG	10137930	57	SAM binding motif
GCGGAATGGAGCCTCGGCAC	10137930	57	SAM binding motif
GCACTGGAGATCTCCTACAA	10137914	57	SAM binding motif
CACTGGAGATCTCCTACAAC	10137913	57	SAM binding motif
GGACTGAGGCTCCCCGTTGT	10137912	57	SAM binding motif
ACTGGAGATCTCCTACAACG	10137912	57	SAM binding motif
ACAACGGGGAGCCTCAGTCC	10137898	57	SAM binding motif
TGCCTCTGGAACCAGGACTG	10137898	57	SAM binding motif
CCGGAGCTGCCTCTGGAACC	10137891	57	SAM binding motif
AGCCTCAGTCCTGGTTCCAG	10137889	58	SAM binding motif
GTGCGCCCCGGAGCTGCCTC	10137884	58	SAM binding motif
CCTGGTTCCAGAGGCAGCTC	10137880	58	SAM binding motif
CTGGTTCCAGAGGCAGCTCC	10137879	58	SAM binding motif
TGGTTCCAGAGGCAGCTCCG	10137878	58	SAM binding motif
TGGGCTGGTACTGTGCGCCC	10137872	58	SAM binding motif
TGTGGTCCCTGAGGATGGGC	10137857	58	SAM binding motif
CACAGTACCAGCCCATCCTC	10137853	58	SAM binding motif
CAGATGTGGTCCCTGAGGAT	10137853	58	SAM binding motif
ACAGATGTGGTCCCTGAGGA	10137852	58	SAM binding motif
ACAGTACCAGCCCATCCTCA	10137852	58	SAM binding motif
CCTTACAGATGTGGTCCCTG	10137848	59	SAM binding motif
GTGCCATTACCTTACAGATG	10137839	59	SAM binding motif
CCTCAGGGACCACATCTGTA	10137837	59	SAM binding motif
CTTTCAGGACATGAGTGCAT	10137271	59	SAM binding motif
TCAGGACATGAGTGCATTGG	10137268	59	SAM binding motif
CATTGGTGGCTGCCCGCATG	10137254	59	SAM binding motif
CAAGGGGATGTGCCGCATGC	10137253	59	SAM binding motif
CCAAGGGGATGTGCCGCATG	10137252	59	SAM binding motif
CCGCATGCGGCACATCCCCT	10137241	59	SAM binding motif
AGTCTGACCCTGGGGCCAAG	10137237	59	SAM binding motif
CAGTCTGACCCTGGGGCCAA	10137236	59	SAM binding motif
CCAGTCTGACCCTGGGGCCA	10137235	60	SAM binding motif
CGGCACATCCCCTTGGCCCC	10137234	60	SAM binding motif
GGCACATCCCCTTGGCCCCA	10137233	60	SAM binding motif
ATCGCGCCAGTCTGACCCTG	10137229	60	SAM binding motif
GATCGCGCCAGTCTGACCCT	10137228	60	SAM binding motif
AGATCGCGCCAGTCTGACCC	10137227	60	SAM binding motif
CCTTGGCCCCAGGGTCAGAC	10137224	60	SAM binding motif
GAGAGCCGCACCTCGATGTT	10137203	60	SAM binding motif
GCGCGATCTGCCCAACATCG	10137202	60	SAM binding motif
TGAGAGCCGCACCTCGATGT	10137202	60	SAM binding motif
ATCTGCCCAACATCGAGGTG	10137197	60	SAM binding motif
ATCGAGGTGCGGCTCTCAGA	10137186	61	SAM binding motif
GCGGCTCTCAGACGGCACCA	10137178	61	SAM binding motif
ATACCGCAGCTTCCTGGCCA	10137172	61	SAM binding motif
GTGGGTATACCGCAGCTTCC	10137166	61	SAM binding motif
GCACCATGGCCAGGAAGCTG	10137164	61	SAM binding motif
GCCGTTCTTCCTGTCATGGT	10137148	61	SAM binding motif
GGCCGTTCTTCCTGTCATGG	10137147	61	SAM binding motif
TGCGGTATACCCACCATGAC	10137146	61	SAM binding motif
TGCGGCCGTTCTTCCTGTCA	10137144	61	SAM binding motif
ACCCACCATGACAGGAAGAA	10137138	61	SAM binding motif
GGAGGGCCCCAGAGCTGCTG	10137126	61	SAM binding motif
AAGAACGGCCGCAGCAGCTC	10137123	62	SAM binding motif
AGAACGGCCGCAGCAGCTCT	10137122	62	SAM binding motif
GAACGGCCGCAGCAGCTCTG	10137121	62	SAM binding motif
AGCAGCTCTGGGGCCCTCCG	10137111	62	SAM binding motif
GCAGCTCTGGGGCCCTCCGT	10137110	62	SAM binding motif
CAGCTCTGGGGCCCTCCGTG	10137109	62	SAM binding motif
GCAGGAGCAGACCCCACGGA	10137109	62	SAM binding motif
CGCAGGAGCAGACCCCACGG	10137108	62	SAM binding motif
CCACGCAGGAGCAGACCCCA	10137105	62	SAM binding motif
CCGTGGGGTCTGCTCCTGCG	10137094	62	SAM binding motif
ACAGGACCCACCTTCCACGC	10137091	62	SAM binding motif
GGGGTCTGCTCCTGCGTGGA	10137090	63	SAM binding motif
GTCTGCTCCTGCGTGGAAGG	10137087	63	SAM binding motif
TCTGCTCCTGCGTGGAAGGT	10137086	63	SAM binding motif
GGGTCGCAGGCTTTGCCGGC	10136286	63	SAM binding motif
TGCGGGGTCGCAGGCTTTGC	10136282	63	SAM binding motif
CTGCCTGGCTGCGGGGTCGC	10136273	63	SAM binding motif
TGTTGAACTGCCTGGCTGCG	10136266	63	SAM binding motif
GTGTTGAACTGCCTGGCTGC	10136265	63	SAM binding motif
AAGCCTGCGACCCCGCAGCC	10136265	63	SAM binding motif
GGTGTTGAACTGCCTGGCTG	10136264	63	SAM binding motif
GATGAGGGTGTTGAACTGCC	10136258	63	SAM binding motif
GGGCAGGCACCAGGGGATGA	10136243	64	SAM binding motif
GGGGCAGGCACCAGGGGATG	10136242	64	SAM binding motif
AGTTCAACACCCTCATCCCC	10136241	64	SAM binding motif
CGGTGTGGGGCAGGCACCAG	10136236	64	SAM binding motif
CCGGTGTGGGGCAGGCACCA	10136235	64	SAM binding motif
CCCGGTGTGGGGCAGGCACC	10136234	64	SAM binding motif
GCCGGTTCCCGGTGTGGGGC	10136227	64	SAM binding motif
CCCTGGTGCCTGCCCCACAC	10136224	64	SAM binding motif
CCTGGTGCCTGCCCCACACC	10136223	64	SAM binding motif
TTGTGCCGGTTCCCGGTGTG	10136223	64	SAM binding motif
GTTGTGCCGGTTCCCGGTGT	10136222	64	SAM binding motif
GGTTGTGCCGGTTCCCGGTG	10136221	65	SAM binding motif
GCCTGCCCCACACCGGGAAC	10136217	65	SAM binding motif
CCAGTGGTTGTGCCGGTTCC	10136216	65	SAM binding motif
GGCCAGCCCAGTGGTTGTGC	10136209	65	SAM binding motif
CCGGGAACCGGCACAACCAC	10136205	65	SAM binding motif
CGGGAACCGGCACAACCACT	10136204	65	SAM binding motif
TTCCATAGAGGCCAGCCCAG	10136200	65	SAM binding motif
AACCGGCACAACCACTGGGC	10136200	65	SAM binding motif
AACCACTGGGCTGGCCTCTA	10136191	65	SAM binding motif
CCCACTCGAGCCTTCCATAG	10136188	65	SAM binding motif
ACTGGGCTGGCCTCTATGGA	10136187	65	SAM binding motif
GCCTCTATGGAAGGCTCGAG	10136178	66	SAM binding motif
CCTCTATGGAAGGCTCGAGT	10136177	66	SAM binding motif
TATGGAAGGCTCGAGTGGGA	10136173	66	SAM binding motif
CATGGGCTCGGGGTTGGTGA	10136147	66	SAM binding motif
CTTGCCCATGGGCTCGGGGT	10136141	66	SAM binding motif
CCTGCTTGCCCATGGGCTCG	10136137	66	SAM binding motif
ACCTGCTTGCCCATGGGCTC	10136136	66	SAM binding motif
CGTCACCAACCCCGAGCCCA	10136135	66	SAM binding motif
TACCTGCTTGCCCATGGGCT	10136135	66	SAM binding motif
GTCACCAACCCCGAGCCCAT	10136134	66	SAM binding motif
CCACCTACCTGCTTGCCCAT	10136130	66	SAM binding motif
CCCACCTACCTGCTTGCCCA	10136129	67	SAM binding motif
CCCCGAGCCCATGGGCAAGC	10136126	67	SAM binding motif
GAGCCCATGGGCAAGCAGGT	10136122	67	SAM binding motif
CTGGGTGGAGCACGCGGCCC	10135851	67	SAM binding motif
GCTGCTCTGGGTGGAGCACG	10135845	67	SAM binding motif
CCACACGGTGCTGCTCTGGG	10135836	67	SAM binding motif
TCACCACACGGTGCTGCTCT	10135833	67	SAM binding motif
CTCACCACACGGTGCTGCTC	10135832	67	SAM binding motif
CCACCCAGAGCAGCACCGTG	10135825	67	SAM binding motif
ACTCCCGCACGCTCACCACA	10135821	67	SAM binding motif
AGCACCGTGTGGTGAGCGTG	10135814	67	SAM binding motif
GCACCGTGTGGTGAGCGTGC	10135813	68	SAM binding motif
GTCAGGGAAGCCCTGGGAGC	10135795	68	SAM binding motif
GCGGGAGTGTGCCCGCTCCC	10135795	68	SAM binding motif
TGTCAGGGAAGCCCTGGGAG	10135794	68	SAM binding motif
CGGGAGTGTGCCCGCTCCCA	10135794	68	SAM binding motif
GTAGGTGTCAGGGAAGCCCT	10135789	68	SAM binding motif
GGTAGGTGTCAGGGAAGCCC	10135788	68	SAM binding motif
CGAAGAGCCGGTAGGTGTCA	10135779	68	SAM binding motif
CCGAAGAGCCGGTAGGTGTC	10135778	68	SAM binding motif
AGGGCTTCCCTGACACCTAC	10135775	68	SAM binding motif
GATGTTGCCGAAGAGCCGGT	10135771	68	SAM binding motif
CCAGGATGTTGCCGAAGAGC	10135767	69	SAM binding motif
CCTGACACCTACCGGCTCTT	10135767	69	SAM binding motif
CCGGCTCTTCGGCAACATCC	10135756	69	SAM binding motif
TGACCTGCCGGTGCTTGTCC	10135749	69	SAM binding motif
GCAACATCCTGGACAAGCAC	10135745	69	SAM binding motif
CATCCTGGACAAGCACCGGC	10135741	69	SAM binding motif
GCGCCGCCCCACTGACCTGC	10135737	69	SAM binding motif
TTTGGCCAGGGGCGGTGGCA	10134292	69	SAM binding motif
ATGGCTTTGGCCAGGGGCGG	10134287	69	SAM binding motif
CAATGCCGTGCCACCGCCCC	10134286	69	SAM binding motif
CCAATGGCTTTGGCCAGGGG	10134284	69	SAM binding motif
AAGCCAATGGCTTTGGCCAG	10134281	70	SAM binding motif
CAAGCCAATGGCTTTGGCCA	10134280	70	SAM binding motif
CCAAGCCAATGGCTTTGGCC	10134279	70	SAM binding motif
GATCTCCAAGCCAATGGCTT	10134274	70	SAM binding motif
CCGCCCCTGGCCAAAGCCAT	10134273	70	SAM binding motif
AAGCTTGATCTCCAAGCCAA	10134268	70	SAM binding motif
CCTGGCCAAAGCCATTGGCT	10134268	70	SAM binding motif
GGAGATCAAGCTTTGTATGT	10134247	70	SAM binding motif
TGAGGCACTCTCTCGGGCTT	10134235	70	SAM binding motif
CATACCTGAGGCACTCTCTC	10134229	70	SAM binding motif
CCATACCTGAGGCACTCTCT	10134228	70	SAM binding motif
AAAGCCCGAGAGAGTGCCTC	10134222	71	SAM binding motif
GGCCCACCCCACCATACCTG	10134217	71	SAM binding motif
CCGAGAGAGTGCCTCAGGTA	10134217	71	SAM binding motif
TTTCCCTTCAGCTAAAATAA	10133696	71	SAM binding motif
CCCTTCAGCTAAAATAAAGG	10133693	71	SAM binding motif
TTCAGCTAAAATAAAGGAGG	10133690	71	SAM binding motif
AAAGGAGGAGGAAGCTGCTA	10133678	71	SAM binding motif

## Sheet: DNMT3B binning
Barcode Sequence	position	Gene ID	Functional Domain
CTCCCACAGGAAAGCATGAA	32780326	1	uncharacterized 1
AAAGCATGAAGGGAGACACC	32780336	1	uncharacterized 1
CTCCTCTCCATTGAGATGCC	32780343	1	uncharacterized 1
GGAGACACCAGGCATCTCAA	32780347	1	uncharacterized 1
CACCAGGCATCTCAATGGAG	32780352	1	uncharacterized 1
CAGGCATCTCAATGGAGAGG	32780355	1	uncharacterized 1
CTCAATGGAGAGGAGGACGC	32780362	1	uncharacterized 1
AATGGAGAGGAGGACGCCGG	32780365	1	uncharacterized 1
ATGGAGAGGAGGACGCCGGC	32780366	1	uncharacterized 1
GAGAGGAGGACGCCGGCGGG	32780369	1	uncharacterized 1
AGAGGAGGACGCCGGCGGGA	32780370	1	uncharacterized 1
GATCGAGTCTTCCCTCCCGC	32780370	2	uncharacterized 1
CGCTGCAGGCCCCGTTGACG	32780392	2	uncharacterized 1
GAAGACTCGATCCTCGTCAA	32780392	2	uncharacterized 1
AAGACTCGATCCTCGTCAAC	32780393	2	uncharacterized 1
AGACTCGATCCTCGTCAACG	32780394	2	uncharacterized 1
GTCGGAGGACTGGTCGCTGC	32780406	2	uncharacterized 1
TTGGGGGCGAGTCGGAGGAC	32780416	2	uncharacterized 1
CAGGATTGGGGGCGAGTCGG	32780421	2	uncharacterized 1
CTCCAGGATTGGGGGCGAGT	32780424	2	uncharacterized 1
CGGATAGCCTCCAGGATTGG	32780432	2	uncharacterized 1
CTCCGACTCGCCCCCAATCC	32780433	2	uncharacterized 1
GCGGATAGCCTCCAGGATTG	32780433	3	uncharacterized 1
TGCGGATAGCCTCCAGGATT	32780434	3	uncharacterized 1
GTGCGGATAGCCTCCAGGAT	32780435	3	uncharacterized 1
CGACTCGCCCCCAATCCTGG	32780436	3	uncharacterized 1
CCGGGGTGCGGATAGCCTCC	32780440	3	uncharacterized 1
CCTGGAGGCTATCCGCACCC	32780451	3	uncharacterized 1
CACCTCTGATCTCCGGGGTG	32780452	3	uncharacterized 1
CCAGCCACCTCTGATCTCCG	32780457	3	uncharacterized 1
CCCAGCCACCTCTGATCTCC	32780458	3	uncharacterized 1
GCCCAGCCACCTCTGATCTC	32780459	3	uncharacterized 1
ATCCGCACCCCGGAGATCAG	32780461	3	uncharacterized 1
CGCACCCCGGAGATCAGAGG	32780464	4	uncharacterized 1
AGAGTCGCGAGCTTGATCTT	32781360	4	uncharacterized 1
CAAGCTCGCGACTCTCCAAG	32781379	4	uncharacterized 1
AAGCTCGCGACTCTCCAAGA	32781380	4	uncharacterized 1
CAGACTGGACACCTCCCTCT	32781383	4	uncharacterized 1
CTCGCGACTCTCCAAGAGGG	32781383	4	uncharacterized 1
CTGTGTGTAGCTTAGCAGAC	32781398	4	uncharacterized 1
CAGTCTGCTAAGCTACACAC	32781410	4	uncharacterized 1
TTCCTTATAAAGGACTTGAC	32784763	4	uncharacterized 1
ATAAAGGACTTGACAGGCGA	32784769	4	uncharacterized 1
GACTTGACAGGCGATGGCGA	32784775	4	uncharacterized 1
ACTTGACAGGCGATGGCGAC	32784776	5	uncharacterized 1
CTTGACAGGCGATGGCGACG	32784777	5	uncharacterized 1
GGCGATGGCGACGGGGAAGA	32784784	5	uncharacterized 1
GCGATGGCGACGGGGAAGAT	32784785	5	uncharacterized 1
CGATGGCGACGGGGAAGATG	32784786	5	uncharacterized 1
GGCGACGGGGAAGATGGGGA	32784790	5	uncharacterized 1
GAAGAGCTTTGGCATGACTG	32784810	5	uncharacterized 1
GGAAGAGCTTTGGCATGACT	32784811	5	uncharacterized 1
CGGAAGAGCTTTGGCATGAC	32784812	5	uncharacterized 1
CTGGTTTCCCGGAAGAGCTT	32784821	5	uncharacterized 1
CAGTCATGCCAAAGCTCTTC	32784824	5	uncharacterized 1
AGTCATGCCAAAGCTCTTCC	32784825	6	uncharacterized 1
CTGAACGAGTCCTGGTTTCC	32784832	6	uncharacterized 1
CAAAGCTCTTCCGGGAAACC	32784833	6	uncharacterized 1
TGGGCTTTCTGAACGAGTCC	32784840	6	uncharacterized 1
CACTGTTGTTATTTCGAGTT	32786510	6	uncharacterized 1
ATAACAACAGTGTCTCCAGC	32786532	6	uncharacterized 1
TAACAACAGTGTCTCCAGCC	32786533	6	uncharacterized 1
AGGCCTGTGCCTCTCCCGGC	32786536	6	uncharacterized 1
ACAGTGTCTCCAGCCGGGAG	32786538	6	uncharacterized 1
GGGAAGGCCTGTGCCTCTCC	32786540	6	uncharacterized 1
CCTCGGGTGGAACGTGGGGA	32786556	6	uncharacterized 1
CCGGCCTCGGGTGGAACGTG	32786560	7	uncharacterized 1
GCCGGCCTCGGGTGGAACGT	32786561	7	uncharacterized 1
TGCCGGCCTCGGGTGGAACG	32786562	7	uncharacterized 1
CCTTCCCCACGTTCCACCCG	32786567	7	uncharacterized 1
GCGGCCCTGCCGGCCTCGGG	32786569	7	uncharacterized 1
CCCCACGTTCCACCCGAGGC	32786571	7	uncharacterized 1
GTTGCGGCCCTGCCGGCCTC	32786572	7	uncharacterized 1
GGTTGCGGCCCTGCCGGCCT	32786573	7	uncharacterized 1
ACGTTCCACCCGAGGCCGGC	32786575	7	uncharacterized 1
CGTTCCACCCGAGGCCGGCA	32786576	7	uncharacterized 1
CCACATGGTTGCGGCCCTGC	32786579	7	uncharacterized 1
GGGACTCGTCCACATGGTTG	32786588	8	uncharacterized 1
CCGGCAGGGCCGCAACCATG	32786590	8	uncharacterized 1
CCACGGGGGACTCGTCCACA	32786594	8	uncharacterized 1
CCATGTGGACGAGTCCCCCG	32786605	8	uncharacterized 1
GGTAGCCGGGAACTCCACGG	32786608	8	uncharacterized 1
TGGTAGCCGGGAACTCCACG	32786609	8	uncharacterized 1
CTGGTAGCCGGGAACTCCAC	32786610	8	uncharacterized 1
CCTGGTAGCCGGGAACTCCA	32786611	8	uncharacterized 1
CGAGTCCCCCGTGGAGTTCC	32786614	8	uncharacterized 1
GGGAACCAACCCTGGTAGCC	32786621	8	uncharacterized 1
CCGTGGAGTTCCCGGCTACC	32786622	8	uncharacterized 1
GGGGAACCAACCCTGGTAGC	32786622	9	uncharacterized 1
CGTGGAGTTCCCGGCTACCA	32786623	9	uncharacterized 1
TCTGTCCACAGTCCCTGAGA	32787236	9	uncharacterized 1
CGGCGGGCAACAGCATCGGC	32787256	9	uncharacterized 1
CAGCATCGGCAGGAACGCCA	32787266	9	uncharacterized 1
GAGCTGGGAGGGGACGGCCA	32787272	9	uncharacterized 1
AGGTAAGAGCTGGGAGGGGA	32787278	9	uncharacterized 1
GGTAAGGTAAGAGCTGGGAG	32787282	9	uncharacterized 1
TGGTAAGGTAAGAGCTGGGA	32787283	9	uncharacterized 1
ATGGTAAGGTAAGAGCTGGG	32787284	9	uncharacterized 1
TCGATGGTAAGGTAAGAGCT	32787287	9	uncharacterized 1
GTCGATGGTAAGGTAAGAGC	32787288	10	uncharacterized 1
CGTCTGTGAGGTCGATGGTA	32787298	10	uncharacterized 1
TGTGTCGTCTGTGAGGTCGA	32787303	10	uncharacterized 1
TGTCCTCTGTGTCGTCTGTG	32787310	10	uncharacterized 1
CGACCTCACAGACGACACAG	32787318	10	uncharacterized 1
GACGACACAGAGGACACACA	32787328	10	uncharacterized 1
ACGACACAGAGGACACACAT	32787329	10	uncharacterized 1
TAGGGGGTACTGCTGCTCTG	32787344	10	uncharacterized 1
GTAGGGGGTACTGCTGCTCT	32787345	10	uncharacterized 1
CGTAGGGGGTACTGCTGCTC	32787346	10	uncharacterized 1
CTGGGCTAGGCGGGCGTAGG	32787360	10	uncharacterized 1
CCTGGGCTAGGCGGGCGTAG	32787361	11	uncharacterized 1
TCCTGGGCTAGGCGGGCGTA	32787362	11	uncharacterized 1
GTCCTGGGCTAGGCGGGCGT	32787363	11	uncharacterized 1
CTGGCTGTCCTGGGCTAGGC	32787369	11	uncharacterized 1
GCTGGCTGTCCTGGGCTAGG	32787370	11	uncharacterized 1
CCCCTACGCCCGCCTAGCCC	32787372	11	uncharacterized 1
CCTGCTGGCTGTCCTGGGCT	32787373	11	uncharacterized 1
GCCCCCCTGCTGGCTGTCCT	32787378	11	uncharacterized 1
TGCCCCCCTGCTGGCTGTCC	32787379	11	uncharacterized 1
CCTAGCCCAGGACAGCCAGC	32787384	11	uncharacterized 1
CTAGCCCAGGACAGCCAGCA	32787385	11	uncharacterized 1
TAGCCCAGGACAGCCAGCAG	32787386	12	uncharacterized 1
AGCCCAGGACAGCCAGCAGG	32787387	12	uncharacterized 1
GCCCAGGACAGCCAGCAGGG	32787388	12	uncharacterized 1
GGGACTCCATGCCCCCCTGC	32787388	12	uncharacterized 1
GGACAGCCAGCAGGGGGGCA	32787393	12	uncharacterized 1
GGGGGGCATGGAGTCCCCGC	32787405	12	uncharacterized 1
ACTGTCTGCCTCCACCTGCG	32787408	12	uncharacterized 1
GGGCATGGAGTCCCCGCAGG	32787408	12	uncharacterized 1
CACTGTCTGCCTCCACCTGC	32787409	12	uncharacterized 1
CCACTGTCTGCCTCCACCTG	32787410	12	uncharacterized 1
CATGGAGTCCCCGCAGGTGG	32787411	12	uncharacterized 1
CCGCAGGTGGAGGCAGACAG	32787421	13	uncharacterized 1
GTGGAGGCAGACAGTGGAGA	32787427	13	uncharacterized 1
TGGAGACAGTTCAGAGTATC	32787447	13	uncharacterized 1
TTCCAAACTCCTTCCCATCC	32788856	13	uncharacterized 1
TTCCAGGATGGGAAGGAGTT	32788865	13	uncharacterized 1
GATGGGAAGGAGTTTGGAAT	32788871	13	PWWP domain
ATGGGAAGGAGTTTGGAATA	32788872	13	PWWP domain
TGGGAAGGAGTTTGGAATAG	32788873	13	PWWP domain
TTGGAATAGGGGACCTCGTG	32788884	13	PWWP domain
TGGAATAGGGGACCTCGTGT	32788885	13	PWWP domain
CCTTGATCTTTCCCCACACG	32788886	13	PWWP domain
GGAATAGGGGACCTCGTGTG	32788886	14	PWWP domain
CCTCGTGTGGGGAAAGATCA	32788897	14	PWWP domain
CTCGTGTGGGGAAAGATCAA	32788898	14	PWWP domain
GAAAGATCAAGGGCTTCTCC	32788908	14	PWWP domain
AGATCAAGGGCTTCTCCTGG	32788911	14	PWWP domain
CACCACCATGGCGGGCCACC	32788915	14	PWWP domain
CTTCTCCTGGTGGCCCGCCA	32788921	14	PWWP domain
TTCCAAGACACCACCATGGC	32788923	14	PWWP domain
CTCCTGGTGGCCCGCCATGG	32788924	14	PWWP domain
CTTCCAAGACACCACCATGG	32788924	14	PWWP domain
GGCCTTCCAAGACACCACCA	32788927	14	PWWP domain
GGCCCGCCATGGTGGTGTCT	32788932	15	PWWP domain
CGCCATGGTGGTGTCTTGGA	32788936	15	PWWP domain
CATAGCCTGTCGCTTGGAGG	32788948	15	PWWP domain
AGACATAGCCTGTCGCTTGG	32788951	15	PWWP domain
GAAGGCCACCTCCAAGCGAC	32788954	15	PWWP domain
GCCAGACATAGCCTGTCGCT	32788954	15	PWWP domain
TCCAAGCGACAGGCTATGTC	32788964	15	PWWP domain
GACAGGCTATGTCTGGCATG	32788971	15	PWWP domain
AGGCTATGTCTGGCATGCGG	32788974	15	PWWP domain
GGCTATGTCTGGCATGCGGT	32788975	15	PWWP domain
CTGGCATGCGGTGGGTCCAG	32788983	15	PWWP domain
ACTTGCCATCGCCAAACCAC	32788988	16	PWWP domain
ATGCGGTGGGTCCAGTGGTT	32788988	16	PWWP domain
TGGGTCCAGTGGTTTGGCGA	32788994	16	PWWP domain
TGGCGATGGCAAGTTCTCCG	32789008	16	PWWP domain
TTAGGTCTCTGCAGACAAAC	32791614	16	PWWP domain
GGTCTCTGCAGACAAACTGG	32791617	16	PWWP domain
TGCAGACAAACTGGTGGCAC	32791623	16	PWWP domain
GCAGACAAACTGGTGGCACT	32791624	16	PWWP domain
CAGACAAACTGGTGGCACTG	32791625	16	PWWP domain
AGGTGGCCAAATTAAAGTGC	32791645	16	PWWP domain
GTTCAGCCAGCACTTTAATT	32791650	16	PWWP domain
TACCTCCAGAGCATGGTACA	32791695	17	PWWP domain
AAAAGCCATGTACCATGCTC	32791701	17	PWWP domain
CCCATGTTACCTCCAGAGCA	32791702	17	PWWP domain
AGCCATGTACCATGCTCTGG	32791704	17	PWWP domain
CTCTGCCTTTGCAGAAAGCT	32792629	17	uncharacterized 2
TCTGCCTTTGCAGAAAGCTA	32792630	17	uncharacterized 2
CAGAAAGCTAGGGTGCGAGC	32792640	17	uncharacterized 2
GTCTCCAGGGCTGCTGGGGA	32792657	17	uncharacterized 2
ATGAGTCTCCAGGGCTGCTG	32792661	17	uncharacterized 2
AATGAGTCTCCAGGGCTGCT	32792662	17	uncharacterized 2
CAATGAGTCTCCAGGGCTGC	32792663	17	uncharacterized 2
AAGACCTTCCCCAGCAGCCC	32792664	18	uncharacterized 2
GGTCCTCCAATGAGTCTCCA	32792670	18	uncharacterized 2
TGGTCCTCCAATGAGTCTCC	32792671	18	uncharacterized 2
CAGCAGCCCTGGAGACTCAT	32792675	18	uncharacterized 2
CAGCCCTGGAGACTCATTGG	32792678	18	uncharacterized 2
ACTCCAACATGGGCTTCAGC	32792691	18	uncharacterized 2
GGACCAGCTGAAGCCCATGT	32792699	18	uncharacterized 2
CCGTGGGCCCACTCCAACAT	32792701	18	uncharacterized 2
CCCGTGGGCCCACTCCAACA	32792702	18	uncharacterized 2
AGCTGAAGCCCATGTTGGAG	32792704	18	uncharacterized 2
GCTGAAGCCCATGTTGGAGT	32792705	18	uncharacterized 2
CCCATGTTGGAGTGGGCCCA	32792712	19	uncharacterized 2
CCATGTTGGAGTGGGCCCAC	32792713	19	uncharacterized 2
CATGTTGGAGTGGGCCCACG	32792714	19	uncharacterized 2
ATGTTGGAGTGGGCCCACGG	32792715	19	uncharacterized 2
AGTGGGCTTGAAGCCCCCGT	32792717	19	uncharacterized 2
CAGTGGGCTTGAAGCCCCCG	32792718	19	uncharacterized 2
CACGGGGGCTTCAAGCCCAC	32792730	19	uncharacterized 2
ACGGGGGCTTCAAGCCCACT	32792731	19	uncharacterized 2
TTGAGGCCCTCGATCCCAGT	32792734	19	uncharacterized 2
TTTGAGGCCCTCGATCCCAG	32792735	19	uncharacterized 2
CTTCAAGCCCACTGGGATCG	32792738	19	uncharacterized 2
TTCAAGCCCACTGGGATCGA	32792739	20	uncharacterized 2
GTTGCGTGTTGTTGGGTTTG	32792751	20	uncharacterized 2
CCACCTGGTTGCGTGTTGTT	32792758	20	uncharacterized 2
CCCACCTGGTTGCGTGTTGT	32792759	20	uncharacterized 2
AAACCCAACAACACGCAACC	32792766	20	uncharacterized 2
CCCAACAACACGCAACCAGG	32792769	20	uncharacterized 2
AAAAGTGGTTAATAAGTCGA	32793548	20	uncharacterized 2
AAGTCGAAGGTGCGTCGTGC	32793561	20	uncharacterized 2
AGGTGCGTCGTGCAGGCAGT	32793568	20	uncharacterized 2
GCAGTAGGAAATTAGAATCA	32793583	20	uncharacterized 2
AAATTAGAATCAAGGAAATA	32793591	20	uncharacterized 2
TGCGGGGCAGTAGTCAGAGG	32795451	21	uncharacterized 2
GGGTGCGGGGCAGTAGTCAG	32795454	21	uncharacterized 2
TCTTGAGGCGCTTGGGTGCG	32795467	21	uncharacterized 2
GTCTTGAGGCGCTTGGGTGC	32795468	21	uncharacterized 2
TGTCTTGAGGCGCTTGGGTG	32795469	21	uncharacterized 2
CAATTTGTCTTGAGGCGCTT	32795474	21	uncharacterized 2
GCAATTTGTCTTGAGGCGCT	32795475	21	uncharacterized 2
TGTTATAGCAATTTGTCTTG	32795482	21	uncharacterized 2
TATAACAACGGCAAAGACCG	32795509	21	uncharacterized 2
ATAACAACGGCAAAGACCGA	32795510	21	uncharacterized 2
TAACAACGGCAAAGACCGAG	32795511	21	uncharacterized 2
GGCTCTGATCTTCATCCCCT	32795515	22	uncharacterized 2
GGGGATGAAGATCAGAGCCG	32795530	22	uncharacterized 2
TTCCAGGCTGCTCTTGTTGT	32795677	22	uncharacterized 2
TGCCAACAACAAGAGCAGCC	32795686	22	uncharacterized 2
AACAACAAGAGCAGCCTGGA	32795690	22	uncharacterized 2
GGGAGAGAACGTTACCTTCC	32795693	22	uncharacterized 2
ATGGCTGTTTGTCTTGTGGC	32796807	22	uncharacterized 2
AGAGAGGGTGGAAGGACACG	32796824	22	uncharacterized 2
AAGAGAGGGTGGAAGGACAC	32796825	22	uncharacterized 2
AAAGAGAGGGTGGAAGGACA	32796826	22	uncharacterized 2
CCCCTCAAAGAGAGGGTGGA	32796832	22	uncharacterized 2
GCCCCCCCTCAAAGAGAGGG	32796836	23	uncharacterized 2
AGAGCCCCCCCTCAAAGAGA	32796839	23	uncharacterized 2
CAGAGCCCCCCCTCAAAGAG	32796840	23	uncharacterized 2
GTCCTTCCACCCTCTCTTTG	32796841	23	uncharacterized 2
TCCTTCCACCCTCTCTTTGA	32796842	23	uncharacterized 2
CCTTCCACCCTCTCTTTGAG	32796843	23	uncharacterized 2
CTTCCACCCTCTCTTTGAGG	32796844	23	uncharacterized 2
TTCCACCCTCTCTTTGAGGG	32796845	23	uncharacterized 2
TCCACCCTCTCTTTGAGGGG	32796846	23	uncharacterized 2
GGGGGCTCTGTCAGACATGC	32796864	23	uncharacterized 2
GGGGCTCTGTCAGACATGCC	32796865	23	uncharacterized 2
ACAGCTCAAGGAAGCGATCC	32797189	24	uncharacterized 2
CATACATGTAAAACAGCTCA	32797201	24	zing finger domain
TTACTGCACTGTGTGCTGCG	32797254	24	zinc finger domain
TACTGCACTGTGTGCTGCGA	32797255	24	zinc finger domain
TGCTGCAAAGCAGCAGCTCT	32797267	24	zinc finger domain
GCAGCAACACGAGCTGCTGC	32797295	24	zinc finger domain
GCACTCCACACAGAAACACC	32798462	24	zinc finger domain
TGGGTCCAGGTGTTTCTGTG	32798468	24	zinc finger domain
GTGTTTCTGTGTGGAGTGCC	32798477	24	zinc finger domain
TTTCTGTGTGGAGTGCCTGG	32798480	24	zinc finger domain
CTGTGCCCACCAGCACCTCC	32798484	24	zinc finger domain
TGTGGAGTGCCTGGAGGTGC	32798486	25	zinc finger domain
GGAGTGCCTGGAGGTGCTGG	32798489	25	zinc finger domain
GAGTGCCTGGAGGTGCTGGT	32798490	25	zinc finger domain
CTGGAGGTGCTGGTGGGCAC	32798496	25	zinc finger domain
GCTGGTGGGCACAGGCACAG	32798504	25	zinc finger domain
GGGCACAGGCACAGCGGCCG	32798510	25	zinc finger domain
GGGCTCCTGAAGCTTGGCCT	32798516	25	zinc finger domain
AGCGGCCGAGGCCAAGCTTC	32798522	25	zinc finger domain
GCTCCAGGGCTCCTGAAGCT	32798522	25	zinc finger domain
AGGCCAAGCTTCAGGAGCCC	32798530	25	zinc finger domain
AGACACATGTAACAGCTCCA	32798536	25	zinc finger domain
GAGACACATGTAACAGCTCC	32798537	26	zinc finger domain
GGACGCCATGACAGCGCTGC	32798559	26	zinc finger domain
AGGACGCCATGACAGCGCTG	32798560	26	zinc finger domain
TGTCTCCCGCAGCGCTGTCA	32798565	26	zinc finger domain
AGCGCTGTCATGGCGTCCTG	32798575	26	zinc finger domain
TCCAGTCCTTCCGGCGCCGC	32798580	26	zinc finger domain
GTCATGGCGTCCTGCGGCGC	32798581	26	zinc finger domain
TGGCGTCCTGCGGCGCCGGA	32798585	26	uncharacterized 3
GGCGCACGTTCCAGTCCTTC	32798589	26	uncharacterized 3
TCCTGCGGCGCCGGAAGGAC	32798590	26	uncharacterized 3
GGACTGGAACGTGCGCCTGC	32798606	26	uncharacterized 3
CACTGGTGAAGAAGGCCTGC	32798610	27	uncharacterized 3
CCCCGTGTCACTGGTGAAGA	32798618	27	uncharacterized 3
ATATTCAAGCCCCGTGTCAC	32798627	27	uncharacterized 3
GGCCTTCTTCACCAGTGACA	32798627	27	uncharacterized 3
GCCTTCTTCACCAGTGACAC	32798628	27	uncharacterized 3
CCTTCTTCACCAGTGACACG	32798629	27	uncharacterized 3
AATGGCAGGGTACAGCTTGG	32799254	27	uncharacterized 3
GAATGGCAGGGTACAGCTTG	32799255	27	uncharacterized 3
GGAATGGCAGGGTACAGCTT	32799256	27	uncharacterized 3
GGGAATGGCAGGGTACAGCT	32799257	27	SAM binding motif
TTCGGGCTGCGGGAATGGCA	32799267	27	SAM binding motif
CTTCGGGCTGCGGGAATGGC	32799268	28	SAM binding motif
CCGCCTTCGGGCTGCGGGAA	32799272	28	SAM binding motif
ATGGGCCGCCTTCGGGCTGC	32799277	28	SAM binding motif
AATGGGCCGCCTTCGGGCTG	32799278	28	SAM binding motif
CTGCCATTCCCGCAGCCCGA	32799280	28	SAM binding motif
CCATTCCCGCAGCCCGAAGG	32799283	28	SAM binding motif
GACTCGAATGGGCCGCCTTC	32799284	28	SAM binding motif
GGACTCGAATGGGCCGCCTT	32799285	28	SAM binding motif
AACAATGACAGGACTCGAAT	32799295	28	SAM binding motif
AAACAATGACAGGACTCGAA	32799296	28	SAM binding motif
CGATGCCATCAAACAATGAC	32799306	28	SAM binding motif
CGAGTCCTGTCATTGTTTGA	32799312	29	SAM binding motif
TTGTTTGATGGCATCGCGAC	32799324	29	SAM binding motif
TTTGAGGACTAGGTAGCCTG	32800153	29	SAM binding motif
TGCCCAACTCTTTGAGGACT	32800163	29	SAM binding motif
CCTTTATGCCCAACTCTTTG	32800169	29	SAM binding motif
CTACCTAGTCCTCAAAGAGT	32800171	29	SAM binding motif
TACCTAGTCCTCAAAGAGTT	32800172	29	SAM binding motif
CCTCAAAGAGTTGGGCATAA	32800180	29	SAM binding motif
AAAGAGTTGGGCATAAAGGT	32800184	29	SAM binding motif
CGTCGCTTCTGAAGTGTGTG	32800213	29	SAM binding motif
CTTCACGGTTCCAACAGCAA	32800228	29	SAM binding motif
TGTGAGGAGTCCATTGCTGT	32800229	30	SAM binding motif
GATATTCCCCTCGTGCTTCA	32800243	30	SAM binding motif
TGTTGGAACCGTGAAGCACG	32800246	30	SAM binding motif
GTTGGAACCGTGAAGCACGA	32800247	30	SAM binding motif
TTGGAACCGTGAAGCACGAG	32800248	30	SAM binding motif
TCAAATACGTGAACGACGTG	32800275	30	SAM binding motif
CTCTCTTTCAGATTGAAGAA	32800841	30	SAM binding motif
CTCTTTCAGATTGAAGAATG	32800843	30	SAM binding motif
CGCCAATCACCAAGTCAAAT	32800855	30	SAM binding motif
CCGCCAATCACCAAGTCAAA	32800856	30	SAM binding motif
AGAATGGGGCCCATTTGACT	32800857	30	SAM binding motif
GGCCCATTTGACTTGGTGAT	32800864	31	SAM binding motif
CCATTTGACTTGGTGATTGG	32800867	31	SAM binding motif
CATTTGAGAGATCGTTGCAT	32800882	31	SAM binding motif
ACATTTGAGAGATCGTTGCA	32800883	31	SAM binding motif
CCATACAGGCCTTTCCTGGC	32800910	31	SAM binding motif
AATGTGAATCCAGCCAGGAA	32800912	31	SAM binding motif
CTCACCATACAGGCCTTTCC	32800914	31	SAM binding motif
CCAGCCAGGAAAGGCCTGTA	32800921	31	SAM binding motif
GAGAAGGATGCTCACCATAC	32800924	31	SAM binding motif
TTTCTGAGCACAGAGGGTAC	32801282	31	SAM binding motif
TGAGCACAGAGGGTACAGGC	32801286	31	SAM binding motif
GGTAAAATTCGAAGAAGAGC	32801294	32	SAM binding motif
GGCGTGAGTAATTCAGCAGG	32801315	32	SAM binding motif
TGGGGCGTGAGTAATTCAGC	32801318	32	SAM binding motif
GCTGAATTACTCACGCCCCA	32801332	32	SAM binding motif
GAATTACTCACGCCCCAAGG	32801335	32	SAM binding motif
AATTACTCACGCCCCAAGGA	32801336	32	SAM binding motif
GCCGGTCATCACCCTCCTTG	32801336	32	SAM binding motif
GGCCGGTCATCACCCTCCTT	32801337	32	SAM binding motif
CGGCCGGTCATCACCCTCCT	32801338	32	SAM binding motif
GCCCCAAGGAGGGTGATGAC	32801346	32	SAM binding motif
CAAACATCCAGAAGAACGGC	32801354	32	SAM binding motif
GTGATGACCGGCCGTTCTTC	32801358	33	SAM binding motif
TTCTCAAACATCCAGAAGAA	32801358	33	SAM binding motif
TGAGAATGTTGTAGCCATGA	32801386	33	SAM binding motif
CCTCTTGTCGCCAACCTTCA	32801389	33	SAM binding motif
AATGTTGTAGCCATGAAGGT	32801390	33	SAM binding motif
CCATGAAGGTTGGCGACAAG	32801400	33	SAM binding motif
CATGAAGGTTGGCGACAAGA	32801401	33	SAM binding motif
GCGACAAGAGGGACATCTCA	32801412	33	SAM binding motif
GAGGGACATCTCACGGTTCC	32801419	33	SAM binding motif
GGACATCTCACGGTTCCTGG	32801422	33	SAM binding motif
ATCATCACTGGATTACACTG	32802385	33	SAM binding motif
TTGATGGCATCAATCATCAC	32802397	34	SAM binding motif
GTGAGCAGCAGAAACTTTGA	32802413	34	SAM binding motif
TCAAAGTTTCTGCTGCTCAC	32802427	34	SAM binding motif
CAAAGTTTCTGCTGCTCACA	32802428	34	SAM binding motif
TAGGTTGCCCCAGAAGTATC	32802440	34	SAM binding motif
GTAGGTTGCCCCAGAAGTAT	32802441	34	SAM binding motif
CTCACAGGGCCCGATACTTC	32802442	34	SAM binding motif
TCACAGGGCCCGATACTTCT	32802443	34	SAM binding motif
CACAGGGCCCGATACTTCTG	32802444	34	SAM binding motif
TACTTCTGGGGCAACCTACC	32802456	34	SAM binding motif
ACTTCTGGGGCAACCTACCC	32802457	34	SAM binding motif
GTTACCTGTTCATCCCGGGT	32802459	35	SAM binding motif
CTTTGTTACCTGTTCATCCC	32802463	35	SAM binding motif
CCTTTGTTACCTGTTCATCC	32802464	35	SAM binding motif
GCAACCTACCCGGGATGAAC	32802466	35	SAM binding motif
TTTGATGCTATCACGGGCCT	32805339	35	SAM binding motif
CTTTGATGCTATCACGGGCC	32805340	35	SAM binding motif
TCATTCTTTGATGCTATCAC	32805345	35	SAM binding motif
ATCATTCTTTGATGCTATCA	32805346	35	SAM binding motif
GAATGATAAACTCGAGCTGC	32805373	35	SAM binding motif
ACTCGAGCTGCAGGACTGCT	32805382	35	SAM binding motif
AGGACTGCTTGGAATACAAT	32805393	35	SAM binding motif
GGAATACAATAGGATAGCCA	32805403	36	SAM binding motif
TTGTCTGTACTTTCTTTAAC	32806211	36	SAM binding motif
TTTGATCGAGTTCGACTTGG	32806237	36	SAM binding motif
CTGTTTGATCGAGTTCGACT	32806240	36	SAM binding motif
CAAGTCGAACTCGATCAAAC	32806252	36	SAM binding motif
AAGTCGAACTCGATCAAACA	32806253	36	SAM binding motif
AGTCGAACTCGATCAAACAG	32806254	36	SAM binding motif
TCATGACAACAGGGAAAAGT	32806271	36	SAM binding motif
CTTTGCCATTCATGACAACA	32806280	36	SAM binding motif
TCTTTGCCATTCATGACAAC	32806281	36	SAM binding motif
TGTGGTGCACTGAGCTCGAA	32806323	36	SAM binding motif
CAGGAAAGCCAAAGATCCTG	32807762	37	SAM binding motif
ACAGGAAAGCCAAAGATCCT	32807763	37	SAM binding motif
CACAGGAAAGCCAAAGATCC	32807764	37	SAM binding motif
TCCGGTACCCCCAGGATCTT	32807765	37	SAM binding motif
GACACGTCTGTGTAGTGCAC	32807781	37	SAM binding motif
CTACACAGACGTGTCCAACA	32807800	37	SAM binding motif
TACACAGACGTGTCCAACAT	32807801	37	SAM binding motif
GCGGGCACCACGGCCCATGT	32807803	37	SAM binding motif
GACGTGTCCAACATGGGCCG	32807807	37	SAM binding motif
GCAGCTTCTGGCGGGCACCA	32807813	37	SAM binding motif
CCTTCCCAGCAGCTTCTGGC	32807821	37	SAM binding motif
ACCTTCCCAGCAGCTTCTGG	32807822	38	SAM binding motif
AGGACCTTCCCAGCAGCTTC	32807825	38	SAM binding motif
TGGTGCCCGCCAGAAGCTGC	32807827	38	SAM binding motif
GGTGCCCGCCAGAAGCTGCT	32807828	38	SAM binding motif
CCCGCCAGAAGCTGCTGGGA	32807832	38	SAM binding motif
AGAAGCTGCTGGGAAGGTCC	32807838	38	SAM binding motif
TCGGATGACAGGCACGCTCC	32807845	38	SAM binding motif
GCGAAGAGGTGTCGGATGAC	32807856	38	SAM binding motif
TCAGAGGGGCGAAGAGGTGT	32807864	38	SAM binding motif
AGTCCTTCAGAGGGGCGAAG	32807870	38	SAM binding motif
ACACCTCTTCGCCCCTCTGA	32807878	38	SAM binding motif
TGCAAAGTAGTCCTTCAGAG	32807878	39	SAM binding motif
ATGCAAAGTAGTCCTTCAGA	32807879	39	SAM binding motif
CATGCAAAGTAGTCCTTCAG	32807880	39	SAM binding motif

## Sheet: OCI-AML2
Construct Barcode	Construct IDs	AML2;Rep A;d 5	AML2;Rep A;d 16	AML2;Rep A;d 23	AML2;Rep B;d 5	AML2;Rep B;d 16	AML2;Rep B;d 23	AML2;Rep C;d 5	AML2;Rep C;d 16	AML2;Rep C;d 23	pDNA CP1096;plasmid DNA;50 ng/ul	;;
AAAAAGCTTCCGCCTGATGG	BRDN0001618239	5906	8610	9052	8613	4411	12663	11067	8676	11461	6830	28
AAAAGAAATCCCCAGGGTCC	BRDN0001617210	3653	1280	1037	5354	701	1516	6647	1790	1629	4217	10
AAAAGCCATGTACCATGCTC	BRDN0001617646	3210	3336	3467	4762	1428	3686	5929	3277	3900	3861	14
AAAAGTGGTTAATAAGTCGA	BRDN0001617550	14106	13658	14211	21661	6795	18179	26415	14728	18771	16655	50
AAAATTATCGGAAACGGTAG	BRDN0001618147	2804	4640	4581	4359	1732	4757	5246	4862	5848	3222	10
AAACAATGACAGGACTCGAA	BRDN0001617585	7314	10447	11620	10651	4690	12772	12752	8592	9797	7648	25
AAACCCAACAACACGCAACC	BRDN0001617582	13813	15323	17141	20316	6848	16507	24089	14522	18467	15108	39
AAACTGCGCGTGTCGCAGGA	BRDN0001616924	2204	616	460	3123	203	217	3852	550	311	2523	4
AAAGAATCAGTTATGTGACT	BRDN0001616909	3286	2183	2178	4595	783	1920	5997	2240	2394	3519	12
AAAGACTTGCTCCAAAACAC	BRDN0001618059	7682	12570	14737	11263	5194	14696	13694	10883	13707	8320	22
AAAGAGAGGGTGGAAGGACA	BRDN0001617780	6715	5396	4202	9798	2665	5916	11949	5337	5981	7892	20
AAAGAGTTGGGCATAAAGGT	BRDN0001617814	9172	4113	4378	13917	2363	6224	17217	4436	5031	11574	24
AAAGATTTGTCCTTGGAGAA	BRDN0001616968	5736	4197	2818	8752	1572	3169	10824	4193	3586	6623	21
AAAGCATGAAGGGAGACACC	BRDN0001617655	4956	3641	3329	7316	1938	4736	8750	4016	4640	5827	16
AAAGCCCGAGAGAGTGCCTC	BRDN0001617129	3251	2027	2341	4841	1042	2236	6086	1931	2296	4229	9
AAAGCGACGTAGGCATACTT	BRDN0001618221	4096	7065	7697	6197	3344	9917	7821	6380	8851	4540	20
AAAGGAGGAGGAAGCTGCTA	BRDN0001617362	10933	9518	10386	16089	4861	11528	19665	10313	12196	13015	33
AAAGGATGACAGAGAAGACA	BRDN0001616945	12189	7738	7613	17990	4374	11144	21840	9205	11447	13589	31
AAAGGGATTTGACTTTAGCC	BRDN0001616946	8867	10816	11728	13318	5352	13887	15920	11143	14290	9714	23
AAAGTGCACTTACCTGAAGC	BRDN0001616935	5005	2616	1391	7210	1330	2301	9104	2774	2241	5774	15
AAATACTCCGACTACATCAA	BRDN0001616774	7001	3321	2730	10794	1301	3297	13237	3385	3904	8167	13
AAATGTATGACTATCAAGGC	BRDN0001617962	7022	5018	4435	10281	2091	5092	12676	4883	5572	8366	10
AAATTAGAATCAAGGAAATA	BRDN0001617886	7502	8412	8947	11362	3715	10703	14186	8449	10699	8263	18
AAATTCTTACGGTTCTTTGG	BRDN0001616822	12384	4535	3021	19706	2302	4954	23711	4628	3497	15674	28
AAATTGGCTTTCGTTCGTGC	BRDN0001618027	10223	13463	14319	15681	5386	14562	19924	12952	16104	12446	38
AAATTTAACCATGTCCTTGC	BRDN0001617301	8810	7033	5844	14114	3306	7707	17673	7074	7244	10910	23
AACAACAAGAGCAGCCTGGA	BRDN0001617683	10642	10937	12950	15281	4864	11517	18087	9229	11835	11572	26
AACAATGACAGGACTCGAAT	BRDN0001617906	9454	9322	9857	13683	4916	12227	17289	10031	12397	10061	25
AACACCCAAACAGAAACTGA	BRDN0001617009	19684	12766	13252	27061	6846	14613	33188	16170	19601	19904	51
AACAGAGGGAGCTTCTCTCC	BRDN0001617390	3917	464	268	5873	189	195	7136	570	366	4734	6
AACAGGAAACGTGACTAAAG	BRDN0001618153	5053	7307	8997	7151	4156	10288	8486	7672	10096	5061	20
AACCACTGGGCTGGCCTCTA	BRDN0001617467	4586	6099	6024	6854	2854	7132	7951	6306	7733	5210	8
AACCGGCACAACCACTGGGC	BRDN0001617355	5918	921	446	8331	477	597	10312	1018	655	6477	5
AACGGCATCCTGTACCGAGT	BRDN0001616772	4773	650	365	7085	297	230	8470	642	442	5543	13
AACTACAAGTAAAAGTATCG	BRDN0001618212	3271	4387	4599	4803	1996	5093	5786	3226	3650	3699	13
AAGAACGGCCGCAGCAGCTC	BRDN0001617499	2014	845	668	3167	321	559	3537	785	817	2363	3
AAGAAGACAAAGACCAGGTA	BRDN0001617409	8630	1857	1329	12590	844	1292	15361	1775	1531	9482	23
AAGAAGTGAAGCCCGTAGAG	BRDN0001617016	4022	3718	3978	5988	1278	3088	7774	3917	5297	4901	15
AAGAATCGCATCTCTTGGGT	BRDN0001616780	4400	1086	902	6592	419	599	8344	856	713	5310	14
AAGACCACGGTTCCTCCTTC	BRDN0001617128	4814	1826	1326	6726	822	1554	8645	1500	1538	5325	11
AAGACCTTCCCCAGCAGCCC	BRDN0001617922	9206	11074	13181	13136	5313	13600	15807	12166	16823	10738	32
AAGACTCGATCCTCGTCAAC	BRDN0001617694	4670	5500	5489	6852	2455	6306	7908	5046	6724	4887	9
AAGAGACAGCTTAACAGAAA	BRDN0001617251	7703	7788	7576	11498	3758	9315	14321	7857	10168	8382	22
AAGAGAGGGTGGAAGGACAC	BRDN0001617844	5747	2774	2504	8405	1506	2819	10244	2761	2775	7050	14
AAGCAGGTCAGTTTGTGCTG	BRDN0001616991	4306	1432	873	6406	528	765	7902	1289	1159	5303	11
AAGCCAATGGCTTTGGCCAG	BRDN0001617020	3935	2859	2065	5506	1338	2345	6985	3120	2833	4542	9
AAGCCTGCGACCCCGCAGCC	BRDN0001617483	2386	1265	971	3501	651	1060	4269	1584	1270	2750	3
AAGCTCGCGACTCTCCAAGA	BRDN0001617610	3977	3306	3562	5640	1156	2987	7084	3247	3963	4563	10
AAGCTGGCTGGGGTCACGCT	BRDN0001617145	3644	1185	855	5198	491	739	6379	1249	922	4356	11
AAGCTTGATCTCCAAGCCAA	BRDN0001616919	3287	1012	680	5057	249	460	6080	733	402	3835	10
AAGGACATGGTTAAATTTGG	BRDN0001617206	14892	4884	3937	22044	2179	4463	26816	5523	5239	16563	43
AAGGACTGGAATATGGAGAG	BRDN0001618031	14899	22923	25805	21462	12076	29265	26384	23545	32385	16465	47
AAGGCAATTTACTGGATCCT	BRDN0001618143	19459	25403	28239	28319	12893	29588	34341	25696	33588	20878	66
AAGGGGTTTGGGGGGGCTGT	BRDN0001617522	25345	35732	36314	36055	17021	43558	44433	36805	46779	28903	72
AAGTCGAACTCGATCAAACA	BRDN0001617549	7367	9094	10528	10844	4553	10922	12760	9283	10960	7848	22
AAGTCGAAGGTGCGTCGTGC	BRDN0001617669	10237	8379	9511	14721	4843	13163	17515	9732	12667	11883	39
AAGTGACAGATGGGCAGGCG	BRDN0001618145	7790	10693	12367	10691	5729	14687	13533	11169	13711	8612	17
AATAAATTCTTACGGTTCTT	BRDN0001617184	6221	6515	7002	9542	2884	7234	11506	6098	6886	6884	14
AATCCGGAATTTCGCACCAG	BRDN0001617988	9013	1989	1323	12998	1029	1623	15800	2214	1622	10001	21
AATCGCAGGTATCCCAGAGC	BRDN0001618096	3176	3522	4199	5105	1872	4248	5935	3304	4234	3786	14
AATCTTACTCGTCCTCCTTG	BRDN0001618104	19965	28629	29737	29722	14127	38475	36604	32227	42735	23043	55
AATGACACACCAGTTACTCT	BRDN0001617968	13740	2827	2679	20093	1260	2581	24288	3065	3032	16365	31
AATGAGTCTCCAGGGCTGCT	BRDN0001617919	9447	12643	13615	14020	6586	15731	17335	12613	16138	11250	28
AATGGAGAGGAGGACGCCGG	BRDN0001617721	2398	2716	2924	3745	1342	3510	4489	2622	3179	2934	11
AATGGCAGGGTACAGCTTGG	BRDN0001617887	10174	8196	7945	14508	4684	12178	17522	9637	12099	11871	26
AATGGGCCGCCTTCGGGCTG	BRDN0001617914	3551	4831	5148	5164	2991	7908	6047	6128	8113	3982	14
AATGTGAATCCAGCCAGGAA	BRDN0001617606	5823	6193	7084	8502	2885	7043	10582	6784	8831	6360	16
AATGTTGTAGCCATGAAGGT	BRDN0001617570	2206	2550	2596	3202	989	2263	3824	1960	2468	2493	8
AATTACTCACGCCCCAAGGA	BRDN0001617563	5657	3216	3315	8609	1485	3766	10774	3026	3547	7071	15
ACAAAATGCCGTGCGTCAAT	BRDN0001618166	5260	9630	10861	8092	3604	9677	9481	8798	12109	5198	18
ACAAAGCCCCCTCCGAAAAC	BRDN0001617127	14591	13483	11330	21427	7475	16668	25816	15136	17419	15285	38
ACAACGGGGAGCCTCAGTCC	BRDN0001617048	3364	623	550	5155	208	218	5962	257	144	3909	5
ACACCAGGCACTCACCTCCA	BRDN0001617238	15018	2385	2017	22804	1846	4115	26704	2269	2213	17362	37
ACACCTCTTCGCCCCTCTGA	BRDN0001617898	13545	13127	13240	19794	5958	12321	24306	13006	17055	14686	34
ACACCTGGACGCACTCGGGC	BRDN0001617259	9478	5602	5088	13962	3122	6272	17007	5901	6321	10406	22
ACAGAAACTGAAGGAGGAGC	BRDN0001617296	4648	2129	1892	6905	1040	1781	8292	2360	2800	5115	7
ACAGAGGGAGCTTCTCTCCA	BRDN0001617216	5922	682	287	8711	358	493	10789	716	418	6384	12
ACAGATGTGGTCCCTGAGGA	BRDN0001617417	6011	1835	1590	8669	870	1632	10550	2675	3321	6291	15
ACAGCTACTGCGACTACTAC	BRDN0001616789	6649	695	323	9523	417	478	11844	917	469	6935	17
ACAGCTCAAGGAAGCGATCC	BRDN0001617664	4480	4919	5280	6602	1983	3987	7767	4344	5663	4867	10
ACAGGAAAGCCAAAGATCCT	BRDN0001617690	3525	3263	3472	4924	1963	4819	6118	4355	5407	3640	16
ACAGGACCCACCTTCCACGC	BRDN0001616779	7791	2226	1292	11137	975	1769	13716	1898	1622	8324	22
ACAGGCCGGTCAGTACGGCG	BRDN0001616777	2550	692	358	3979	293	208	4915	487	285	3144	12
ACAGGTGCTGAAGCCGATGA	BRDN0001616900	8249	1698	1072	12405	809	710	15327	1151	535	9077	11
ACAGTACCAGCCCATCCTCA	BRDN0001617102	18995	5872	5156	27736	2595	5211	33603	6034	7162	20055	45
ACAGTGTCTCCAGCCGGGAG	BRDN0001617704	3033	3007	3224	4348	1453	3154	5581	2801	3424	3344	4
ACATAGTCGACGGCTCGATT	BRDN0001618155	8348	10615	10747	11795	5380	12848	14463	12702	17193	8424	27
ACATCATGCTTACGAAGACC	BRDN0001617959	10391	2444	1895	15648	1074	1904	18649	2041	1758	11493	26
ACATCCAGGGTCCGCAGCTT	BRDN0001617313	10489	6708	6266	15552	4153	9859	18540	7318	9677	10986	25
ACATTGCAGGTGTCCCAATA	BRDN0001617050	8025	2792	1819	12102	1378	2356	14028	2565	2368	8359	17
ACATTTGAGAGATCGTTGCA	BRDN0001617557	16722	16445	18034	24259	8369	21062	28356	17396	20590	16485	57
ACCCAAACAGAAACTGAAGG	BRDN0001617013	3435	1144	740	5038	644	1250	6082	1121	1192	3537	17
ACCCACCATGACAGGAAGAA	BRDN0001617232	12357	8288	8671	16997	4854	11624	21518	9273	12152	12401	28
ACCCATATATGCTGCCGCAC	BRDN0001618133	21565	33470	37029	31214	17014	44376	37374	37765	50927	21216	75
ACCCATGAGTTAAGTTTTCT	BRDN0001618193	29304	41520	48741	42508	21970	57630	51743	46503	63082	27840	92
ACCCATTGAGAGTCGCCTGA	BRDN0001618163	8317	12692	13721	11702	6540	15921	14845	12094	14496	8441	25
ACCCTGCGGCCCAGGCGTTC	BRDN0001617530	3311	242	69	4792	133	143	5928	290	215	4158	8
ACCTGCTTGCCCATGGGCTC	BRDN0001617449	6678	1116	586	9508	488	746	11467	1197	870	7200	16
ACCTGTACCCAGAGCACTAC	BRDN0001617034	6107	1261	807	8901	510	804	10637	1344	1093	6531	11
ACCTGTAGAACTTGTTGACC	BRDN0001616851	15623	4496	2345	22160	2096	2315	27070	3810	2543	16515	36
ACCTTCCCAGCAGCTTCTGG	BRDN0001617917	10356	10832	12442	14925	4654	11393	17764	11563	15429	11287	25
ACCTTCGGCGTGCTGCAGGT	BRDN0001617270	4681	635	276	7117	264	253	8383	587	322	5472	13
ACGACACAGAGGACACACAT	BRDN0001617726	9971	10841	13423	14670	5623	13918	17081	10999	14583	10262	29
ACGACCCTGACCTCAAATAT	BRDN0001616858	5479	1284	779	7715	773	1233	9557	1273	876	5751	13
ACGATTGCAAAAGAGTCTAG	BRDN0001617960	3172	446	279	4789	239	362	5628	365	265	3577	4
ACGCCCACGGAAGGAGCCCG	BRDN0001617088	4296	1602	1571	6454	557	921	7712	1400	1382	4659	8
ACGCCCACTGGTTCTGCGCT	BRDN0001617446	4360	1331	773	6299	647	758	7950	1058	579	4739	8
ACGCTCAGCTGGCAGGCCCG	BRDN0001617234	2501	282	135	3607	136	152	4456	546	363	2965	5
ACGCTCTCCTGGCAACAAGT	BRDN0001618179	15945	22669	24824	22987	12551	31039	28268	25316	34173	16108	53
ACGGAAGGAGCCCGTGGATG	BRDN0001617277	5252	1796	1342	7884	1093	1631	9538	1921	1882	5810	15
ACGGCGTGGCCCAGACTAGG	BRDN0001616765	4106	583	411	5728	227	268	7136	444	202	4317	9
ACGGGCGCTCACCTGCTTGG	BRDN0001617335	8672	1825	1155	11753	779	1106	14657	1625	1171	9185	23
ACGGGGGCTTCAAGCCCACT	BRDN0001617695	2644	4130	4320	3884	1944	4547	4516	3694	4175	2879	11
ACGGGGTGAAACCATGTCGT	BRDN0001618035	2347	3147	3127	3376	1681	4297	4002	3443	4385	2339	10
ACGGTGCTCATGCTTACAAC	BRDN0001616987	6721	5461	5684	9744	2539	5352	11405	4798	4862	6740	16
ACGGTTCTTTGGTTTGACTT	BRDN0001616901	23257	9584	9346	34190	4308	8496	41812	8195	6778	25379	53
ACGTAAAGAAGAATTATCCG	BRDN0001616833	9476	5827	5911	14170	3543	8430	16817	7945	8765	10129	32
ACGTCAACTGCTGGAGTGGG	BRDN0001618087	9404	14845	16692	12682	7704	17920	16133	16672	23083	8988	45
ACGTGAAGGCCTCAGGGGGC	BRDN0001617373	5872	3683	2808	8486	2298	4541	10181	4211	3891	6295	14
ACGTGGAGATGCTGTGCGGC	BRDN0001617330	5248	4396	3410	7522	2275	3942	9193	4343	4064	5168	12
ACGTTCCACCCGAGGCCGGC	BRDN0001617843	3162	3846	4009	4240	2178	5990	5320	4348	5793	3187	10
ACTACTTACCAGGGACACCT	BRDN0001617971	10377	1735	1145	15727	853	1372	19411	1877	1323	13240	27
ACTAGAGTCATGATCAGCGA	BRDN0001618026	13606	17415	19146	19820	10493	25844	23344	18930	24774	13439	43
ACTAGCCTGTTCGCGAGTAG	BRDN0001618063	3715	3564	4319	5382	2242	5186	6274	5068	6940	3915	4
ACTAGGGCAGTGTGTCTGCA	BRDN0001618014	5729	9244	10349	8205	4695	11988	10184	8830	11872	5782	19
ACTCAGCCATTTTATTAGAA	BRDN0001618036	11941	20065	21811	17226	9074	24235	21339	18870	24927	11425	37
ACTCCAACATGGGCTTCAGC	BRDN0001617846	8256	10139	11165	12100	4963	11794	14703	11371	14630	8485	17
ACTCCCGCACGCTCACCACA	BRDN0001617164	17697	2027	894	26192	792	1011	31930	1816	977	18815	33
ACTCGAGCTGCAGGACTGCT	BRDN0001617885	9868	12062	14070	13653	5895	15216	16461	14201	19434	10163	24
ACTCTCAAAGCCAGACTCGT	BRDN0001616860	7574	2409	2267	11001	1114	2158	13267	2047	1895	8304	14
ACTGAATGCACTTGGGAGGG	BRDN0001617392	4926	3670	3379	6935	1619	3047	8848	3164	2919	5256	11
ACTGATAGCCCATGCGGACC	BRDN0001617008	5075	523	343	7502	415	673	8991	861	454	5926	11
ACTGCACGTGTTTGCTCCCC	BRDN0001617375	6507	1697	1344	9255	670	1013	11761	1423	1382	6976	16
ACTGCGACTACTACCGGCCC	BRDN0001616827	13848	2076	1286	20126	1092	1212	24532	1759	1235	15665	40
ACTGGAGATCTCCTACAACG	BRDN0001616776	5241	1515	1347	7624	570	1014	9294	1165	1151	5171	10
ACTGGGCTGGCCTCTATGGA	BRDN0001616892	6009	2557	1394	8627	1118	1478	10862	2606	2068	6963	18
ACTGTAGTATCAGTCAGTCC	BRDN0001617978	6336	354	167	9514	297	439	11220	396	332	7819	14
ACTGTCTGCCTCCACCTGCG	BRDN0001617689	15065	16528	17510	22569	8969	22029	26919	18229	24012	16689	49
ACTTCAGTTCGGCGTAGTCA	BRDN0001618207	7124	12015	14253	10624	5219	14536	13035	11132	14547	7503	29
ACTTCTGGGGCAACCTACCC	BRDN0001617641	6927	7512	8449	10178	3175	7511	12626	7337	9279	8082	21
ACTTGAACGTGAAGGCCTCA	BRDN0001616930	6512	1545	1046	10115	850	1689	11897	2149	2451	7405	15
ACTTGACAGGCGATGGCGAC	BRDN0001617741	5679	6655	7751	8199	3536	9057	9974	7868	10460	5894	21
ACTTGCCATCGCCAAACCAC	BRDN0001617635	6415	7104	8191	9120	4081	9912	11297	8465	9646	6521	24
ACTTGTTGTCCTCTGTTGGC	BRDN0001617447	16489	20921	22450	24704	11159	27077	30276	22009	28112	17985	52
AGAAACTGAACTATCCTACT	BRDN0001618049	16750	23299	26115	24641	12188	32049	30067	26523	35762	16929	56
AGAACAAGAATCGCATCTCT	BRDN0001617021	10216	2991	1925	15134	1456	1744	18606	2785	2156	10440	27
AGAACGGCCGCAGCAGCTCT	BRDN0001617223	5109	1693	1450	7633	721	1993	9370	1389	1436	5339	12
AGAAGAAAAAAATGTCTACG	BRDN0001618052	5653	9192	10377	8854	4815	12528	10181	9569	13490	5276	22
AGAAGCCAGGGCAGGCGTGC	BRDN0001617494	3234	834	518	4632	442	638	5592	941	1007	3402	11
AGAAGCTGCTGGGAAGGTCC	BRDN0001617937	7022	6855	6665	9976	3593	8847	12203	6629	7549	7311	16
AGAAGTGAAGCCCGTAGAGT	BRDN0001616809	13228	4754	4751	19593	2734	6430	23997	5699	7032	14053	31
AGAATGGGGCCCATTTGACT	BRDN0001617851	5452	6155	6489	7889	3013	7396	10011	6105	7277	5850	17
AGAATGTATTCGGCAAATGC	BRDN0001617024	5747	1625	767	8517	779	951	10287	1770	1078	6215	15
AGACACAGTCCCCCACTTCC	BRDN0001617456	3915	977	637	5690	359	497	7034	826	459	4082	7
AGACACATGTAACAGCTCCA	BRDN0001617648	15694	18979	21097	22466	10458	24517	27218	20398	24994	15681	46
AGACACGATGTCCGACCTGC	BRDN0001617083	7429	1310	693	10708	504	494	12902	1179	572	7912	14
AGACATAGCCTGTCGCTTGG	BRDN0001617578	6897	6987	8127	10469	3591	9083	12492	7058	9987	7713	25
AGACCATCAGGCATTCTACC	BRDN0001617041	13349	6116	5817	18546	3458	8173	22574	8226	9288	13270	34
AGACCCCGTAGGCAGGACGT	BRDN0001618007	3020	4441	5004	4266	2401	5832	5119	5311	7819	3065	12
AGACCTACTTCTACCAGCTG	BRDN0001616876	14995	2246	1266	21906	1120	1525	26086	2641	1972	15919	28
AGACTCGATCCTCGTCAACG	BRDN0001617539	4705	4046	4702	6874	2365	5421	8059	3903	4461	4877	8
AGACTCGTATTGTCATATTA	BRDN0001618203	14514	21579	23825	21167	9748	25047	26071	21327	27444	14092	50
AGACTCGTTGGCATCAAAGA	BRDN0001616985	3725	1430	933	5519	997	2416	6728	2301	2303	3849	6
AGAGAAGCTCCCTCTGTTCC	BRDN0001617441	10841	971	647	15583	409	588	18913	1092	596	11968	24
AGAGAGGGTGGAAGGACACG	BRDN0001617621	7347	2744	2106	11267	1753	3005	12986	3406	3219	8611	16
AGAGCAGGTTGATGTCTGCG	BRDN0001616863	4345	763	446	6171	313	265	7378	848	594	4358	12
AGAGCCCCCCCTCAAAGAGA	BRDN0001617577	18847	17929	18242	27456	8716	19976	32913	18178	22258	19878	46
AGAGCTGTACGTACCGCGTC	BRDN0001616988	3726	2217	1572	5558	976	1288	7040	1945	1453	4161	8
AGAGGAGGACGCCGGCGGGA	BRDN0001617839	4686	3765	4049	6966	2166	4735	8395	3873	4554	4877	14
AGAGTCGCGAGCTTGATCTT	BRDN0001617556	7410	7065	8250	10435	3612	9404	12944	8238	10255	7575	18
AGAGTCTGAAAGAGCCAAAT	BRDN0001617448	7781	4269	4472	11685	2175	4224	14525	5123	6387	8666	21
AGATCAAGCTGCCCAAGCTG	BRDN0001617015	8102	7472	8174	11480	3531	10107	14152	7384	10063	8252	21
AGATCAAGGGCTTCTCCTGG	BRDN0001617680	7868	9188	10555	11705	4397	10149	14426	8152	10755	8434	22
AGATCGCGCCAGTCTGACCC	BRDN0001617057	5501	1261	1103	7986	641	856	10142	850	592	5691	13
AGATGACTTTCACTTTGCTG	BRDN0001616931	25536	5906	3384	37289	2729	3258	45019	4677	2544	25672	59
AGATGTGATGGTGGTTTGCC	BRDN0001617249	20553	19387	18944	29565	10545	24076	35888	21439	26580	20294	53
AGATTCATTCACGAGTTGGG	BRDN0001618020	28044	39720	44447	41052	19585	50040	49748	41853	54986	28154	86
AGCACAAACTGACCTGCTTC	BRDN0001616959	7528	3047	1861	11219	1820	2253	13265	3374	2272	7463	25
AGCACCGTGTGGTGAGCGTG	BRDN0001617350	6241	757	301	8565	573	719	10573	1323	721	6353	15
AGCAGCTCTGGGGCCCTCCG	BRDN0001617399	4604	1381	1319	6626	652	884	7886	1196	1236	5463	9
AGCAGGCTTGCCAAGAGCGG	BRDN0001617096	3887	640	446	5476	489	839	6446	1090	1154	4152	9
AGCATGAGCACCGTTCTCCA	BRDN0001616791	16079	7734	6371	23446	3885	7188	28682	7696	8256	16785	40
AGCCATGTACCATGCTCTGG	BRDN0001617743	3503	3327	3438	4997	1911	4406	5798	3098	3354	3860	9
AGCCCAGGACAGCCAGCAGG	BRDN0001617856	9061	4445	3926	12801	2318	4488	15387	5618	5864	10132	29
AGCCCATGCGGACCAGGCAG	BRDN0001617364	6672	1063	766	9666	558	798	11559	833	440	6857	16
AGCCCGCCACAGAATAGCTG	BRDN0001618102	6852	10456	12977	9915	6177	14686	11785	10397	13356	6763	19
AGCCCTGGAAACAAAGGGAA	BRDN0001617204	2831	816	501	3653	406	691	4752	968	855	2616	5
AGCCGGAACGCCTGGGCCGC	BRDN0001617380	3086	1364	745	4686	669	809	5762	1227	1017	3452	13
AGCCTCAGTCCTGGTTCCAG	BRDN0001617220	7784	1019	621	11043	454	631	13436	925	617	8634	21
AGCGCTCTGGTTGCATCCCT	BRDN0001618124	13366	19721	21363	19120	10481	26925	23431	21629	29122	13341	45
AGCGCTGTCATGGCGTCCTG	BRDN0001617770	4164	4583	5682	5931	2252	5380	7293	5073	7334	4403	9
AGCGGCCGAGGCCAAGCTTC	BRDN0001617896	2880	4034	5422	4138	1546	3634	5004	4059	5440	3088	7
AGCTCCATCGCCGCGATAAT	BRDN0001618051	10521	14980	17048	15899	9128	21420	18907	18078	24841	10135	22
AGCTCGAGGACCTGGATAGC	BRDN0001617154	9472	4951	3768	13776	2533	5381	16343	5132	4312	9811	17
AGCTCGCTGGAGTGGACTTG	BRDN0001617022	10768	4645	4124	15481	1991	3690	18441	4001	4006	11464	21
AGCTGAAGCCCATGTTGGAG	BRDN0001617831	7261	6816	7125	10035	4050	9614	12059	8647	12132	7405	16
AGCTGGACTCTGTAGAAATC	BRDN0001618033	9898	11038	12781	13713	6625	15933	16856	12762	16897	9606	24
AGGACAAATCTTTATTTAAA	BRDN0001617433	8742	12721	13324	12764	6977	18846	15761	13953	16841	8107	32
AGGACCTTCCCAGCAGCTTC	BRDN0001617944	8894	11765	13819	12821	6164	14668	15923	11936	17115	9318	23
AGGACGCCATGACAGCGCTG	BRDN0001617562	5449	7684	9549	7777	4988	11675	9322	8527	12820	5349	29
AGGACTGCTTGGAATACAAT	BRDN0001617698	14027	15996	18391	19457	8203	18916	23491	16377	21536	13209	46
AGGAGAACGCCTTTAAGCGC	BRDN0001616917	4875	1247	995	7130	676	1223	8767	1432	1616	5008	11
AGGAGCCGGACAGAGAAGCC	BRDN0001617312	6236	7120	7554	8711	4164	9833	10500	9222	11080	6222	22
AGGAGTGTTATGAAAAGGCT	BRDN0001618015	23636	32161	40868	33254	16701	38761	40361	34932	46037	22728	61
AGGCATCTCTGACACGCTGT	BRDN0001616933	3732	602	365	5591	266	231	6392	386	245	3773	6
AGGCCAAGCTTCAGGAGCCC	BRDN0001617892	4608	5796	6787	6136	3483	7977	7769	5926	7719	4673	13
AGGCCTGTGCCTCTCCCGGC	BRDN0001617926	15476	20611	22734	21847	10710	25667	25757	22174	26602	16653	44
AGGCGAGGCGGCAGACCATC	BRDN0001617385	4680	3148	3519	6630	1476	2796	7775	2820	3365	4734	13
AGGCTATGTCTGGCATGCGG	BRDN0001617711	5152	4974	5463	7940	2816	6346	8859	5850	7322	5732	11
AGGGCTTCCCTGACACCTAC	BRDN0001617181	5690	669	344	8689	329	294	10462	652	477	6354	12
AGGGGCAGGGCTATCTTATG	BRDN0001618080	14871	21834	23571	21693	12051	27584	25612	27334	38166	14679	64
AGGGGCCGCGGCCAGGATGA	BRDN0001617473	4806	1214	574	6959	668	677	8335	1166	828	5179	9
AGGTAAGAGCTGGGAGGGGA	BRDN0001617873	13025	12747	12207	18464	5732	9889	22381	12833	12535	12694	39
AGGTCCAAAAAACTTGACCA	BRDN0001617958	4620	997	666	6988	514	661	8302	786	623	4830	10
AGGTCGGCCGAACATACGGT	BRDN0001618251	3771	5070	5929	5390	3485	8121	6186	5409	7464	3926	6
AGGTGCACTGATAGCCCATG	BRDN0001616763	6675	1122	862	9272	514	677	11281	942	684	6918	15
AGGTGCGTCGTGCAGGCAGT	BRDN0001617736	14716	14778	18633	21571	6513	14708	25560	14130	18609	15738	48
AGGTGGCCAAATTAAAGTGC	BRDN0001617819	12723	8711	10266	17934	5196	12637	21713	10946	13774	12992	36
AGGTTTGGAAAGGGGTTTGG	BRDN0001617293	17248	14472	13834	24732	7054	17137	31016	13491	15341	18160	45
AGTACGGCGTGGCCCAGACT	BRDN0001617000	6610	873	380	9553	510	428	11181	1057	449	7081	16
AGTAGAGGACCCGGCTATCC	BRDN0001617052	7838	4169	3371	11349	2534	4342	13548	4604	3962	7733	17
AGTAGGTGCGCGAATTGAAG	BRDN0001616848	12215	3102	1668	17572	1610	1878	21543	3022	1744	12744	27
AGTATGAGACTCATAGGGTG	BRDN0001618089	6908	8901	10409	9679	5018	13420	11634	9599	11010	6580	21
AGTATTGTGGTGTCGTCAAC	BRDN0001618182	13579	18951	22527	19620	8509	20907	24207	17651	21216	13593	35
AGTATTTCCGGTAGTGCTCT	BRDN0001617028	12772	1999	860	19248	900	1546	22634	2129	1365	14104	25
AGTCATGCCAAAGCTCTTCC	BRDN0001617900	10254	10143	10767	15008	5455	14360	18306	10627	13522	10710	35
AGTCCTTCAGAGGGGCGAAG	BRDN0001617596	1967	2566	2748	2825	1475	3958	3604	2445	2388	2114	5
AGTCGAACTCGATCAAACAG	BRDN0001617537	5508	5905	6635	7885	2854	6992	9640	5634	7512	5638	22
AGTCTGACCCTGGGGCCAAG	BRDN0001617047	4453	597	426	6671	213	238	8187	662	610	5296	9
AGTCTTGATCATACCACAGC	BRDN0001616891	8032	1209	673	12591	557	628	14722	1336	892	9008	14
AGTGATCCACCATTCATTTA	BRDN0001617178	16657	3978	2164	24625	2032	2486	29774	3856	2531	16610	36
AGTGCTACTGAAACTTGCCT	BRDN0001618180	14012	21597	26648	20228	10853	27683	24777	22498	30692	13970	49
AGTGGACAACAGAACAATAT	BRDN0001617999	8694	1032	667	12462	643	995	14721	1104	724	9185	19
AGTGGGCTTGAAGCCCCCGT	BRDN0001617707	1959	2624	2762	3100	1360	3350	3466	2935	3131	2209	7
AGTGGTGGGAACGACAAACA	BRDN0001617976	5889	452	181	8860	263	365	10302	399	233	7107	15
AGTGTGGAAAAGCTAACAGA	BRDN0001618243	9304	12869	14296	13650	6762	17730	16728	13683	18014	9067	34
AGTTCAACACCCTCATCCCC	BRDN0001617064	20399	2341	1060	29753	1032	1576	35863	2337	1375	21141	45
AGTTCCTGACATTCTCCAGG	BRDN0001617011	7585	1049	422	11349	525	551	13945	1117	699	8204	10
AGTTTGTGAGCAACATAACC	BRDN0001616769	1610	459	187	2577	222	482	3068	672	723	1873	4
ATAAAGGACTTGACAGGCGA	BRDN0001617589	7549	6135	6210	11120	3425	8353	13920	8208	10259	8749	28
ATAAATGAATGGTGGATCAC	BRDN0001616970	5702	718	377	8155	351	482	10401	841	437	5871	12
ATAAATTCTTACGGTTCTTT	BRDN0001617327	4301	2703	2259	6853	1211	2619	8159	2967	2636	4788	14
ATAACAACAGTGTCTCCAGC	BRDN0001617719	11256	10475	11934	16430	4946	12742	20089	11578	14563	11252	30
ATAACAACGGCAAAGACCGA	BRDN0001617566	3450	3241	3864	5138	1455	3961	6041	2735	3192	3716	6
ATAAGCTACTCTGAGTTCCT	BRDN0001618223	16355	24037	27532	24100	11036	26860	29312	25290	34911	17381	49
ATACCACAGCTGGTAGAAGT	BRDN0001617026	3645	1218	738	5141	424	701	6837	805	885	3843	15
ATACCGCAGCTTCCTGGCCA	BRDN0001617414	3982	1170	713	5576	379	584	6864	1247	756	4160	10
ATAGCTAAAGTTGATGTGTA	BRDN0001618094	16356	21558	23401	23567	11240	28198	28607	23882	32107	16286	49
ATAGGTCATCCACTGGGCGG	BRDN0001618198	10770	14854	16113	15525	8069	20749	18420	17408	23140	11572	29
ATATTCAAGCCCCGTGTCAC	BRDN0001617616	13209	14064	15366	19183	6611	15694	23917	14801	18924	14125	34
ATATTTCGGCAGTTGCAGCA	BRDN0001618009	16992	23322	26763	24700	11298	29378	29861	25036	32545	17707	52
ATATTTTATGACATAAAAAT	BRDN0001618248	2556	3472	3455	3914	1609	4575	4629	3464	3595	2457	7
ATCAATTGTGCTGACAACAC	BRDN0001617989	7850	341	122	11973	308	419	13703	536	468	9508	27
ATCAGGAACGCGCACTGAAA	BRDN0001616949	9939	3625	2983	14827	1748	3442	17690	4433	4119	10429	30
ATCAGGCCTTGTCCGTGATT	BRDN0001618160	4011	6449	7455	6024	2984	7900	7377	6650	9235	4239	7
ATCATCACTGGATTACACTG	BRDN0001617581	9674	12062	14615	14076	5919	14514	16993	12395	16685	10017	30
ATCATCCTGGCCGCGGCCCC	BRDN0001617469	7354	2325	1290	11240	1155	1601	13336	2582	2014	8632	13
ATCATTCTTTGATGCTATCA	BRDN0001617754	11417	12860	13612	17146	6016	15634	21218	13723	18322	12188	30
ATCCAGATCACCACGCGTCA	BRDN0001618065	14436	19821	22408	20373	10466	26301	25396	23170	30681	14358	32
ATCCCGAGTCCCTGCTGGAG	BRDN0001617386	7775	4046	4049	11631	1952	4351	14353	3956	4168	9198	21
ATCCGCACCCCGGAGATCAG	BRDN0001617637	3634	3857	4300	5969	2111	4890	6706	4365	5469	4434	12
ATCCTGTACCGAGTTGGTGA	BRDN0001616864	3183	1232	606	4455	429	516	5365	1059	728	2890	6
ATCGAGGTGCGGCTCTCAGA	BRDN0001617230	5968	730	361	8639	312	432	10786	895	735	6657	14
ATCGATATACCGCCATAAAA	BRDN0001618158	9039	14515	16333	12954	7055	18298	15663	14969	19552	8999	37
ATCGCGCCAGTCTGACCCTG	BRDN0001616916	8822	1579	740	12397	627	923	14851	1372	1427	9628	19
ATCGTATCATCAGCTAGCGC	BRDN0001618208	9896	12662	14591	14262	6322	16069	17760	14038	18547	10499	36
ATCGTCATCTGCCTCCTTCA	BRDN0001617527	13255	5705	4813	18988	3079	5994	23580	6198	6003	14245	32
ATCGTTGCTGACAGGATCTA	BRDN0001618126	8073	11917	14811	11873	6806	18827	14121	14752	18682	8184	23
ATCTCTATCTCTGGCTCGCT	BRDN0001617374	16588	15679	14319	25429	6722	15789	31292	15904	16730	18686	34
ATCTGAGCGTTTTCGGCCGC	BRDN0001618023	6048	8413	9792	9535	4192	11658	11544	7954	10059	7185	26
ATCTGCCATTCCCACTCTAC	BRDN0001616989	23031	14009	14699	34068	6657	15044	41247	12749	15028	26005	53
ATCTGCCCAACATCGAGGTG	BRDN0001617017	5693	1660	976	8659	775	1301	9912	1223	815	6152	13
ATCTGTCCTAATTCGGATCG	BRDN0001618092	1744	2859	3613	2548	1037	3083	3235	2507	3087	1912	6
ATCTGTGTGACTGCGGTCGG	BRDN0001618123	6336	9427	10228	9103	5307	14064	11239	11033	15416	6743	15
ATCTTGGCCCCATAAATGAA	BRDN0001616914	14895	1988	862	22250	1121	1458	27040	2510	1526	16316	35
ATCTTTGATGCCAACGAGTC	BRDN0001617141	2056	1610	1381	3163	935	2177	3738	1926	2224	2146	7
ATGAGACTGACATCAAAATC	BRDN0001617085	4865	1017	550	6880	446	652	8493	1059	779	4898	5
ATGAGTCTCCAGGGCTGCTG	BRDN0001617828	8022	8207	9884	11739	3781	9260	14416	7178	8438	9158	26
ATGCAAAGTAGTCCTTCAGA	BRDN0001617682	12270	9328	9949	17961	4319	10587	21129	8912	11157	13215	30
ATGCAAGACAGCCTCCCAGC	BRDN0001618200	9407	11641	12415	13427	6344	15389	16262	14300	16931	10050	32
ATGCAGGGTGTCAGGAAGAT	BRDN0001617171	12672	8546	9028	18291	4370	10414	22161	8618	10195	13510	26
ATGCCGCTGAAGCCCTGGCA	BRDN0001617131	3932	870	351	5897	458	673	6751	668	509	4431	8
ATGCGAAACGACATTTATTA	BRDN0001618131	4784	5443	6146	6996	2705	7507	8445	6252	7860	4659	12
ATGCGGAAACCCTGGAAGTG	BRDN0001616941	3719	650	380	5396	380	471	6497	873	678	3947	11
ATGCGGTGGGTCCAGTGGTT	BRDN0001617705	19364	21784	24636	28095	10170	24446	33534	22564	28866	21063	64
ATGGAGAGGAGGACGCCGGC	BRDN0001617706	4397	6101	6796	6394	3577	9052	8021	6263	7847	4548	11
ATGGCCGGGACGGCCAGTGT	BRDN0001616975	1409	1324	1516	2016	931	2496	2517	1328	1586	1624	2
ATGGCTGTTTGTCTTGTGGC	BRDN0001617699	34048	47463	53889	48826	23344	58793	58803	50293	64679	35171	101
ATGGCTTTGGCCAGGGGCGG	BRDN0001617517	6837	4143	3221	10196	1989	3151	12541	5099	4362	8043	23
ATGGGAAGGAGTTTGGAATA	BRDN0001617747	11156	7913	8867	15624	4700	11326	18614	9680	13110	11468	29
ATGGGCCGCCTTCGGGCTGC	BRDN0001617903	3949	5387	6399	5791	2765	7190	7285	5811	7015	4329	15
ATGGGCGCATACTCGGGACT	BRDN0001616795	7074	3021	1590	10249	1187	1831	12573	2319	1901	7803	16
ATGGGCTATCAGTGCACCTT	BRDN0001616921	7450	1063	786	10703	531	800	12703	1300	884	8101	18
ATGGTAAGGTAAGAGCTGGG	BRDN0001617727	20179	24065	26139	29047	11894	28088	35193	26920	33545	20018	40
ATGGTTAAATTTGGTGGCAG	BRDN0001617090	13178	13088	12462	19044	5570	13748	23513	14433	17391	13864	41
ATGTAAAGCCTGCAAGGACA	BRDN0001617059	3247	1286	1250	4443	1062	2595	5249	1754	1806	3478	6
ATGTCTGCGTGGTAGCTCGC	BRDN0001617114	7708	2340	2181	11442	795	1244	13880	1989	1926	8668	23
ATGTTATTACAGACGCGTGT	BRDN0001618241	6061	9210	10880	8978	4135	11450	11189	8944	10667	6422	15
ATGTTGGAGTGGGCCCACGG	BRDN0001617569	4878	5786	6241	7114	2865	8256	8914	7065	9903	5550	17
ATTAAACGACACCTTATTCT	BRDN0001618010	10274	14138	15583	14844	6709	17166	18031	14227	19252	10624	27
ATTCCAGGGTCACGGCGCTG	BRDN0001617224	4875	801	508	7295	482	590	8861	625	331	5824	12
ATTCCGCACCTCCGGCAGGT	BRDN0001616865	4425	1340	975	6368	628	912	7641	1639	1305	5076	9
ATTCCTTACCTTCAAGAGAT	BRDN0001616890	17406	26533	28897	25323	12083	32270	31295	26971	36901	18464	48
ATTCTACCAGGGAGAAGGAC	BRDN0001617452	4978	2876	2947	7459	1340	2813	9267	2645	3101	5792	10
ATTCTCCAGGAGGAAGAACC	BRDN0001617346	1926	236	116	3045	108	142	3849	243	127	2291	5
ATTGAAGACGTCATTGCCCA	BRDN0001617996	18511	4222	2317	27273	1616	2149	33545	3311	2258	22362	41
ATTGAGAATTCGTTTCAAGG	BRDN0001618088	10169	13138	14367	14501	5804	13153	17550	14773	18989	10384	23
ATTGCGCAATCCTTAGGATA	BRDN0001618129	9007	13299	14747	12795	5914	14031	15556	12723	17180	9506	27
ATTGCTCTGTCGCATCAATC	BRDN0001618206	2442	3107	3955	3305	1678	5188	3990	2875	3832	2496	10
ATTTGAGGTCAGGGTCGTCC	BRDN0001617065	9813	8664	8091	14437	4053	9979	18430	8482	9322	11632	30
ATTTGCCGAATACATTCTGA	BRDN0001616802	10315	3475	1517	15179	1381	1719	18590	3200	1800	11123	21
CAAAACAGTCATGAACTCCA	BRDN0001616856	5789	2230	1693	8658	787	1359	10292	1806	2018	5912	22
CAAAACCGCTGTATCTAGCA	BRDN0001616778	3890	3572	2820	6129	1407	2138	7337	3377	2673	4226	12
CAAACACGTGCAGTGGCTCC	BRDN0001617240	3991	393	251	5641	234	395	6912	445	222	4113	8
CAAACATCCAGAAGAACGGC	BRDN0001617592	4251	4195	5096	6348	2509	6590	7667	4471	6057	4549	14
CAAACTGCGCGTGTCGCAGG	BRDN0001616910	3286	1844	1214	4694	1230	1889	5638	2032	1864	3503	6
CAAAGCCCCCTCCGAAAACT	BRDN0001616895	15279	6540	5085	22788	3517	6401	27483	7165	7418	16932	40
CAAAGCTCTTCCGGGAAACC	BRDN0001617701	4719	5372	5714	7118	2749	7508	8923	5251	6967	5342	12
CAAAGGGGGAAGTGCAGGGA	BRDN0001618008	20066	30771	35042	28633	14938	35735	34784	32615	40592	20054	59
CAAAGTTCCTGACATTCTCC	BRDN0001617103	22532	3296	1695	33147	1655	2183	40535	3426	2462	23592	51
CAAAGTTTCTGCTGCTCACA	BRDN0001617852	8939	13178	13023	12619	6654	16549	15927	11503	12637	8584	23
CAAATACAATTACTTATAGC	BRDN0001618181	7480	8514	9537	11756	3641	11000	14241	8650	10980	7981	32
CAAATCGGATGAGTCCATCA	BRDN0001617194	5309	1831	1780	7417	814	1915	8718	1506	1291	5335	15
CAAATGCCATTTAGGTTATC	BRDN0001618022	12523	17318	17641	18551	8859	23786	22321	18808	23049	12068	38
CAACACCCCGCGTTATGCTA	BRDN0001618173	10212	13247	14077	14494	6430	14831	18295	13758	18139	10548	27
CAACCGCTTCTACTTCCTCG	BRDN0001616990	4768	668	361	6681	439	679	8187	1203	942	4962	12
CAACGGGTTCTCCCGGCTAC	BRDN0001618211	4444	6862	7659	6104	2683	6457	7969	6811	9039	4659	13
CAACTTGAACCGCTTCACAG	BRDN0001616816	6140	1384	721	8730	685	985	10968	1817	1910	6562	11
CAAGACCTTATCGTGCAGCG	BRDN0001618245	2901	2976	2755	4393	1681	3804	5200	3398	4416	3078	8
CAAGCAGGGGCACCACCTCG	BRDN0001616911	5532	798	523	7878	346	368	9814	727	520	5896	12
CAAGCCAATGGCTTTGGCCA	BRDN0001617511	4532	2911	1968	6437	1389	2796	7956	3268	2565	4799	17
CAAGCTCGCGACTCTCCAAG	BRDN0001617541	5318	3805	4253	7634	2005	5030	9148	3668	3986	6042	19
CAAGCTGGCTGGGGTCACGC	BRDN0001617457	5109	2534	1652	7573	1238	1613	8582	2862	2217	5590	17
CAAGGAAGAAGACAAAGACC	BRDN0001617202	4484	2216	2195	6459	1030	2395	7632	2896	3642	4422	7
CAAGGGGATGTGCCGCATGC	BRDN0001617328	3360	231	131	4751	190	224	5764	332	102	3527	6
CAAGTCGAACTCGATCAAAC	BRDN0001617709	8597	7449	8245	11656	3235	8141	14590	8153	10979	8656	25
CAAGTGAGCATAAGCGATGT	BRDN0001618003	7857	9133	9846	11458	5019	12579	14112	10556	14735	8280	22
CAAGTTCAAAAACTCTCTGG	BRDN0001616867	7287	1406	851	10634	716	1160	13384	1429	742	7576	17
CAAGTTTTCTGAAAGGCAAT	BRDN0001618122	11893	18579	19639	17714	8527	23422	21890	17478	21742	12033	46
CAATGAGTCTCCAGGGCTGC	BRDN0001617950	6399	8954	9786	9664	4037	10005	11423	8165	10423	6678	22
CAATGCCGTGCCACCGCCCC	BRDN0001617342	6890	1519	1062	9992	574	944	12322	1499	1128	7408	12
CAATTCCGACTCGACCTATG	BRDN0001616784	25963	7143	3991	38311	3310	4371	46245	7197	4702	28530	53
CAATTGATTACAGCTCCTAC	BRDN0001617990	21823	1590	821	32764	881	1041	39931	1708	980	26736	53
CAATTTGTCTTGAGGCGCTT	BRDN0001617787	14529	22791	25811	21978	11894	30029	26357	23713	29648	14880	43
CACAGCCTTGAAGTCCACCA	BRDN0001616801	10805	1248	905	15566	545	598	18597	812	361	11397	24
CACAGCGTGTCAGAGATGCC	BRDN0001616922	5930	604	587	8875	337	443	10232	1009	796	6307	9
CACAGGAAAGCCAAAGATCC	BRDN0001617816	10810	9712	11973	15834	6050	15814	19216	10003	11894	11448	38
CACAGGGCCCGATACTTCTG	BRDN0001617675	11115	13667	16917	15693	5812	14256	19245	13636	18823	11618	30
CACAGTACCAGCCCATCCTC	BRDN0001617347	24409	7065	6072	34833	3812	8057	42411	7756	8941	25178	54
CACAGTCCTCGGGGCCACGT	BRDN0001616764	4171	986	793	6182	405	443	7269	1060	980	4716	7
CACATCCAGGGTCCGCAGCT	BRDN0001617423	7971	3503	2204	11070	1431	2547	13461	4164	3491	7950	20
CACATGGGGTACAGCACACC	BRDN0001618069	12726	18185	20961	18671	9240	22240	22932	19282	26268	12700	31
CACCACCACGCTCAGCTGGC	BRDN0001617276	7817	11390	13027	11154	5338	10988	13174	10046	12854	7509	19
CACCACCATGGCGGGCCACC	BRDN0001617910	6933	8306	8633	9977	3450	8709	12324	9424	11687	7381	23
CACCAGGCATCTCAATGGAG	BRDN0001617622	8314	7555	8668	12481	5615	13925	14705	8984	12228	8415	21
CACCATCACCAACTCGGTAC	BRDN0001616854	6796	1226	721	9409	541	737	11532	787	509	6591	18
CACCCAAAAAAATGCACCAG	BRDN0001616868	18417	9144	8730	26871	4347	8310	32357	7889	7412	18441	36
CACCCTGCAGAGCTGCCAAA	BRDN0001617193	5433	1882	1702	7841	1100	2407	9349	2587	2242	5500	20
CACCTAGCCCCAGGATTACA	BRDN0001617187	13005	8788	8166	18537	5050	12035	22438	11989	13933	13084	45
CACCTCTGATCTCCGGGGTG	BRDN0001617718	3873	5391	6109	5368	2771	7583	6825	4661	5621	4021	14
CACCTGTGTCCCATCGACAC	BRDN0001616766	5410	2066	1166	7376	1157	1815	9024	2057	1508	5525	16
CACCTTCGGCGTGCTGCAGG	BRDN0001617496	6654	4896	3058	10311	2528	4637	12616	3940	3414	7486	14
CACGATGTCCGACCTGCCGG	BRDN0001616999	5455	1019	615	8071	526	808	9698	879	627	6011	12
CACGCCCACTGGTTCTGCGC	BRDN0001617416	2648	2625	2157	3747	1104	2068	4539	2388	2137	2710	8
CACGCTCAGCTGGCAGGCCC	BRDN0001617512	5175	950	565	7100	648	863	8895	750	502	5708	12
CACGGCCTAACTTGCTGATA	BRDN0001618229	10518	14139	17778	15572	7598	18603	18528	14813	20968	10676	41
CACGGGGGCTTCAAGCCCAC	BRDN0001617827	2093	2264	2671	3210	1308	3249	3798	3139	4204	2258	7
CACTGCACGTGTTTGCTCCC	BRDN0001617109	10834	3043	1851	15426	1590	2756	18573	2731	1690	10907	16
CACTGGAGATCTCCTACAAC	BRDN0001617420	7045	2137	1419	10085	664	962	12180	2016	2102	6801	10
CACTGGTGAAGAAGGCCTGC	BRDN0001617928	6192	5419	6579	9519	3075	7685	10948	5138	6188	6724	22
CACTGTCTGCCTCCACCTGC	BRDN0001617957	10668	7541	7774	14834	4522	10917	17948	8831	10728	10931	21
CACTGTTGTTATTTCGAGTT	BRDN0001617692	30528	37693	42173	43485	18640	44868	52599	41914	55484	28860	75
CAGAAAGCTAGGGTGCGAGC	BRDN0001617607	5902	5860	6239	9161	2614	6756	10636	5999	8134	6772	10
CAGACAAACTGGTGGCACTG	BRDN0001617661	6932	8230	9767	9412	3957	9309	11729	8532	11545	6734	15
CAGACATCAACCTGCTCTAC	BRDN0001617384	6351	744	384	9463	385	370	11342	761	456	6764	16
CAGACTGGACACCTCCCTCT	BRDN0001617722	7409	2643	2203	10711	1172	2099	13623	2244	1719	8945	18
CAGAGACAATGACATGTAGA	BRDN0001618250	15465	23073	24604	22591	10509	26166	28280	22915	29428	15387	45
CAGAGCCCCCCCTCAAAGAG	BRDN0001617633	5244	4189	4269	7814	1956	4929	9487	4483	6015	5899	10
CAGAGGGAGCTTCTCTCCAG	BRDN0001617274	2563	270	105	3789	122	225	4737	231	120	2848	4
CAGATGTGGTCCCTGAGGAT	BRDN0001617174	3826	957	1133	5397	420	1064	6759	1103	1369	4026	4
CAGCAGCCCTGGAGACTCAT	BRDN0001617832	9061	10814	11534	13100	5401	13838	15863	12353	16533	9983	26
CAGCATCGGCAGGAACGCCA	BRDN0001617668	7757	7703	8498	11208	3927	10123	14029	8284	11642	8257	35
CAGCCATGACCAGCTTCAGC	BRDN0001617359	5472	2718	1549	7482	1219	1558	9235	3067	2508	5203	11
CAGCCCTGGAGACTCATTGG	BRDN0001617776	11246	8712	8953	16128	4564	10385	19428	8913	10127	12032	27
CAGCCGCTGGCCGCGGGAGT	BRDN0001617436	2620	1234	936	3325	382	614	4341	1281	1025	3053	6
CAGCCTATTTTGCTACCTAC	BRDN0001618024	16687	23059	25363	24435	11193	27940	30300	24237	29772	17374	63
CAGCTCCAGAGGGTCCGACG	BRDN0001616820	5670	2909	1916	7805	1412	2221	9919	2648	2140	5967	10
CAGCTCTGGGGCCCTCCGTG	BRDN0001616943	6861	3605	3129	10117	1592	2949	12688	3046	3231	7915	18
CAGGAAAGCCAAAGATCCTG	BRDN0001617665	4578	4754	5702	6364	1876	4908	8009	3393	3992	5141	3
CAGGACCATGGAGCGCTTGA	BRDN0001617344	13685	2206	981	19458	1047	1550	23498	2305	1287	14280	26
CAGGATTGGGGGCGAGTCGG	BRDN0001617628	10837	10525	10661	15705	4791	12280	19717	10901	12627	12761	31
CAGGCATCTCAATGGAGAGG	BRDN0001617642	2662	2635	3194	3682	1448	3770	4545	2481	2972	2732	7
CAGGCATCTCTGACACGCTG	BRDN0001617031	6167	3221	1757	8684	1533	1959	10913	3545	2003	6166	16
CAGGCATTCTACCAGGGAGA	BRDN0001616978	8991	3911	4331	13108	2371	5380	15857	4505	5682	9591	15
CAGGCTGACGAGGACGAAGA	BRDN0001617256	6374	3736	3116	9806	2018	4567	11495	4648	4456	7013	6
CAGGGTCACGGCGCTGTGGG	BRDN0001617183	5632	1249	533	7870	504	519	9979	1188	757	6437	13
CAGGGTCCTGGAGCAGCTCG	BRDN0001617199	8238	2965	2201	12063	1549	2131	14330	3034	2184	9155	18
CAGGGTTGCGCAGAGGACTC	BRDN0001618202	12283	16642	20322	17569	9182	23863	21256	18011	23932	12581	38
CAGGTCCTCATAGGTCGAGT	BRDN0001616796	13904	5324	4377	20149	2384	4095	24247	5306	5932	15425	22
CAGGTCCTCCCCATACTCCA	BRDN0001617080	15921	3362	2857	23336	1672	2847	28321	2998	2420	18072	35
CAGTCATGCCAAAGCTCTTC	BRDN0001617764	8989	9972	11299	12789	4864	11667	15669	10874	13523	9272	22
CAGTCTGACCCTGGGGCCAA	BRDN0001617269	4785	766	412	7061	488	856	8738	1119	752	5491	8
CAGTCTGCTAAGCTACACAC	BRDN0001617540	10037	11272	13080	15227	5488	14461	18141	12488	17202	11060	31
CAGTGGGCTTGAAGCCCCCG	BRDN0001617687	1747	2358	2523	2748	809	2121	3293	2136	2655	2163	6
CAGTGTGGGCACCCGGGCTG	BRDN0001617506	5085	3410	2971	7639	1839	3960	9380	4769	4695	5897	11
CATAAATCTCAAGAGGACCT	BRDN0001617992	12167	980	510	18389	499	836	21713	1132	710	14943	25
CATACATGTAAAACAGCTCA	BRDN0001617624	15194	15229	18390	21744	8154	20288	26480	15526	19520	15627	52
CATACCTGAGGCACTCTCTC	BRDN0001617006	6741	6035	6436	9373	3254	7782	11246	5760	8071	6994	18
CATAGCCTGTCGCTTGGAGG	BRDN0001617674	5837	6086	7434	9169	3226	8199	11103	7470	9114	6866	14
CATAGGTCCCTAGCAACTCC	BRDN0001618205	6661	8782	9630	9378	4287	10455	11396	8101	10246	6900	23
CATCATAAATGTACAACGGG	BRDN0001618157	7552	10553	13162	10756	4750	11078	13277	10873	13768	7419	26
CATCCACGGGCTCCTTCCGT	BRDN0001616938	3902	990	581	5888	392	558	7044	829	600	4552	4
CATCCCGGGAGAGAGAACGC	BRDN0001617974	6654	2631	2611	9614	1199	2409	11420	2796	3367	7254	20
CATCCTGCTGAAGCTGGTCA	BRDN0001617271	6138	1240	744	8591	653	680	10914	1061	690	6089	14
CATCCTGGACAAGCACCGGC	BRDN0001617143	6790	1345	688	9599	760	881	11867	1210	741	6917	17
CATCGAGATGTGGGACCCTG	BRDN0001616903	9190	983	559	12988	457	593	15917	1096	791	9829	25
CATCGTGTCTCGCACCGTGA	BRDN0001616875	4328	651	251	6610	393	483	7785	751	507	4735	9
CATCTGCCATTCCCACTCTA	BRDN0001617427	21592	10654	10481	30410	5114	10145	37308	11225	13439	21921	38
CATGAAGGTTGGCGACAAGA	BRDN0001617644	8627	8641	10386	12808	4231	11124	15239	9376	12524	9105	25
CATGCAAAGTAGTCCTTCAG	BRDN0001617615	13013	11454	12616	18946	6000	13260	23348	12864	16621	13779	48
CATGCAGGGTGTCAGGAAGA	BRDN0001617510	7972	4932	4626	11579	2735	6364	14838	5744	6085	8812	27
CATGCCGCTGAAGCCCTGGC	BRDN0001617479	2948	1327	770	4253	618	1111	5238	1215	991	3355	7
CATGCGGACCAGGCAGCGGA	BRDN0001617201	2674	108	31	3960	148	209	4873	316	141	3164	5
CATGCGGGACCTGATCAAGC	BRDN0001617360	4768	1640	1065	6970	706	936	8415	1800	1302	5233	14
CATGGAGTCCCCGCAGGTGG	BRDN0001617936	5433	7243	7222	7880	4163	10981	8914	8493	11727	5109	11
CATGGATCCCGAGTCCCTGC	BRDN0001617484	1226	1106	914	1683	311	589	2051	1055	1175	1338	4
CATGGGCTCGGGGTTGGTGA	BRDN0001617411	17758	1610	673	25737	779	911	32007	1864	961	19681	42
CATGTCCAAGGAATATTGCG	BRDN0001617998	2908	318	84	4321	175	421	5242	465	227	3229	7
CATGTTGGAGTGGGCCCACG	BRDN0001617681	6917	8483	9605	10436	4166	10562	12281	8700	10296	7413	23
CATTAGTCTGATACCTGTGC	BRDN0001618046	8222	9711	10196	12071	5625	14993	14853	11443	14166	8698	25
CATTCAGTGCGGGCAGTACC	BRDN0001617450	6556	2311	1461	9017	1076	2234	11420	2180	1656	7064	9
CATTCTCCAGGAGGAAGAAC	BRDN0001617480	2713	282	100	3829	270	227	4672	387	323	2829	9
CATTGGTGGCTGCCCGCATG	BRDN0001616824	7061	1053	687	10301	387	283	11997	829	441	7693	16
CATTTGAGAGATCGTTGCAT	BRDN0001617590	19890	18581	22860	29288	8726	21150	35567	17833	22505	19925	46
CCAAACCTCGCACGCCCAGG	BRDN0001616785	6559	2806	2862	9319	1422	2670	11336	2898	3817	6855	14
CCAAATATGGGCGCATACTC	BRDN0001616998	5415	616	382	7824	270	464	9313	741	371	5884	8
CCAAGCCAATGGCTTTGGCC	BRDN0001617382	1441	2497	2322	2069	1105	2503	2642	2724	3479	1449	1
CCAAGGGGATGTGCCGCATG	BRDN0001617150	5725	1021	597	8350	392	405	9902	694	304	5901	13
CCAATGGCTTTGGCCAGGGG	BRDN0001617291	2454	2257	1525	3526	980	1658	4264	2521	2177	2623	5
CCACAAACTGCGCGTGTCGC	BRDN0001616871	5184	5891	5824	7436	3081	6479	8956	6807	7895	5204	9
CCACACGGTGCTGCTCTGGG	BRDN0001617087	13391	1924	977	19080	786	1018	23862	1556	899	14585	30
CCACATGGTTGCGGCCCTGC	BRDN0001617927	6244	7918	8798	9009	3616	9364	11190	8271	10292	6962	17
CCACCAACTCCCGCGGCCAG	BRDN0001616939	3708	886	474	5147	388	527	6245	766	559	3793	8
CCACCAAGAACAGCTCCAGA	BRDN0001617062	13297	3880	2069	19623	1700	3131	24259	3110	2411	13605	29
CCACCCAGAGCAGCACCGTG	BRDN0001617029	4891	404	310	6971	322	268	8257	488	232	4850	8
CCACCTACCTGCTTGCCCAT	BRDN0001617237	24603	3109	1532	35672	1639	1770	42511	3390	1941	25994	64
CCACCTCGAGGAAGTAGAAG	BRDN0001617045	6243	1280	735	9193	901	1118	10888	1601	1094	6018	20
CCACCTGGTTGCGTGTTGTT	BRDN0001617765	11419	12833	16146	16320	7464	17933	19638	14917	18665	11127	39
CCACGCAGGAGCAGACCCCA	BRDN0001617060	10214	1237	726	14516	541	456	17306	932	604	10539	26
CCACGCTCAGCTGGCAGGCC	BRDN0001617509	4901	6078	5258	7214	2841	6191	8254	5536	6089	5013	20
CCACGGGGGACTCGTCCACA	BRDN0001617613	5714	5824	6674	7789	3134	7182	9532	5304	6129	5939	22
CCACTGTCTGCCTCCACCTG	BRDN0001617872	17064	10441	11338	24630	4664	10834	29942	9299	10616	18446	49
CCAGCCACCTCTGATCTCCG	BRDN0001617575	15624	17716	20836	22310	9331	22220	27469	18465	24300	16838	46
CCAGCCAGGAAAGGCCTGTA	BRDN0001617847	3966	5169	6104	5667	2033	5769	6772	4312	5029	4010	8
CCAGGAGGAAGAACCGGGGC	BRDN0001617379	3159	337	172	4887	205	173	5695	282	138	3439	4
CCAGGATGTTGCCGAAGAGC	BRDN0001617283	5804	493	129	8133	220	177	9706	555	333	5704	6
CCAGGCTGAAGTTCGTACCT	BRDN0001618219	6814	9652	11361	9808	5429	12678	12515	11954	16343	6855	18
CCAGGGCTACGGGCATGGTT	BRDN0001617195	4797	953	711	7206	612	1016	8580	1629	1475	5334	12
CCAGGTCCTCGAGCTGCTCC	BRDN0001617415	5858	4857	3148	8483	2627	4649	10208	5765	4707	6060	13
CCAGTCCCGTGAAACGCCCA	BRDN0001616793	9428	3549	3563	13588	1845	3760	16555	4187	5370	9769	23
CCAGTCTGACCCTGGGGCCA	BRDN0001617505	5813	3892	2879	8386	2416	4334	10099	4679	3968	6383	22
CCAGTGCCCTTTTGTCGCAA	BRDN0001618165	13713	21114	23789	19983	10066	26123	24756	21781	27042	13559	42
CCAGTGGTTGTGCCGGTTCC	BRDN0001617507	7753	612	287	11113	267	325	13512	628	354	8118	18
CCAGTGTGGGCACCCGGGCT	BRDN0001617268	1368	1613	1819	1856	798	1900	2386	1824	2016	1366	1
CCAGTTGCTCTGGGGGAACA	BRDN0001618141	7960	11868	13081	11353	5812	14731	14033	11991	15749	8004	33
CCATACAGGCCTTTCCTGGC	BRDN0001617904	4030	4618	4685	5721	2955	7352	6700	4762	6676	4382	12
CCATACCTGAGGCACTCTCT	BRDN0001617242	9766	8673	9080	14021	4202	9703	16900	10339	13401	10237	34
CCATATCGGGGCGAGACATG	BRDN0001618218	6068	10519	13425	8736	4601	11067	10776	8761	11491	6144	27
CCATCGGACTTGCTCCTCCT	BRDN0001617376	4680	4517	5549	6722	1985	4668	8292	4081	5218	4926	12
CCATGAAGGTTGGCGACAAG	BRDN0001617576	4931	4200	5028	7080	2578	6114	8478	5473	7683	4829	8
CCATGCGGACCAGGCAGCGG	BRDN0001617218	4071	478	178	5834	155	249	7298	312	158	4677	6
CCATGTGGACGAGTCCCCCG	BRDN0001617542	3189	3774	4443	4386	2333	6985	5478	5002	7427	3486	11
CCATGTTGGAGTGGGCCCAC	BRDN0001617888	5089	6646	8402	7844	3704	9228	9229	7175	9627	5550	19
CCATTCCCGCAGCCCGAAGG	BRDN0001617650	8343	8549	9649	11822	4806	11831	14626	10066	12388	8772	23
CCATTTGACTTGGTGATTGG	BRDN0001617884	17154	21635	24504	24541	10155	25514	29822	24355	33405	16914	48
CCCAAATATGGGCGCATACT	BRDN0001617082	4176	924	551	6258	461	617	7276	1168	578	4541	5
CCCAACAACACGCAACCAGG	BRDN0001617545	18578	17507	20776	27132	9809	24263	32434	21964	29350	18329	69
CCCAACCATGCCCGTAGCCC	BRDN0001617067	9900	4115	3542	14080	2453	5106	17755	4995	5051	10523	27
CCCAATGGCTTCTGCGTGAC	BRDN0001618115	6880	10209	12341	9950	4593	12491	12103	9882	12869	6990	26
CCCACCTACCTGCTTGCCCA	BRDN0001617326	25179	4798	2866	36247	2648	2929	44437	5376	3268	26484	54
CCCACCTGGTTGCGTGTTGT	BRDN0001617771	8069	10882	12830	11539	6081	14801	14066	12461	15231	8005	19
CCCACTCGAGCCTTCCATAG	BRDN0001616928	12669	1600	766	17935	1022	1169	21782	1763	1140	13318	25
CCCAGCCACCTCTGATCTCC	BRDN0001617895	17962	18092	19863	26189	8854	20300	32058	18173	24548	18618	46
CCCAGCCCGGGTGCCCACAC	BRDN0001617014	6344	4924	5261	9390	2865	6472	11398	5653	7083	7082	19
CCCAGGAGGAGCAAGTCCGA	BRDN0001617038	7553	3482	3885	10919	1537	3584	12829	3693	3539	7882	12
CCCATGGTACCTACCGCCTG	BRDN0001616804	9122	7258	6325	13154	4062	9202	16120	8546	10428	10091	29
CCCATGTTACCTCCAGAGCA	BRDN0001617634	12869	14434	16982	18026	7222	18752	22425	15572	20929	12904	38
CCCATGTTGGAGTGGGCCCA	BRDN0001617854	6874	11128	13518	10004	5685	14542	12264	11214	15103	7118	24
CCCCACGTTCCACCCGAGGC	BRDN0001617697	2103	1900	2277	2958	1035	2311	3620	1929	3202	2234	5
CCCCAGAACGGAGAAAAAAA	BRDN0001617438	8397	5185	4282	12008	3010	5058	14630	6046	5267	7700	17
CCCCATACTCCACGGTGCAG	BRDN0001616979	4723	993	667	7108	500	552	7872	737	560	5028	12
CCCCCACAGGCCGGTCAGTA	BRDN0001616937	5716	1623	947	8063	647	842	9406	1200	604	6384	16
CCCCGAGCCCATGGGCAAGC	BRDN0001617398	3098	1466	762	4368	546	496	5376	1632	1038	3235	8
CCCCGTGTCACTGGTGAAGA	BRDN0001617867	6659	7979	8608	9284	4401	10609	10896	9137	12227	6518	19
CCCCTACGCCCGCCTAGCCC	BRDN0001617591	14602	18051	20839	21127	9258	22865	25377	17549	21430	14969	46
CCCCTCAAAGAGAGGGTGGA	BRDN0001617761	3094	3653	3783	4395	2440	6309	5515	4339	5155	2927	14
CCCCTCCGAAAACTGGGCCA	BRDN0001617325	5914	5649	5402	8545	3103	6180	10319	6877	7702	6153	16
CCCGAGTATGCGCCCATATT	BRDN0001617146	13098	3676	2115	18590	1770	2421	23388	3908	2629	13396	19
CCCGCCAGAAGCTGCTGGGA	BRDN0001617880	3169	3675	4567	4535	1824	4186	5360	3404	4428	3419	12
CCCGCCGAAGACCCTGCTTG	BRDN0001618021	11422	21559	25780	14918	11132	27574	19035	22641	29707	9923	31
CCCGGTGTGGGGCAGGCACC	BRDN0001617534	3477	448	193	5258	207	303	6243	482	310	4454	6
CCCGTAGCCCTGGAAACAAA	BRDN0001617356	2416	1144	1115	3515	700	1310	4173	1005	813	2468	3
CCCGTAGGCGAGCCCAGGCG	BRDN0001616969	642	301	383	1038	134	296	1141	269	256	776	3
CCCGTCGTCCCCCTCCAGCA	BRDN0001617300	10836	3154	3015	15554	1629	3420	18350	3613	4329	11994	37
CCCGTGGCGTGCGCACCTGT	BRDN0001618136	7046	9434	9790	9989	5032	12127	12387	9943	12103	7462	25
CCCGTGGGCCCACTCCAACA	BRDN0001617905	9834	12574	15956	14076	7260	17023	17091	13289	16392	9960	30
CCCTCAGGAGCTACTAAGGT	BRDN0001618077	5190	8138	9268	7265	3805	8759	8443	8395	10953	5101	18
CCCTCTGGAGCTGTTCTTGG	BRDN0001617371	17153	2983	2035	25398	1723	2273	30546	3105	1995	18284	41
CCCTGCCAAACGGAAACCTC	BRDN0001616857	7052	3391	3364	10318	1993	4332	12854	3998	4693	7153	23
CCCTGCTGGAGGGGGACGAC	BRDN0001617245	4502	2234	2039	6421	1215	2735	8014	2215	2574	4931	10
CCCTGGTGCCTGCCCCACAC	BRDN0001617166	7291	693	492	11034	340	324	12895	769	851	8090	19
CCCTGTGAAGGAGGCGTAAG	BRDN0001618190	5787	8235	9887	8054	4165	10354	9907	10975	14679	5557	13
CCCTTCAGCTAAAATAAAGG	BRDN0001616877	3063	3245	3716	4889	1705	4122	6075	3043	3939	3405	11
CCCTTTGTTTCCAGGGCTAC	BRDN0001617253	4531	1497	1038	6173	878	1500	7534	1599	1442	4587	9
CCGAAGAGCCGGTAGGTGTC	BRDN0001617428	4279	529	225	6153	275	233	7626	573	226	4654	15
CCGAGAGAGTGCCTCAGGTA	BRDN0001617073	5696	1160	823	8324	769	989	10206	1514	847	5975	13
CCGAGTATGCGCCCATATTT	BRDN0001617180	11068	2530	1633	16088	1295	1993	20320	2387	1597	11447	22
CCGCACTGAATGCACTTGGG	BRDN0001617005	8552	2908	2300	12218	925	1431	15120	3010	2865	8913	18
CCGCAGGTGGAGGCAGACAG	BRDN0001617830	7895	7197	7499	10897	3449	8530	12823	7540	9641	8145	39
CCGCATCTTGGTGAAACGGT	BRDN0001618000	2989	257	91	4608	150	269	5354	263	128	3571	8
CCGCATGCGGCACATCCCCT	BRDN0001617205	15423	2091	1063	22088	949	1578	27715	2860	2729	17553	37
CCGCCAATCACCAAGTCAAA	BRDN0001617802	24554	30061	32648	34558	16628	39405	41841	35041	45027	22763	72
CCGCCCCTGGCCAAAGCCAT	BRDN0001617258	13204	2323	1266	18974	1093	1289	22754	1880	1039	14361	31
CCGCCCTGCCAGGGCTTCAG	BRDN0001617367	1519	138	36	2295	77	66	2712	127	40	1967	3
CCGCCTTCGGGCTGCGGGAA	BRDN0001617955	3124	4011	4174	4321	1913	4775	5539	3998	4689	3586	10
CCGCGCATTTCAGAGCACAA	BRDN0001618242	6240	8384	9510	8848	4947	13279	11075	9801	14249	5897	26
CCGCTGAAGCCCTGGCAGGG	BRDN0001617341	4498	1897	1149	6569	698	1162	7972	1680	998	5058	8
CCGCTGCACCGTGGAGTATG	BRDN0001617072	9648	4698	5168	13646	1619	3081	16293	4748	4927	9446	21
CCGCTGGCCGCGGGAGTTGG	BRDN0001617465	9752	7026	4647	14333	3621	6863	17042	7391	5776	10862	23
CCGCTGTCTCACTAATCTCA	BRDN0001618083	26849	42787	48226	39897	22482	57605	48912	45346	58341	26272	101
CCGCTTCTACTTCCTCGAGG	BRDN0001617116	18115	2768	1150	27340	1112	1687	33321	2852	1685	20712	43
CCGGACAGAGAAGCCAGGGC	BRDN0001617394	2413	1442	1553	3807	648	1121	4358	1075	1458	2845	6
CCGGAGCTGCCTCTGGAACC	BRDN0001617377	4810	547	345	6938	257	387	8797	594	205	5255	10
CCGGCAAGAAACTATACTTG	BRDN0001618044	12560	19525	22766	18128	8907	21352	21949	19886	27337	12066	51
CCGGCAGGGCCGCAACCATG	BRDN0001617605	3363	3755	4721	4884	1641	4252	6137	3536	4089	3833	13
CCGGCCCCGGTTCTTCCTCC	BRDN0001617442	8575	1450	781	12502	451	743	14682	1188	597	9369	20
CCGGCCTCGGGTGGAACGTG	BRDN0001617793	5582	5774	6332	8064	2787	7210	9827	6835	9784	6181	15
CCGGCGATGTGGCGTCTGTG	BRDN0001616799	3514	1702	1445	4944	894	1521	5973	2008	1622	3724	3
CCGGCTCTTCGGCAACATCC	BRDN0001617302	3998	521	204	5675	319	607	7006	432	161	4461	10
CCGGGAACCGGCACAACCAC	BRDN0001617337	4451	1307	632	6641	558	701	8008	1149	525	5031	9
CCGGGAGATTAACGTTAATT	BRDN0001618061	17998	23062	27200	25783	12613	28610	31992	24663	33343	16901	61
CCGGGCCTAAGTACGCCTGG	BRDN0001617980	3193	1856	1300	4408	935	2311	5712	1831	2079	3534	16
CCGGGCCTGCCAGCTGAGCG	BRDN0001617222	1438	613	335	2250	210	273	2568	468	262	1608	1
CCGGGGTGCGGATAGCCTCC	BRDN0001617750	3658	3022	2964	5186	1959	4831	6073	3996	5824	4045	13
CCGGTGTGGGGCAGGCACCA	BRDN0001617424	2518	252	151	3911	124	87	4757	380	299	2982	3
CCGTGGAGTTCCCGGCTACC	BRDN0001617901	4030	3523	3283	5676	1779	4572	7011	4337	5643	4512	13
CCGTGGGCCCACTCCAACAT	BRDN0001617757	5657	6988	7486	8247	3740	8949	9962	7536	9543	5751	15
CCGTGGGCGTTTCACGGGAC	BRDN0001616986	2705	1454	1074	4161	719	1154	4831	2035	1543	3057	5
CCGTGGGGTCTGCTCCTGCG	BRDN0001617093	3028	420	242	4513	227	346	5133	411	467	3496	10
CCGTTGATCCCCAGGCGTGC	BRDN0001618106	5088	8764	10560	7280	3258	8050	8491	7674	9202	5226	17
CCTACGGGCGCTCACCTGCT	BRDN0001617363	7054	4034	2188	9802	2142	2746	11734	4086	2342	7455	16
CCTAGCCCAGGACAGCCAGC	BRDN0001617913	4483	5932	7148	6673	3205	8631	7961	6033	7905	4799	16
CCTCAAAGAGTTGGGCATAA	BRDN0001617869	4359	4454	5061	6381	2181	4484	7838	5060	6625	4440	14
CCTCACAGACGCCACATCGC	BRDN0001616897	9824	3092	2297	14269	1216	2153	17319	3113	2704	10284	24
CCTCAGGGACCACATCTGTA	BRDN0001617192	7062	932	502	10570	459	550	13541	791	385	7446	26
CCTCCCAAGTGCATTCAGTG	BRDN0001616761	9818	6212	4681	14158	3887	7738	17291	8648	8568	9681	23
CCTCCGCTGCCTGGTCCGCA	BRDN0001617482	5336	2565	1293	7589	1415	1977	9084	2347	1356	5524	10
CCTCCTGGGCGTGCGAGGTT	BRDN0001617281	9009	5406	5805	13462	2523	5127	16337	5084	5636	10821	23
CCTCGGGTGGAACGTGGGGA	BRDN0001617838	10525	11745	13152	15469	6172	14819	18427	12899	16824	11047	28
CCTCGTCCAGATTCCGGCGG	BRDN0001618116	1512	1891	1997	1953	938	2354	2413	2346	3416	1588	6
CCTCGTCGCTCCAGTAGAGC	BRDN0001617003	7666	1318	668	11354	698	1001	13999	1122	640	8168	22
CCTCGTGTGGGGAAAGATCA	BRDN0001617825	10862	12915	14055	15329	6530	17090	18606	12929	16394	10730	36
CCTCTATGGAAGGCTCGAGT	BRDN0001616783	4480	419	210	6216	188	249	7495	301	156	4895	4
CCTCTCCCGTAGGCGAGCCC	BRDN0001617033	3265	937	453	4853	711	1413	6153	1044	739	3837	10
CCTCTGTTGCAGGTTGAGCT	BRDN0001617077	11860	2767	2104	17386	999	1639	20679	2550	1957	12603	31
CCTCTTGTCGCCAACCTTCA	BRDN0001617841	15318	18751	21086	22621	10273	26169	27268	21042	29428	16292	49
CCTGAATATCCAAACACTGG	BRDN0001618001	13364	1098	644	20951	804	945	24613	1388	876	16760	47
CCTGACACCTACCGGCTCTT	BRDN0001616950	9243	625	400	13251	244	293	16087	702	410	9770	19
CCTGAGGTTTCCGTTTGGCA	BRDN0001617032	6630	2880	2668	9196	1623	3331	11662	2725	2666	6867	14
CCTGCAGAGCTGCCAAACGG	BRDN0001616797	4130	1081	1047	6004	693	1255	7323	1643	2241	4517	10
CCTGCCCTGGCTTCTCTGTC	BRDN0001617404	10968	3645	3533	16004	1727	3109	19946	3085	2822	11940	32
CCTGCGACACGCGCAGTTTG	BRDN0001617027	2921	1028	643	4633	651	1053	5360	1177	995	3366	8
CCTGCTCTACTGGAGCGACG	BRDN0001616840	1296	326	382	2101	161	144	2490	186	109	1665	5
CCTGCTGGCTGTCCTGGGCT	BRDN0001617941	12142	13869	15551	17755	6889	16907	21536	15214	19734	14028	37
CCTGCTGTAGGAGGGCTACC	BRDN0001617397	6779	2815	1936	9701	1481	2380	11925	3367	2700	7173	16
CCTGCTTGCCCATGGGCTCG	BRDN0001617215	5814	1330	791	8806	582	793	10455	934	724	6490	14
CCTGGAGCAGCTCGAGGACC	BRDN0001617426	7492	4780	4684	10644	2492	5260	13434	4491	4983	7429	11
CCTGGAGGCTATCCGCACCC	BRDN0001617559	5843	7411	8195	8559	3193	8028	10498	6383	7190	6443	20
CCTGGCCAAAGCCATTGGCT	BRDN0001617207	2024	2289	2045	2879	1047	1775	3455	1746	1853	2172	1
CCTGGGCTAGGCGGGCGTAG	BRDN0001617953	1981	1742	1837	2955	745	1666	3314	2064	2656	2353	4
CCTGGTAGCCGGGAACTCCA	BRDN0001617778	3364	3200	3550	5001	2166	5940	6360	4191	5778	3785	2
CCTGGTGCCTGCCCCACACC	BRDN0001617370	6557	448	210	9824	298	479	11932	493	314	7689	25
CCTGGTTCCAGAGGCAGCTC	BRDN0001617468	6782	1226	700	9902	563	764	11464	1296	1128	7304	5
CCTGTCGCTATCGTTAGAGA	BRDN0001618244	9214	11506	13590	13603	6678	16976	16285	13328	16200	9487	27
CCTTACAGATGTGGTCCCTG	BRDN0001617170	11352	1712	1117	16223	833	1042	19855	1456	940	12422	37
CCTTCCACCCTCTCTTTGAG	BRDN0001617759	14490	11040	12381	20799	5219	12194	25803	11613	14912	15956	45
CCTTCCCAGCAGCTTCTGGC	BRDN0001617820	5164	6194	7068	7305	2459	6816	9196	5490	6338	5436	16
CCTTCCCCACGTTCCACCCG	BRDN0001617561	18098	18605	20089	25732	9120	22890	31965	19063	23394	19244	57
CCTTCTTCACCAGTGACACG	BRDN0001617574	11676	11953	13233	17045	5177	13180	21334	11160	15218	12829	46
CCTTGAAATCAAATCAAACC	BRDN0001618189	9307	12952	14196	13791	6761	17658	16935	13864	18578	9218	21
CCTTGATCTTTCCCCACACG	BRDN0001617573	22663	22397	23441	32602	11084	28670	40430	25196	33041	23474	68
CCTTGGCCCCAGGGTCAGAC	BRDN0001617478	2838	581	410	4134	169	206	5133	343	210	3184	3
CCTTTATGCCCAACTCTTTG	BRDN0001617751	16884	26087	28412	24407	10481	25935	30318	26685	32348	17187	55
CCTTTGTTACCTGTTCATCC	BRDN0001617738	17608	22009	24450	26411	10007	25864	32983	20763	25729	19092	51
CGAAACCTCCTAACTGAGAG	BRDN0001618214	1818	2595	2530	2604	1576	3802	3408	2341	3146	1870	5
CGAACTTCTGGCTGCAGTTT	BRDN0001618048	6234	11408	12580	8951	4802	11990	11404	10130	11308	6304	21
CGAAGAAAGTATCGAAGATC	BRDN0001617117	11909	9553	7992	17351	4527	7843	20864	10170	9395	11555	36
CGAAGAGCCGGTAGGTGTCA	BRDN0001617089	7462	1585	640	11409	595	610	13475	1586	788	8022	11
CGACCTCACAGACGACACAG	BRDN0001617543	9524	11263	14099	12977	5769	13104	15939	11641	14770	9331	30
CGACGATGTCCGCAGGCGGT	BRDN0001616812	1282	883	872	1772	465	980	2128	905	1091	1443	1
CGACGGTAATGCACCTACTA	BRDN0001618029	7383	10190	11945	10134	5050	11320	12471	12242	17494	6803	23
CGACTCGCCCCCAATCCTGG	BRDN0001617767	4613	3939	4161	6413	2177	4884	7872	4915	5940	4811	9
CGACTGACCCCTGGGTGAAG	BRDN0001618252	9409	12435	12742	12615	6075	13261	16486	13148	14659	9003	35
CGAGCTGCTCCAGGACCCTG	BRDN0001617137	7127	1082	719	10188	608	834	11762	1408	1077	7841	17
CGAGGAAGTAGAAGCGGTTG	BRDN0001617208	6773	1864	2252	9550	949	2306	11508	2072	2569	6808	15
CGAGGTTTGGAAAGGGGTTT	BRDN0001617393	23820	24314	26906	33946	13953	30075	41233	27172	34292	23246	78
CGAGTCCCCCGTGGAGTTCC	BRDN0001617942	8305	7350	8225	11772	4709	11869	14475	9724	13823	8670	17
CGAGTCCTGTCATTGTTTGA	BRDN0001617866	25040	30403	33348	36079	14169	34687	45149	29450	36954	24818	87
CGAGTGGGAAACGGGAATCA	BRDN0001618232	11826	16471	18160	17589	8175	19060	20796	18499	24191	11453	41
CGATGCCATCAAACAATGAC	BRDN0001617588	6803	8402	8213	9814	4737	11321	12080	8653	11406	6275	18
CGATGGCGACGGGGAAGATG	BRDN0001617807	10994	10689	12312	16345	6055	14583	19329	12370	16180	11495	30
CGCACCCCGGAGATCAGAGG	BRDN0001617599	7979	6541	7154	11377	3272	6908	13912	7882	10307	7953	13
CGCACCGTGATGGTCCGGAA	BRDN0001616866	2797	1007	417	3861	672	709	4715	902	342	2786	4
CGCACTGAATGCACTTGGGA	BRDN0001616983	7069	2911	2077	10065	1309	2133	12233	3009	3164	7305	15
CGCAGCCAGAAAACACATCC	BRDN0001617053	6237	4502	3107	8675	3291	5178	10433	6215	5514	5958	13
CGCAGGAGCAGACCCCACGG	BRDN0001616842	3363	1401	1376	4790	860	1304	6014	1683	1841	3603	16
CGCAGGGTCCCACATCTCGA	BRDN0001616880	12267	3788	1942	18520	1441	1623	21530	3039	1681	12722	25
CGCCAATCACCAAGTCAAAT	BRDN0001617662	28140	39620	45018	39757	21521	50961	48055	46339	63643	25736	82
CGCCATGGTGGTGTCTTGGA	BRDN0001617782	6910	7009	8151	10147	3371	7590	12747	7183	9091	7321	12
CGCGCAGTTTGTGGTGGAGC	BRDN0001617459	4722	4227	4476	6803	2295	5049	7775	4018	5246	4705	13
CGCGGCCCACGCGTCATCGC	BRDN0001618156	3750	5983	7654	5184	2731	7290	6760	6419	8302	3745	13
CGCTAAATTGTCACACGTTT	BRDN0001618213	42510	58131	68522	61360	27974	67935	75974	58696	77464	40191	131
CGCTAGGTTATTTCGTGGCC	BRDN0001618148	12386	15385	17122	18717	7408	19188	21973	14587	19777	12800	38
CGCTGCAGGCCCCGTTGACG	BRDN0001617677	5020	4267	4924	7083	1866	4505	8840	4432	6010	5503	13
CGCTGCCCGACGATGTCCGC	BRDN0001616948	3029	3354	3313	4354	1688	3622	5571	3207	3122	3020	3
CGCTGTGGGCCATCGAGATG	BRDN0001617012	5256	2671	1306	7441	1434	1607	9401	2864	2039	5289	18
CGGAAGAGCTTTGGCATGAC	BRDN0001617801	3634	5007	4948	5359	2771	7380	6614	5957	8661	3582	15
CGGAGTAACAAGCGGACGGA	BRDN0001618030	5448	8177	8493	7573	3926	10098	9171	7976	11121	5291	10
CGGATAGCCTCCAGGATTGG	BRDN0001617554	10573	8053	9737	15049	4773	11416	18469	10258	12512	11414	26
CGGCACACCAATGCGTTCGT	BRDN0001618117	6319	9872	12003	8677	4292	9093	10764	9197	13932	5855	18
CGGCACATCCCCTTGGCCCC	BRDN0001617267	5201	1544	1168	7352	584	837	9083	1516	1231	5490	10
CGGCACTAGAAGTTTTTGAA	BRDN0001618199	20148	27509	32491	28310	14173	34082	35318	27820	38535	18221	52
CGGCCAATTCGGTAGGGCTC	BRDN0001617098	4219	1830	1696	6466	786	1466	7507	1736	1651	4515	12
CGGCCAGCGGCTGCCCCAGA	BRDN0001617521	5751	1567	758	8516	673	725	10106	1232	786	6519	13
CGGCCGGTCATCACCCTCCT	BRDN0001617890	5375	6505	7233	7753	3160	7853	9182	7749	10852	5560	7
CGGCGCGTACCGCCCCAGCC	BRDN0001617504	2540	4143	4843	3912	2085	5197	4790	3533	4400	2981	7
CGGCGGGCAACAGCATCGGC	BRDN0001617822	3142	3070	3294	4455	1549	3739	5371	4538	5578	3125	11
CGGCTCACAGGCTTGGGACT	BRDN0001617533	8912	5234	4704	12764	2801	4478	15433	5844	4949	9178	29
CGGCTCCACAGTGTTCACAG	BRDN0001617133	11223	1300	830	16655	554	549	20462	1205	870	11812	21
CGGCTCGTTCTACGCACTGA	BRDN0001618019	6346	9560	10387	9404	4535	11010	11212	8342	11832	6328	14
CGGGAACCGGCACAACCACT	BRDN0001616823	7189	1427	696	9829	755	646	11839	1197	949	7023	18
CGGGACCTGATCAAGCTGGC	BRDN0001617372	2855	5121	4580	3875	2754	5484	4822	4457	4922	2425	11
CGGGAGTGTGCCCGCTCCCA	BRDN0001617265	5081	6641	8270	6875	3696	9250	8307	7216	9481	5189	14
CGGGATGGTCCCTGCCGAGA	BRDN0001618090	7388	13110	15316	10478	5365	13543	13015	11415	13218	7532	13
CGGGCCTATAACACCATCGA	BRDN0001618053	15853	24473	26532	22455	14221	35718	27369	25605	32775	14627	42
CGGGCTGGGGCGGTACGCGC	BRDN0001617198	3245	1829	1515	4731	1020	2540	5692	2145	2820	3637	8
CGGGGAGCAAACACGTGCAG	BRDN0001616902	3777	646	272	5496	267	249	6628	767	757	3830	9
CGGGGCCACGTCGGACCCTC	BRDN0001617147	2430	2066	1311	3363	640	819	4128	1748	1443	2515	2
CGGTGCTCATGCTTACAACC	BRDN0001616805	4203	2333	1919	6061	1150	2353	7121	2555	3492	4288	17
CGGTGTGGGGCAGGCACCAG	BRDN0001617119	3352	218	141	4572	85	170	5802	155	66	3745	2
CGGTTCAAGTTGAGGCCAGA	BRDN0001617044	9945	10783	9898	14055	5746	13046	17208	12152	12472	10219	29
CGTAGGGGGTACTGCTGCTC	BRDN0001617948	8254	8743	10153	11831	4525	11015	14408	10755	16331	8748	25
CGTAGTAAATATCTAGCTAA	BRDN0001618222	9602	10684	12115	14356	5639	14000	17747	12112	15227	10173	30
CGTCAAGTATTAAGCTGCTT	BRDN0001618119	10474	13094	13995	14988	7985	20053	18037	16726	22503	10143	27
CGTCACCAACCCCGAGCCCA	BRDN0001617212	11259	1758	1094	16301	849	957	20227	1468	950	12254	27
CGTCATATACACAAACGCCC	BRDN0001618220	5217	7006	8484	7450	3331	8490	9128	6889	9139	5318	19
CGTCCAGAAGAACGGCCCCT	BRDN0001618247	9119	16076	18109	13654	7839	19148	16059	16452	21930	9059	25
CGTCGCCATATGCCGGTGGC	BRDN0001618034	4807	6934	7530	6697	3345	8855	8421	7008	8701	4823	15
CGTCGCTTCTGAAGTGTGTG	BRDN0001617666	9010	12802	14615	13338	6271	15041	15994	12859	15992	9068	27
CGTCGGGCAGCGAGATGGCC	BRDN0001617308	5639	4849	5026	8076	2602	5617	9408	5808	6772	5995	11
CGTCGGGTAGCTATTTCTTT	BRDN0001618204	19031	28959	32373	27036	13139	33726	33690	26992	35988	18716	61
CGTCTGTGAGGTCGATGGTA	BRDN0001617643	9664	9817	11154	13890	4728	10989	17466	11002	15294	10199	28
CGTGGAGTTCCCGGCTACCA	BRDN0001617649	8233	10424	11526	11181	5140	12568	13681	10922	14630	8172	36
CGTGGCCCAGACTAGGAGGC	BRDN0001617176	4781	1111	487	7007	644	805	8230	920	520	5370	5
CGTGGTAGGGGTTTCCTCAA	BRDN0001618098	11851	13725	13863	17032	7407	15920	20573	15699	19532	12143	32
CGTTCCACCCGAGGCCGGCA	BRDN0001617625	4721	5399	5958	7196	2717	6776	8640	6763	10733	5448	14
CTAACATGAGTACATAGATA	BRDN0001618249	18022	26607	30934	26278	14508	35940	32286	27104	36348	17081	59
CTAACGGACTGCAGAACGGA	BRDN0001618016	7424	9076	10241	10243	5487	13412	12773	10588	14214	7316	14
CTACACAGACGTGTCCAACA	BRDN0001617583	3896	3484	3690	5748	2625	6488	6688	5940	7660	4053	12
CTACAGGACTCACCCCTCCG	BRDN0001617973	10449	2539	2822	14977	1277	3356	17768	2738	3347	11490	24
CTACATCAAAGGCAGCAACC	BRDN0001617303	8487	2704	3295	12379	1397	3293	14610	3336	3776	8555	25
CTACATCAGCAAGATTGTGG	BRDN0001616894	7311	3404	1793	10288	1571	2351	13025	2434	1845	7078	19
CTACCGCCTGCGGACATCGT	BRDN0001616861	7373	6403	6607	10635	3805	9329	12551	7232	7916	7882	25
CTACCTAGTCCTCAAAGAGT	BRDN0001617672	17511	19704	22535	25703	10382	26553	30591	19185	27347	17666	53
CTAGACGTCCATTCACTTCC	BRDN0001617115	11502	4104	4167	16946	2094	3197	20252	4177	3704	12548	30
CTAGCCCAGGACAGCCAGCA	BRDN0001617798	4202	3827	4283	6085	3210	7640	7051	6035	8643	4486	11
CTCAATGGAGAGGAGGACGC	BRDN0001617693	9524	9183	10391	14020	5297	14179	16498	9904	12622	9944	22
CTCACAGGGCCCGATACTTC	BRDN0001617823	11803	10849	12105	17191	7039	17641	20714	11407	14827	12598	29
CTCACCACACGGTGCTGCTC	BRDN0001617461	5483	1045	833	7891	477	513	9598	970	714	5821	6
CTCACCATACAGGCCTTTCC	BRDN0001617878	25970	27404	32274	37956	13993	33135	45843	28891	38929	27149	70
CTCCAAGTTCAAAAACTCTC	BRDN0001617188	14643	14377	11974	20225	6850	11687	25492	13787	12784	13858	25
CTCCAGGATTGGGGGCGAGT	BRDN0001617630	3320	2819	3224	4785	1245	2742	5926	2381	2643	3659	12
CTCCATTCCGCACCTCCGGC	BRDN0001617002	14354	4164	2044	21609	1899	2580	26608	4214	2448	16296	40
CTCCCAAGTGCATTCAGTGC	BRDN0001617412	4659	2646	2062	6577	1180	2145	8251	2985	2945	4768	13
CTCCCACAGCGCCGTGACCC	BRDN0001617243	5585	780	422	8051	423	623	9906	729	492	6120	16
CTCCCACAGGAAAGCATGAA	BRDN0001617614	7146	8149	8377	10075	3808	8877	12371	7027	8923	7187	18
CTCCCTGGTAGAATGCCTGA	BRDN0001617299	12367	5359	5026	17940	2591	5225	22002	4310	4233	13723	21
CTCCCTTCTGGGGCAGCCGC	BRDN0001617501	4735	4792	3980	6952	2359	4743	7848	4447	3937	5141	9
CTCCGAAAACTGGGCCATGG	BRDN0001617023	12604	4734	3630	18573	2442	4710	22435	5093	4651	13654	24
CTCCGACTCGCCCCCAATCC	BRDN0001617774	18914	17227	19458	28085	9479	24942	33599	18532	23807	21279	55
CTCCGCTGCCTGGTCCGCAT	BRDN0001617340	8574	1165	649	12215	557	683	14409	1002	399	9357	15
CTCCTCCTTCAGTTTCTGTT	BRDN0001617497	48069	53725	55782	68087	26901	62725	85233	55135	63172	47271	129
CTCCTCTCCATTGAGATGCC	BRDN0001617877	4569	5496	6496	6742	2260	4982	8675	5300	6357	5068	11
CTCCTGCATCAGCCCAAATA	BRDN0001617221	14248	3842	2444	19670	1881	3110	24630	3819	2567	14042	33
CTCCTGGTGGCCCGCCATGG	BRDN0001617717	8021	8188	8486	11340	3222	7565	13751	6884	7222	8832	22
CTCCTTCCGTGGGCGTTTCA	BRDN0001617353	9063	4505	2856	13050	2047	3267	16365	4780	3650	9568	21
CTCGAGCTGCTCCAGGACCC	BRDN0001617524	12115	5591	4987	17058	2591	4569	21575	5828	6069	12895	31
CTCGAGGAAGTAGAAGCGGT	BRDN0001617262	866	366	468	1183	176	336	1514	204	152	996	6
CTCGATGAGGCCGGTGTCGA	BRDN0001617413	5759	5718	4821	7872	3567	6772	9884	6751	7654	5970	15
CTCGCGACTCTCCAAGAGGG	BRDN0001617598	3733	3056	3258	5536	1764	4242	6729	3382	4394	4312	8
CTCGCTCGGCTCACAGGCTT	BRDN0001617391	13178	5611	4936	19309	3004	6751	23553	6310	7571	15213	32
CTCGTGTGGGGAAAGATCAA	BRDN0001617746	13191	12177	13409	19355	7229	17007	22925	13836	17913	13399	33
CTCTCTTTCAGATTGAAGAA	BRDN0001617864	8608	13966	14807	12363	7045	19004	15619	15035	19736	8408	22
CTCTGCCTTTGCAGAAAGCT	BRDN0001617745	4703	7148	7219	6948	3714	10023	8552	5389	6676	4903	11
CTCTGGCTCGCTCGGCTCAC	BRDN0001617151	10302	10005	6804	14921	4449	7739	18461	10891	9785	11025	33
CTCTGGTGGTTTCCTTCCTC	BRDN0001617458	17077	2732	1315	24844	1077	1329	30332	2348	1740	18538	43
CTCTGTGAACACTGTGGAGC	BRDN0001617495	2594	1138	1116	3979	449	470	5091	1074	773	2904	10
CTCTGTGAGATGTCCCGAAA	BRDN0001618161	12864	19181	21570	18350	9249	23988	23067	19056	23416	13133	32
CTCTGTTGCAGGTTGAGCTC	BRDN0001617189	8655	3550	2014	13025	1605	2187	16008	3485	2613	9716	30
CTCTTCCTGAGGTTTCCGTT	BRDN0001617493	19720	15027	15650	28764	7149	16939	36101	14571	17446	21509	53
CTCTTTCAGATTGAAGAATG	BRDN0001617645	7498	11020	12884	10982	5400	12428	13715	11517	14416	7558	25
CTGAACCTTCACCTAGCCCC	BRDN0001616874	26503	20250	20804	39934	9495	22226	48672	17601	21250	29060	90
CTGAACGAGTCCTGGTTTCC	BRDN0001617708	14879	17227	19539	22464	8828	22038	27807	15626	19532	16387	40
CTGAATGCACTTGGGAGGGT	BRDN0001617144	10320	3606	2817	15253	1963	3500	18407	3692	3758	10814	28
CTGACGTGTCTGAAATGAGT	BRDN0001618040	20781	27259	31551	29845	14187	35394	36173	32679	42900	20299	60
CTGAGCCCTACCGAATTGGC	BRDN0001616845	7898	1596	851	10893	574	766	13649	1688	939	8081	11
CTGCAACATCCTGCTGAAGC	BRDN0001617285	3163	1764	1134	4654	876	1262	5387	1550	1182	3161	4
CTGCACCGTGGAGTATGGGG	BRDN0001616960	13995	7012	6080	19506	3765	7203	23727	6779	6682	14140	38
CTGCCATTCCCGCAGCCCGA	BRDN0001617755	6911	7346	8376	9930	4286	11424	11916	7334	8794	7439	28
CTGCCCGCACTGAATGCACT	BRDN0001616873	14386	17795	17803	20138	9530	20384	25571	19478	22712	13930	30
CTGCCCTCTTGAAATAGCCA	BRDN0001618064	8042	12837	14422	11539	6123	13761	14225	13639	17765	7716	26
CTGCCTGGCTGCGGGGTCGC	BRDN0001617514	5798	2533	2001	8481	1341	2113	10134	2880	2686	6416	9
CTGCTGAAGCTGGTCATGGC	BRDN0001617525	12891	14684	12342	18126	8300	16573	22468	15935	17389	13329	44
CTGGAGCGACGAGGAGGCCG	BRDN0001617388	3842	1099	629	5525	567	881	7273	1400	1375	3821	10
CTGGAGGTGCTGGTGGGCAC	BRDN0001617931	7178	7556	8085	10676	4567	11129	12778	7602	9203	7983	19
CTGGATCGCCCGCAGAAATA	BRDN0001618192	11910	19946	23432	17024	9802	24504	20960	20769	26263	10745	33
CTGGCATGCGGTGGGTCCAG	BRDN0001617737	4178	5172	5459	6042	2121	5325	7334	5028	6275	4722	12
CTGGCTGTCCTGGGCTAGGC	BRDN0001617932	4883	6710	7550	7086	3055	7299	8598	7228	8557	5138	14
CTGGGACAGACACAGTCCTC	BRDN0001617186	5082	1228	582	7411	447	533	9282	1067	810	5400	14
CTGGGCCACGCCGTACTGAC	BRDN0001616806	6357	1968	962	9287	968	972	11136	2367	1468	6803	13
CTGGGCTAGGCGGGCGTAGG	BRDN0001617859	8979	8502	8433	13003	4325	10654	15538	10194	13971	10209	27
CTGGGGCAGCCGCTGGCCGC	BRDN0001617472	3404	1392	985	5148	838	1322	6164	1627	1552	3770	7
CTGGGGTCACGCTGGGACAG	BRDN0001617357	8974	3022	2106	13177	1339	2184	16247	2814	1946	9981	14
CTGGGTGGAGCACGCGGCCC	BRDN0001617532	4814	3893	2492	7132	1995	3087	8406	4087	3888	5134	9
CTGGTAGACCAGCTTGGTGG	BRDN0001617121	4488	1168	791	6503	642	1155	7934	1506	1561	5342	7
CTGGTAGCCGGGAACTCCAC	BRDN0001617876	5510	4640	5103	7862	2668	7180	9686	5772	8482	6044	25
CTGGTTCCAGAGGCAGCTCC	BRDN0001617508	7299	1134	792	10832	527	608	12507	1160	980	7851	15
CTGGTTTCCCGGAAGAGCTT	BRDN0001617789	11376	11366	12727	16827	6356	16522	19929	13319	18453	12531	41
CTGTACGTACCGCGTCTGGT	BRDN0001616807	8528	1419	855	12161	874	1241	15120	1917	1379	9113	18
CTGTCCCAGCGCAGAACCAG	BRDN0001616925	9426	1336	636	13803	559	651	16595	988	613	10330	20
CTGTGAACACTGTGGAGCCG	BRDN0001616920	7709	2631	1885	10940	1520	2610	13581	3204	2549	7594	18
CTGTGAAGCGGTTCAAGTTG	BRDN0001617236	10712	6184	4628	15219	3409	6573	17779	6941	6416	11611	28
CTGTGCCCACCAGCACCTCC	BRDN0001617921	5841	6746	7770	8269	4453	11927	10071	8272	10847	6039	17
CTGTGGGAGGACAGCAGCAA	BRDN0001617126	4360	1342	1428	6696	713	1592	8085	1966	2902	4824	14
CTGTGTGAGCTGTGCCCGTC	BRDN0001617139	9364	4328	4576	12951	2483	4919	15903	4875	5305	9520	31
CTGTGTGTAGCTTAGCAGAC	BRDN0001617593	9465	8363	8310	13653	4143	9342	16500	8991	10256	9726	25
CTGTTTGATCGAGTTCGACT	BRDN0001617658	19339	21619	22539	27377	11110	28946	33938	23230	29111	19422	68
CTTACGCTTAGCCTCTCCAT	BRDN0001616838	19942	7012	6227	28995	3222	7091	34693	6993	7848	22555	55
CTTATCTCCCAAGGGAGGCA	BRDN0001617366	4099	1477	891	5881	864	1669	7536	2450	2300	4518	7
CTTCAAAGGCTGTCGCAAGG	BRDN0001617964	5576	1154	572	8089	567	1014	10388	1115	676	6811	17
CTTCAAGCCCACTGGGATCG	BRDN0001617779	5849	8668	9430	8865	4662	11399	10846	7799	9314	6314	20
CTTCACGGTTCCAACAGCAA	BRDN0001617619	6061	6043	6716	8743	2811	7616	10741	7007	9276	6358	17
CTTCCAAGACACCACCATGG	BRDN0001617572	13603	19469	21579	21013	8566	21932	25855	17948	21731	14856	49
CTTCCACCCTCTCTTTGAGG	BRDN0001617815	7694	5479	5266	11045	2461	6549	13290	5803	7216	8554	25
CTTCCCTTAGGAATGTGTGA	BRDN0001616781	6516	6588	5864	9757	2696	5285	12422	5663	6052	7006	12
CTTCCTGACACCCTGCATGC	BRDN0001616966	13698	21334	23890	19237	9491	22465	24157	20876	26681	13740	30
CTTCGCAGAGCAAATTGAAA	BRDN0001617179	6309	6647	5068	8872	2531	4356	11031	5906	4633	6401	15
CTTCGGGCTGCGGGAATGGC	BRDN0001617940	15090	19554	23480	21843	9640	24161	26323	21608	27942	16442	46
CTTCTCCTGGTGGCCCGCCA	BRDN0001617930	8812	9868	10725	12520	4961	13861	15595	11123	14650	9543	21
CTTGAACGTGAAGGCCTCAG	BRDN0001616962	9220	2126	1370	13338	842	1065	15510	2494	2362	9995	22
CTTGACAGGCGATGGCGACG	BRDN0001617740	5746	5743	6902	8571	2955	6860	10064	6037	7372	6546	14
CTTGATCAGGTCCCGCATGC	BRDN0001617422	5895	1954	1611	8506	1097	1856	10499	2152	1632	6419	24
CTTGATGGACTCATCCGATT	BRDN0001617086	9503	4969	4309	13950	2476	5569	17077	5217	6258	9971	22
CTTGCCCATGGGCTCGGGGT	BRDN0001617329	2044	390	189	2928	121	155	3653	271	125	2452	4
CTTGGAGTTCATGACTGTTT	BRDN0001617395	22476	12713	10284	33082	5671	10243	41320	13615	12451	23375	51
CTTGGTGGTGGTGGCTTTCG	BRDN0001617502	18490	12318	10566	26596	6547	12219	33182	14041	13628	20140	53
CTTGTTGATCAGGTCCTCAT	BRDN0001617004	19951	3951	1724	29602	1975	2878	36258	4792	3131	21679	52
CTTGTTGTCCTCTGTTGGCT	BRDN0001617332	36394	21330	17848	55108	10184	20705	66204	23860	20855	40055	90
CTTTCAGGACATGAGTGCAT	BRDN0001616870	9295	1623	874	13809	779	911	17592	1359	611	10453	22
CTTTGATAACGTGGGCGGTA	BRDN0001618111	6587	9523	10529	9874	4946	14210	11941	10358	14117	6758	16
CTTTGATGCTATCACGGGCC	BRDN0001617809	5931	7233	6866	8252	3127	7879	10811	7702	10069	6639	29
CTTTGCAAAATGAGATGTGA	BRDN0001616961	11469	16858	18404	16818	8009	21564	20815	16100	21486	11031	27
CTTTGCCATTCATGACAACA	BRDN0001617840	5378	8247	8889	7515	3944	9684	9159	8745	11851	5002	17
CTTTGTTACCTGTTCATCCC	BRDN0001617812	30292	31717	34045	45403	15663	42826	57291	32968	41436	34662	75
CTTTTCAGCTGAGACGTACG	BRDN0001618159	847	1435	1616	1363	579	1356	1660	1692	2225	1047	3
GAAAACACGATGACGTCTCT	BRDN0001618225	125	163	193	133	88	246	198	159	204	128	0
GAAACGAGAAGTTTGTACTA	BRDN0001618188	4935	7413	7968	7291	3288	9329	8739	7827	9608	5225	8
GAAAGATCAAGGGCTTCTCC	BRDN0001617783	2645	2883	2817	4035	1255	3386	4992	3097	3266	3028	6
GAAAGCCACCACCACCAAGC	BRDN0001617070	9936	2403	1321	15248	1058	1253	18558	1991	1299	11798	22
GAAAGGCATAGTGAGAATGG	BRDN0001618018	6798	4955	4665	10126	1836	3718	12593	4993	4987	7929	23
GAACAAGAATCGCATCTCTT	BRDN0001616899	3676	459	275	4984	227	235	6530	584	381	3864	1
GAACCTGAAAGAGCAAAATC	BRDN0001617092	9434	4619	3693	13508	2393	5201	17029	4925	5663	10023	20
GAACGCCGCTCAAGTTGATA	BRDN0001618093	12802	19868	22427	18655	10335	26089	22525	20319	26236	13104	28
GAACGGCCGCAGCAGCTCTG	BRDN0001617100	3206	933	657	4875	496	783	5628	743	415	3738	7
GAAGAAGACAAAGACCAGGT	BRDN0001617343	5827	1234	609	8593	478	871	10643	1087	669	6826	16
GAAGAAGAGTTACTATAAGA	BRDN0001616906	13015	2662	1483	19687	1080	1551	24427	2379	1514	14476	31
GAAGACTCGATCCTCGTCAA	BRDN0001617565	4710	6327	6958	7395	2749	7621	9227	5530	7548	5430	12
GAAGAGCTTTGGCATGACTG	BRDN0001617555	4236	4914	5827	6146	2182	5336	7839	5224	6478	4983	15
GAAGATCTGGTAGACCAGCT	BRDN0001616934	4375	1212	704	6737	390	563	8614	1026	676	5431	7
GAAGCAGGTCAGTTTGTGCT	BRDN0001617130	8656	6871	4085	12649	3475	5628	15517	7370	5607	9636	13
GAAGCGGTTGGGGCCGCCCA	BRDN0001617407	3653	3286	2371	5183	1521	3175	6257	3303	3243	4324	8
GAAGCTCACCCTCCGCTGCC	BRDN0001617498	3535	2688	1785	5016	1050	1476	6353	1850	1138	4069	7
GAAGGAGGCAGATGACGATG	BRDN0001617159	6013	3810	3255	8418	1846	3666	10743	3903	3795	6714	15
GAAGGCCACCTCCAAGCGAC	BRDN0001617724	4021	4225	4531	5776	2120	5646	7166	4863	6191	4678	7
GAATAGATTTGTCAGTTAGG	BRDN0001618118	17479	27984	30022	26028	12050	32235	32531	27984	36183	19133	63
GAATGATAAACTCGAGCTGC	BRDN0001617686	9793	12134	11897	14663	5931	16689	17582	11814	14660	11021	37
GAATGGCAGGGTACAGCTTG	BRDN0001617909	9199	9887	10507	14174	3969	10649	16778	9887	11602	11022	28
GAATTACTCACGCCCCAAGG	BRDN0001617571	5774	3407	3220	8778	1913	5627	11004	4329	5477	7271	15
GACACAGTCCCCCACTTCCA	BRDN0001617191	4648	459	248	6884	246	352	8150	482	339	5640	15
GACACCATGTGGCCACAAAG	BRDN0001617970	2308	61	67	3429	164	270	4059	227	133	3102	4
GACACGTCTGTGTAGTGCAC	BRDN0001617618	3983	3128	3521	5725	1695	4516	6918	3358	4862	4748	7
GACAGAAGATCTCTTTGATC	BRDN0001617173	8316	1509	709	12126	814	1213	15148	1656	791	8976	11
GACAGATCACGTATCAGGGC	BRDN0001618006	4210	5650	6445	6594	2474	6070	7827	5201	6644	4979	13
GACAGGCTATGTCTGGCATG	BRDN0001617715	4233	4158	4822	5805	1871	5279	7355	3790	5024	4830	10
GACATCGTCGGGCAGCGAGA	BRDN0001617135	7574	5743	5270	11066	3093	6259	13498	6200	6945	8774	23
GACCATCAGGCATTCTACCA	BRDN0001616980	8485	5202	5370	12360	2616	6188	15377	4991	6370	9491	27
GACCCCCGATAACTTTTGAC	BRDN0001618055	17490	21871	23444	25263	12031	31834	30224	23440	32091	18836	61
GACCTGCCGGAGGTGCGGAA	BRDN0001617318	3161	759	353	4686	444	699	5991	965	885	3983	5
GACGACACAGAGGACACACA	BRDN0001617865	8059	6634	7916	11585	3865	10286	14472	8193	11332	9283	22
GACGACCCTGACCTCAAATA	BRDN0001617225	11057	4075	2492	15403	2308	3595	19392	4053	2597	12619	13
GACGCCTTGCCCGGCTCACA	BRDN0001618228	6306	8939	9658	8752	4589	12923	10897	10425	14393	6863	20
GACGGCCAGTGTGGGCACCC	BRDN0001617320	2178	1048	971	3335	637	1323	3893	1337	1276	2913	5
GACGTAGCCTTCCGAAATAT	BRDN0001618056	5423	7762	9254	8094	3023	7787	10000	6807	8253	6125	19
GACGTGGAGATGCTGTGCGG	BRDN0001617124	5529	1266	725	8077	534	764	10296	1021	455	6645	9
GACGTGTCCAACATGGGCCG	BRDN0001617594	2046	2316	2671	3037	1253	3133	3381	2032	3138	2456	2
GACTCGAATGGGCCGCCTTC	BRDN0001617735	3959	5156	5636	6039	2410	6312	7208	4623	5032	4539	8
GACTGAAATCCAAGGACTGT	BRDN0001618047	6955	10901	12570	9949	5167	14209	11975	12029	15429	7183	13
GACTTCTAGAATATAAAAGA	BRDN0001618103	7231	11269	12071	10816	4842	13625	13859	11347	14191	7889	25
GACTTGACAGGCGATGGCGA	BRDN0001617564	6914	8302	8940	10047	4271	11239	12580	9797	12228	7970	16
GACTTGGGCTTGCCCTTCCC	BRDN0001617535	3335	746	357	5062	468	803	6010	897	777	4381	8
GAGAAGGATGCTCACCATAC	BRDN0001617660	7067	8342	8883	9956	3392	9237	12359	7178	9012	7642	22
GAGACACATGTAACAGCTCC	BRDN0001617663	2737	4548	5059	4159	2106	5582	5070	4149	5097	3175	9
GAGAGCCGCACCTCGATGTT	BRDN0001617054	5042	531	252	7326	324	356	8656	655	480	5817	11
GAGAGGAGGACGCCGGCGGG	BRDN0001617863	3996	3770	3268	5572	1607	3614	7124	3539	4074	4304	7
GAGATGATAACTTAATTTGT	BRDN0001618099	16415	23834	24793	24284	11011	29217	30097	25080	32423	16950	52
GAGCCCATGGGCAAGCAGGT	BRDN0001617010	1982	325	103	2900	109	179	3393	103	27	2391	4
GAGCGACGAGGAGGCCGTGG	BRDN0001617140	3954	706	508	5877	281	371	6696	577	330	4867	9
GAGCTGGGAGGGGACGGCCA	BRDN0001617899	3306	4977	5431	4652	2028	4651	5837	4761	5959	3829	11
GAGCTTCTCTCCAGGGGCCG	BRDN0001617289	5345	6902	6485	7479	3185	7776	9620	7263	8249	6398	18
GAGGAGCAAGTCCGATGGAG	BRDN0001616927	3963	1510	1385	5906	988	2708	6852	1803	2388	4570	15
GAGGCAAAAAGAAATCCCCA	BRDN0001616773	7137	1561	1222	10312	839	1540	11787	1652	1489	7551	13
GAGGCCAGAAGGAGGAACCG	BRDN0001616811	2428	430	308	3548	119	179	4231	314	170	2981	6
GAGGCTCCATTCCGCACCTC	BRDN0001616893	2864	391	275	4201	211	249	5054	368	186	3458	5
GAGGGACATCTCACGGTTCC	BRDN0001617951	3498	4607	5529	5044	2418	6779	6054	3466	4369	4013	15
GAGGGTCCGACGTGGCCCCG	BRDN0001616888	1655	1738	1691	2376	678	1213	2895	1726	1570	2087	8
GAGGGTGAGCTTCAGGACCA	BRDN0001617066	7953	866	434	11282	466	676	14181	873	542	9882	21
GAGGTTTGGAAAGGGGTTTG	BRDN0001617471	18285	13775	12118	25415	7046	15821	31736	15382	16842	20674	49
GAGTACACCTGGACGCACTC	BRDN0001616770	3540	1126	836	5103	671	1854	6090	1341	1754	4106	8
GAGTATTTCCGGTAGTGCTC	BRDN0001617167	8271	1752	951	12605	851	1283	15582	1829	912	9790	23
GAGTGCCTGGAGGTGCTGGT	BRDN0001617860	6483	5133	5805	9644	2877	7348	11422	5239	6509	8013	14
GAGTTTCTAGTAGTGGTAGG	BRDN0001618121	16539	26213	26821	24577	11482	32281	30640	25332	33070	19666	68
GATATTCCCCTCGTGCTTCA	BRDN0001617696	15532	21160	21590	23014	10331	26299	28030	22424	27212	17154	51
GATATTCTTCTCGATGAGGC	BRDN0001617352	7655	5074	3092	11721	2327	3707	14008	4539	3317	8985	26
GATCCCGAGTCCCTGCTGGA	BRDN0001617214	5893	2642	2831	8425	870	1956	10637	2770	3366	7335	11
GATCGAGTCTTCCCTCCCGC	BRDN0001617734	7275	5973	6938	11161	2634	7103	13428	6430	8870	9154	18
GATCGCGCCAGTCTGACCCT	BRDN0001616898	4839	801	548	7589	642	1280	9161	1044	1078	5932	8
GATCTACATCAGCAAGATTG	BRDN0001616913	6662	2031	769	9746	936	1382	11899	1766	1044	7300	11
GATCTCCAAGCCAATGGCTT	BRDN0001617252	5024	2356	1216	7897	899	1454	9566	1918	1114	6140	14
GATCTGGTAGACCAGCTTGG	BRDN0001617162	3550	416	187	5204	219	296	6557	683	549	4505	9
GATGAGGGTGTTGAACTGCC	BRDN0001617160	4346	590	260	6507	243	394	7763	486	239	5256	15
GATGATGACCCATCTCTTGA	BRDN0001617264	5164	7679	8261	7537	3921	10178	9350	8462	10894	5712	17
GATGCGGAAACCCTGGAAGT	BRDN0001616973	3860	562	391	5599	296	348	6895	450	311	4447	9
GATGGCCCGCCTCCTAGTCT	BRDN0001616882	6357	2554	1390	9256	1199	1734	11819	2411	1420	7446	20
GATGGCCGGGACGGCCAGTG	BRDN0001617177	1218	1561	1340	1849	693	2075	2086	1545	1584	1553	6
GATGGCGCTTCAGTCGTCGG	BRDN0001618172	5159	7596	8646	7245	3757	10855	9090	7482	9269	5974	15
GATGGGAAGGAGTTTGGAAT	BRDN0001617952	9051	6216	6757	13182	3765	9965	15888	7676	9326	10132	34
GATGGGTCATCATCATAGAT	BRDN0001616958	3036	3985	4552	4280	2578	7320	5474	4652	6112	3060	11
GATGGTCTGCCGCCTCGCCT	BRDN0001617418	8435	5015	4302	12411	2762	5858	15278	4826	4876	10116	26
GATGTGGATCTATGTCGTCT	BRDN0001617975	21625	21228	22371	31452	10287	26285	38074	21553	27769	23625	59
GATGTGGGACCCTGCGGCCC	BRDN0001617477	4271	3038	2059	6310	1397	2007	7779	2345	1561	5160	6
GATGTTGCCGAAGAGCCGGT	BRDN0001616951	1205	146	150	1559	53	40	1955	55	28	1413	2
GATTGTGGTCGCTCAAAACC	BRDN0001618076	5779	8092	9162	8780	4182	11049	10684	8224	10339	6511	27
GATTTCTGATGAAAAAGACG	BRDN0001616760	1150	1622	1708	1764	680	1674	2203	1113	1156	1336	4
GCAAACACGTGCAGTGGCTC	BRDN0001617288	6027	1258	754	8621	560	687	10500	1244	719	6384	7
GCAAACATGGTCTCATAGGT	BRDN0001617963	7367	4462	4200	11236	2398	5547	13937	4553	5369	8581	19
GCAAACCCGAGTGACACGTC	BRDN0001618183	2809	4992	5036	4218	2028	5149	5140	4216	5594	3139	16
GCAAACCTTGCTAGATACAG	BRDN0001616787	2173	1056	829	3411	448	927	4162	997	1036	2448	8
GCAACATCCTGGACAAGCAC	BRDN0001617056	5925	599	353	8771	338	359	10194	650	299	6566	16
GCAACCCACACACTTCGGAG	BRDN0001617982	6879	803	407	10579	307	536	12688	568	242	8754	21
GCAACCTACCCGGGATGAAC	BRDN0001617667	4329	4380	5309	6290	2456	7025	7995	4561	6164	4933	11
GCAAGCAGGCTTGCCAAGAG	BRDN0001617039	2295	784	364	3366	409	803	4323	596	487	2765	10
GCAAGGTCATGAAACCAAGC	BRDN0001618234	2982	4466	5167	4369	1884	4492	5406	4554	5357	3043	9
GCAATTTGTCTTGAGGCGCT	BRDN0001617678	11917	17527	18586	17483	8259	21680	22273	17243	21668	12751	29
GCACCATGGCCAGGAAGCTG	BRDN0001617125	4416	414	264	6432	270	350	7507	673	678	5112	14
GCACCGTGTGGTGAGCGTGC	BRDN0001617112	4131	354	131	5831	176	206	7281	635	322	4599	6
GCACTCCACACAGAAACACC	BRDN0001617670	8537	10243	12033	12332	5443	12771	14463	11035	15199	9054	25
GCACTGGAGATCTCCTACAA	BRDN0001617095	6653	2101	1612	9633	743	1346	12019	1398	1087	6944	13
GCAGACAAACTGGTGGCACT	BRDN0001617684	5540	8807	9772	8333	3745	9727	10300	7451	9540	6092	20
GCAGCAACACGAGCTGCTGC	BRDN0001617855	1794	2206	1974	2961	1687	4622	3315	2412	3013	1995	4
GCAGCCAGAAAACACATCCA	BRDN0001616826	16823	1723	987	24550	943	1478	29251	1998	929	17798	33
GCAGCGAGATAACTTGACTC	BRDN0001618113	9135	12588	14843	12905	6342	16592	16119	12577	16031	9399	34
GCAGCTCTGGGGCCCTCCGT	BRDN0001617266	3817	1220	944	5599	647	1182	6477	1387	1211	4468	4
GCAGCTTCTGGCGGGCACCA	BRDN0001617805	4409	5600	5701	6530	3189	8617	8008	6876	10119	5052	18
GCAGGAGCAGACCCCACGGA	BRDN0001616846	3030	1618	1461	4588	710	1532	5504	1845	2636	3472	5
GCAGGTGGAGAGTTATGACG	BRDN0001616819	7862	3051	1968	11616	1532	2885	14055	2638	2238	8965	24
GCAGTACTACTGAGTTTTTC	BRDN0001618185	11715	16056	18405	16880	6833	17714	20791	15654	20404	11750	37
GCAGTAGGAAATTAGAATCA	BRDN0001617725	16967	20480	23024	24833	10073	26462	31194	22227	28882	17072	55
GCAGTCCTCTGTGAACACTG	BRDN0001617107	6423	629	345	9310	364	575	11101	1020	812	6684	10
GCAGTGGCTCCGGGAACAGA	BRDN0001616944	4225	484	269	6379	205	256	7810	417	226	5134	8
GCAGTTTGTGGTGGAGCAGG	BRDN0001617254	6474	3029	2382	9813	1400	3407	12254	3570	3766	8104	20
GCCAATTCGGTAGGGCTCAG	BRDN0001616794	4718	490	338	6590	344	607	8454	705	491	5444	13
GCCACACGAATCATAAAGAG	BRDN0001618127	15439	20040	23774	21726	12245	30240	26400	24894	35053	14645	41
GCCACATCGCCGGCGCTTAA	BRDN0001617099	3939	1188	882	5661	504	944	7246	1138	755	4687	9
GCCAGACATAGCCTGTCGCT	BRDN0001617632	1844	1770	1823	2661	866	2085	3539	2228	2583	2235	6
GCCAGTGTGGGCACCCGGGC	BRDN0001617481	2488	2079	1785	3587	1108	2408	4242	2647	3336	2927	13
GCCCACCTGCAGCACGCCGA	BRDN0001617076	3305	426	215	4551	192	204	5469	630	540	3493	9
GCCCAGCCACCTCTGATCTC	BRDN0001617762	7936	7704	8415	11735	3809	9405	13910	8720	11050	8631	25
GCCCAGGACAGCCAGCAGGG	BRDN0001617744	3479	828	515	5324	415	763	6249	936	855	4585	10
GCCCATATTTGGGCTGATGC	BRDN0001617113	4249	2901	2247	6252	1105	1938	7651	2855	2503	4870	8
GCCCCAAGGAGGGTGATGAC	BRDN0001617742	4461	5625	6907	6775	2526	6143	8560	4821	7204	5090	11
GCCCCAGCGTATCCTTGTAG	BRDN0001617966	6668	1164	1020	10018	605	1114	11832	1527	1454	8520	21
GCCCCCCCTCAAAGAGAGGG	BRDN0001617679	1935	2745	3196	2891	1299	3139	3661	3115	4137	2400	10
GCCCCCCTGCTGGCTGTCCT	BRDN0001617939	2891	3881	4178	4245	2528	6627	5059	4424	5567	3283	12
GCCCCTGAGCCCTACCGAAT	BRDN0001617108	5860	844	533	8701	490	904	10812	1023	589	6876	20
GCCCGTAGCCCTGGAAACAA	BRDN0001616886	3556	1722	1650	4803	832	1559	6145	1230	1171	3617	8
GCCGCTGCACCGTGGAGTAT	BRDN0001617122	8531	4829	4687	12644	2670	5477	14691	5348	6502	8972	22
GCCGGAACGCCTGGGCCGCA	BRDN0001617322	2684	247	184	3890	216	156	4517	421	211	3120	11
GCCGGCCTCGGGTGGAACGT	BRDN0001617849	4267	4208	4642	6333	2473	6119	7397	4400	5896	5016	8
GCCGGTCATCACCCTCCTTG	BRDN0001617713	6018	4331	4889	9066	1957	4993	10875	3993	4865	7218	12
GCCGGTTCCCGGTGTGGGGC	BRDN0001617490	8454	1366	659	12129	610	672	15528	1392	811	10926	17
GCCGTTCTTCCTGTCATGGT	BRDN0001616972	13957	3989	3341	20680	1702	3111	25083	3288	3652	15872	39
GCCTCCTTCATGGCCATATT	BRDN0001617333	5036	1767	1241	7545	827	1560	9144	1729	1229	5756	16
GCCTCTATGGAAGGCTCGAG	BRDN0001617025	3300	983	384	4890	493	546	5895	842	372	3838	15
GCCTGACCTACCTCCGCTCT	BRDN0001617104	17363	4420	3330	25599	2143	4304	31925	4241	3817	20350	39
GCCTGCCCCACACCGGGAAC	BRDN0001617203	3775	432	270	5430	175	244	6449	466	197	4234	11
GCCTGCCCTAAACCCCGGAA	BRDN0001618149	5658	9626	10404	7780	4958	13990	10303	9659	12094	5921	10
GCCTGGGTTTTGGTGCATAC	BRDN0001618095	11505	17296	19969	16960	8219	22341	21059	17540	21914	12254	43
GCCTTCTTCACCAGTGACAC	BRDN0001617817	7390	8467	8629	11312	3777	10280	14269	6931	9052	8807	29
GCCTTTAAGCGCCGGCGATG	BRDN0001616923	2981	1227	898	4565	495	1002	5725	980	668	3960	8
GCGAACCCCGTAGCCAGGCT	BRDN0001618097	3253	6117	6835	4633	2244	6582	5847	5707	6833	3758	10
GCGAAGAGGTGTCGGATGAC	BRDN0001617874	3768	4112	4196	5767	1999	5605	7022	4209	4899	4387	13
GCGACAAGAGGGACATCTCA	BRDN0001617558	9300	9631	10151	13072	5436	14050	15965	10970	13776	9966	22
GCGACACGCGCAGTTTGTGG	BRDN0001616767	7989	3225	1949	11762	1780	2438	14362	3901	2873	9163	17
GCGAGGTTTGGAAAGGGGTT	BRDN0001617439	12721	12406	11935	18682	6234	15380	23193	15467	19541	14529	32
GCGATCGGAGTGCCACGATA	BRDN0001618074	3855	5900	5756	5837	3312	8970	7256	5273	6326	4350	11
GCGATGGCGACGGGGAAGAT	BRDN0001617845	3418	4855	5559	4846	2122	6593	6164	4156	5914	3569	8
GCGCCGCCCCACTGACCTGC	BRDN0001617475	5036	2931	1349	7197	1250	1476	9056	2475	1403	5682	10
GCGCGATCTGCCCAACATCG	BRDN0001616905	5995	743	301	8496	385	617	10447	768	517	6544	18
GCGGAATGGAGCCTCGGCAC	BRDN0001617040	4444	1762	1131	6669	864	1937	8235	1849	1721	5027	16
GCGGATAGCCTCCAGGATTG	BRDN0001617639	5407	4510	5006	8187	2269	4953	9854	5663	7071	6366	13
GCGGCCCTGCCGGCCTCGGG	BRDN0001617894	1999	2602	2716	2953	862	2109	3639	2161	2274	2528	4
GCGGCTCTCAGACGGCACCA	BRDN0001616803	1485	138	75	2428	139	144	2636	261	219	1681	9
GCGGGAGTGTGCCCGCTCCC	BRDN0001617431	2549	3853	3943	3549	1261	3189	4426	4280	5733	2837	7
GCGGGCACCACGGCCCATGT	BRDN0001617733	3044	2405	2130	4438	1395	3576	5185	3360	4108	3469	12
GCGGGCCATCATCCTGGCCG	BRDN0001617295	1570	2387	2253	2396	972	2692	2659	2917	3419	1841	8
GCGGTTCCGGGAGCACATTT	BRDN0001618057	5747	10176	10657	8463	4858	12764	10563	9119	11853	6335	12
GCGTGGCCCAGACTAGGAGG	BRDN0001617049	5778	918	491	8450	328	431	10415	831	405	7111	9
GCGTTCCCCCACTGACGGGG	BRDN0001618174	3398	4721	4357	5400	2006	6402	6445	4582	5516	4415	11
GCGTTCCGGCTGAACAACCC	BRDN0001616936	2611	396	160	3918	197	286	4944	300	162	3061	9
GCTCCAGGGCTCCTGAAGCT	BRDN0001617777	1703	2225	2455	2546	1248	3245	3162	2050	2395	1974	1
GCTCCCATCCATAGTAAAAA	BRDN0001618079	15300	24921	27735	21896	11153	29287	27140	28046	35876	14659	44
GCTCGAGGACCTGGATAGCC	BRDN0001617305	2251	3891	4320	3227	1278	2846	4413	4109	5676	2528	5
GCTCGCTCGGCTCACAGGCT	BRDN0001617425	6481	3006	2309	9015	1336	2836	11859	3514	3583	7715	20
GCTCGCTGGAGTGGACTTGT	BRDN0001617175	8871	2907	2757	12822	1220	2502	15651	2830	3327	9879	18
GCTCTACTGGAGCGACGAGG	BRDN0001616762	4815	477	416	6814	238	345	7964	463	307	5377	6
GCTCTTTCAGACTCTTCCTG	BRDN0001617278	10322	3895	3155	15087	1804	4604	18835	4439	5157	11785	30
GCTCTTTCAGGTTCTTCTGC	BRDN0001617464	13948	7006	5887	20678	3276	7346	26514	7566	7306	16367	32
GCTGAACGCCGACAGGACGG	BRDN0001618195	4606	6711	7436	6985	3761	9964	8041	6954	7166	5413	21
GCTGAAGCCCATGTTGGAGT	BRDN0001617753	7954	10071	10888	11379	5761	14013	14259	10756	13368	8946	16
GCTGAAGCTGGTCATGGCTG	BRDN0001617432	10414	1434	754	14865	915	1327	18954	2016	1363	12461	20
GCTGAATTACTCACGCCCCA	BRDN0001617544	4820	4369	4902	6941	2056	5714	8807	4772	6107	5562	14
GCTGATATATACGACAAGCC	BRDN0001618086	2041	2776	3092	3071	1318	3341	3753	2486	3463	2220	7
GCTGCCCAAGCTGCGGACCC	BRDN0001617331	6097	2686	1715	8430	1065	1516	10477	2471	1926	6470	21
GCTGCCCATATTTGAGGTCA	BRDN0001616855	3333	3703	3292	4864	2010	4275	5716	3974	3973	3443	9
GCTGCTCTGGGTGGAGCACG	BRDN0001616869	2181	430	209	3153	236	407	3974	277	171	2537	4
GCTGGCTGTCCTGGGCTAGG	BRDN0001617829	6131	5969	5977	8807	2583	5866	10603	6019	7559	7206	19
GCTGGGACAGACACAGTCCT	BRDN0001617200	3983	686	334	5536	358	586	6875	651	408	4544	10
GCTGGTGGGCACAGGCACAG	BRDN0001617732	5846	2849	2473	9121	1200	2481	10912	2628	2759	7676	16
GCTGTACGTACCGCGTCTGG	BRDN0001616821	5816	1408	535	8501	758	855	10458	1446	833	6990	13
GCTGTGGGCCATCGAGATGT	BRDN0001616830	8678	2798	1346	12874	1251	1577	15470	2764	1494	10022	21
GCTGTTCCGAAGTTGAGAAT	BRDN0001618114	13020	19530	20144	18876	8902	22972	23738	20192	26656	13185	40
GCTTACAACCGGGAAGTGAA	BRDN0001616974	5802	2255	1842	8165	1144	2544	9966	2679	2207	6324	13
GCTTGCTATATGGGTGCGAG	BRDN0001618168	7260	10568	11635	10654	4282	11772	13797	10670	13322	8368	26
GCTTTACATTTCCCACACTC	BRDN0001616832	16870	6575	4917	25555	2191	4577	32477	5913	5803	19913	51
GGAAACAAAGGGAAGGGCAA	BRDN0001617226	5467	3450	3212	7877	1223	2823	10119	2682	2255	5993	15
GGAAACTGGGTTTCATCGTC	BRDN0001618028	5596	7637	7912	8602	4091	10101	10281	9001	11359	5844	25
GGAACCCTCCCTGCGATAGA	BRDN0001618237	4785	7794	7886	7028	3763	9792	8753	8586	11509	4992	15
GGAAGAGCTTTGGCATGACT	BRDN0001617640	9423	10524	11926	13730	4920	12511	17354	9964	12799	10186	22
GGAATACAATAGGATAGCCA	BRDN0001617546	12422	15699	17167	18526	6781	18458	22686	14106	19572	12680	36
GGAATAGGGGACCTCGTGTG	BRDN0001617772	5630	5855	6315	8000	3503	9451	9771	6316	7823	5963	17
GGAATGGCAGGGTACAGCTT	BRDN0001617891	10336	6410	6239	15793	3075	7772	18373	8050	9740	11917	24
GGACAAATCTTTATTTAAAA	BRDN0001617349	5234	8611	7950	7768	3910	11257	10046	7730	10151	5073	22
GGACAGCCAGCAGGGGGGCA	BRDN0001617946	3562	4459	5061	5245	2444	5766	6355	4068	4522	3911	10
GGACAGCGTGGGTATCGAGG	BRDN0001617994	15186	1085	530	22664	693	815	27116	844	506	19194	41
GGACATCTCACGGTTCCTGG	BRDN0001617586	8841	9466	11085	12656	4733	13154	15304	8754	10599	9524	23
GGACCAGCTGAAGCCCATGT	BRDN0001617611	3699	1862	1889	5412	1284	2606	6709	2343	3043	4408	8
GGACCCTCTGGAGCTGTTCT	BRDN0001617528	9294	1203	590	13230	834	1263	15871	1515	843	9885	14
GGACCTGATCAACAAGATCG	BRDN0001616844	3669	2174	1765	5232	971	1543	6372	1299	1076	3737	9
GGACCTGATCAAGCTGGCTG	BRDN0001617263	10763	3926	2122	15327	1866	2545	18344	4050	3096	10943	21
GGACCTGCCCGAGTGCGTCC	BRDN0001617227	4276	2208	1761	6352	1039	2204	7342	2617	2388	4758	18
GGACGACGACCGGCTCAACA	BRDN0001617995	902	120	46	1320	35	39	1573	53	6	1095	2
GGACGCCATGACAGCGCTGC	BRDN0001617857	4426	6229	6975	6341	3283	8328	7934	6891	9169	4441	16
GGACGGCCAGTGTGGGCACC	BRDN0001617463	3530	2525	2237	5140	1446	3300	6022	3313	4516	3907	11
GGACGGGCCTTACATCACAG	BRDN0001617986	8131	786	389	12059	457	797	14629	723	493	9867	21
GGACTCGAATGGGCCGCCTT	BRDN0001617731	6446	9360	9503	9301	3872	9575	11514	10390	13280	6667	8
GGACTGAGGCTCCCCGTTGT	BRDN0001617233	4021	817	693	5924	572	1081	7010	664	572	4557	10
GGACTGGAACGTGCGCCTGC	BRDN0001617769	7651	10686	11714	11269	5046	11693	13686	11077	13823	7882	29
GGAGACACCAGGCATCTCAA	BRDN0001617636	5653	6371	7037	8373	3329	8388	10104	6961	9346	5926	23
GGAGAGTTATGACGAGGCCG	BRDN0001616817	2672	3086	3232	3800	1324	2515	4436	2772	2628	2634	6
GGAGATCAAGCTTTGTATGT	BRDN0001617046	15763	14685	12657	22601	6990	14335	28480	14524	16116	15985	28
GGAGCCGGACAGAGAAGCCA	BRDN0001617185	5883	2550	2462	8654	1383	2591	10401	2561	2961	6723	17
GGAGGCCGTGGTGGACTTCA	BRDN0001617489	5079	806	499	7631	418	521	9049	902	519	5588	12
GGAGGGAGTCCTCTGTGAAG	BRDN0001617094	5491	1115	563	8069	709	1043	9991	1175	880	6422	9
GGAGGGCCCCAGAGCTGCTG	BRDN0001617324	4695	4020	3728	6914	1832	4057	8311	4853	5209	5232	8
GGAGGTGAAAAGGCCCTCAT	BRDN0001616815	8840	937	524	12717	603	835	15717	1072	630	9187	16
GGAGGTGCGGAATGGAGCCT	BRDN0001616853	15658	22181	25585	21791	12388	31509	26647	24492	32628	16325	52
GGAGTACACCTGGACGCACT	BRDN0001616940	5545	2011	1783	8373	914	1817	9936	2142	2509	6022	10
GGAGTGCCTGGAGGTGCTGG	BRDN0001617918	7066	5367	5226	10350	3149	7437	12239	6452	7850	8076	26
GGATCCCGAGTCCCTGCTGG	BRDN0001617287	5665	2619	2320	8629	1469	3278	10239	3063	3339	6784	15
GGATCTAGCTACCTCAAAAG	BRDN0001618037	9585	16185	16747	14369	7210	18839	17866	16769	22197	10155	40
GGATTACAAGGAAAAGCACC	BRDN0001616849	9660	8529	9576	13862	4404	10368	17182	9467	11739	9877	24
GGATTGAATGGCTAACGCGG	BRDN0001618235	5489	7963	9114	7999	3837	9268	10063	7599	8894	5490	20
GGATTTGTCGCTTGCCACAC	BRDN0001618050	15444	21749	22835	23837	11825	30938	27412	25168	34162	16385	49
GGCACATCCCCTTGGCCCCA	BRDN0001617007	6306	1248	1152	8662	492	806	10917	725	556	7227	16
GGCACTCCGAAAGACCTTAT	BRDN0001618177	9244	12840	15683	12749	6587	15910	16193	13223	16675	9325	33
GGCAGATGTTTCACGCCCAC	BRDN0001616984	4849	3978	3728	6643	2445	4904	8172	5019	4993	4640	9
GGCAGCAACACGACAAATCG	BRDN0001617967	8434	4538	5120	11766	2961	6302	14301	5045	6367	8450	20
GGCAGCGGAGGGTGAGCTTC	BRDN0001617492	8727	2267	1490	12713	1244	1652	15316	2455	1614	9555	18
GGCAGCTTGATCTCTATCTC	BRDN0001617055	28983	24337	27693	41324	12732	32118	51743	25238	30977	28952	74
GGCAGGCGTGCAGGCTGACG	BRDN0001617158	3201	1742	1786	4465	1335	3592	5484	2151	2711	3301	8
GGCCAATTCGGTAGGGCTCA	BRDN0001616977	6642	3767	2527	9655	1951	2780	12232	4170	2948	6833	15
GGCCACGAAGGGCGAAAAGG	BRDN0001618144	3498	4567	5259	4621	2275	5381	5990	4863	5649	3555	10
GGCCAGCCCAGTGGTTGTGC	BRDN0001617304	5633	751	398	8367	318	376	9682	623	328	6630	13
GGCCAGCGGCTGCCCCAGAA	BRDN0001617275	3226	488	262	4657	257	322	5554	426	250	3576	10
GGCCCACCCCACCATACCTG	BRDN0001616992	6754	1044	610	9780	385	500	11667	1349	1035	7506	24
GGCCCATTTGACTTGGTGAT	BRDN0001617889	7533	8716	9805	10912	4681	11468	12891	8723	11469	7336	17
GGCCCGCCATGGTGGTGTCT	BRDN0001617897	5999	7001	7568	8728	3275	8813	10605	6138	8102	6605	17
GGCCGCCCATGGAGTACACC	BRDN0001616839	5941	2976	2803	8652	1527	3190	10338	3780	4056	5944	23
GGCCGCTGCACCGTGGAGTA	BRDN0001617196	9003	11611	13395	12726	6448	15926	15170	14295	19407	9041	27
GGCCGGTCATCACCCTCCTT	BRDN0001617879	6288	5393	6029	8584	2239	5406	10747	5385	6995	6930	22
GGCCGGTGTCGATGGGACAC	BRDN0001616852	3579	1482	1423	5409	642	1052	6711	1948	1562	4143	9
GGCCGTTCTTCCTGTCATGG	BRDN0001616918	21849	13299	10057	31764	7245	13053	39656	13118	11673	22843	53
GGCCTGCCAGCTGAGCGTGG	BRDN0001617037	4593	915	443	6699	369	328	7946	818	545	5222	11
GGCCTGCCGTTGCTCTTCTT	BRDN0001617389	11253	10223	10836	16736	4518	10618	20435	10050	12510	12006	27
GGCCTTCCAAGACACCACCA	BRDN0001617538	9866	13420	15269	14382	6299	16205	17762	12500	15829	10577	23
GGCCTTCTTCACCAGTGACA	BRDN0001617834	9816	12300	12909	14548	5501	14800	17848	12258	17444	10270	31
GGCGACGGGGAAGATGGGGA	BRDN0001617810	17943	2357	1054	27694	1216	1664	32637	2430	1518	22776	34
GGCGATGGCGACGGGGAAGA	BRDN0001617929	6918	6214	5878	10220	3763	8867	12023	6885	7687	7081	21
GGCGCACGTTCCAGTCCTTC	BRDN0001617803	9023	8701	9838	12951	5325	13501	15499	10393	14729	9620	32
GGCGCGTACCGCCCCAGCCC	BRDN0001617466	2167	1545	1626	3360	998	2321	3907	2340	2305	2664	3
GGCGTGAGTAATTCAGCAGG	BRDN0001617597	4587	4551	5494	6840	2522	6152	8067	5410	7351	4943	6
GGCGTGCGAGGTTTGGAAAG	BRDN0001617387	9765	6889	6746	14242	3967	9193	17389	9105	11741	10150	27
GGCTATGTCTGGCATGCGGT	BRDN0001617657	4019	3541	4349	6139	1523	3912	7165	2999	3430	4443	12
GGCTCACAGGCTTGGGACTT	BRDN0001617284	4868	2027	1747	7221	995	1462	8390	2557	2257	5060	10
GGCTCCAAGGGTTACCTTGA	BRDN0001617261	5267	1615	850	7797	584	710	9872	791	375	6011	19
GGCTCTGATCTTCATCCCCT	BRDN0001617870	6050	7609	8596	9150	3604	11457	11229	6670	8210	6415	16
GGCTCTGGGGCTCACGGACG	BRDN0001618194	6772	11543	12770	9677	6187	16299	12133	11685	15268	7280	25
GGCTGCGGGGGGTTGTCGGA	BRDN0001617081	13809	5234	3047	19731	2851	4340	24526	5440	3660	15243	30
GGCTGGTTGACCTTCCCGCT	BRDN0001618146	2351	3343	3725	3442	1807	4146	4166	3280	4233	2679	10
GGCTTCTACCCGTTTACCTG	BRDN0001616798	7986	1454	546	12189	641	1270	15058	1193	771	9589	19
GGCTTGCCAAGAGCGGAGGT	BRDN0001616885	3115	1685	1448	4341	737	1499	5609	1243	1161	3477	9
GGGAACCAACCCTGGTAGCC	BRDN0001617714	5267	8127	9549	7347	3729	9787	9484	7344	8744	5455	19
GGGAAGGCCTGTGCCTCTCC	BRDN0001617651	2277	2352	2335	3375	1163	2672	4223	2563	3294	2649	4
GGGAATGGCAGGGTACAGCT	BRDN0001617923	10841	14262	14943	16089	5677	13926	20316	13109	16458	12081	37
GGGACCTGATCAAGCTGGCT	BRDN0001617248	8477	4274	2658	12453	2045	2929	14785	4126	3285	8915	21
GGGACTCCATGCCCCCCTGC	BRDN0001617912	3813	4559	5175	5461	2256	5338	6696	4481	5530	4216	8
GGGACTCGTCCACATGGTTG	BRDN0001617604	7495	9560	10582	10946	4496	10907	13683	6885	8945	8019	28
GGGACTGATATATGGCGAAC	BRDN0001618246	19881	26444	30388	28412	13023	33993	34505	26401	35821	21053	61
GGGAGAGAACGTTACCTTCC	BRDN0001617800	9528	9650	10882	13936	4525	10424	17028	10044	13264	10118	34
GGGATCCATCAGAATGTATT	BRDN0001617035	14798	1891	929	21327	785	960	26262	2136	1277	15272	27
GGGATGCGTCTTGCTAAACC	BRDN0001618240	5698	8082	9402	8035	4377	11546	10127	8954	11974	5917	12
GGGCACAGGCACAGCGGCCG	BRDN0001617871	3987	5631	6336	5973	3051	8402	7198	6000	8043	4326	14
GGGCACTTACTTGAACGTGA	BRDN0001616786	12378	13502	13509	17296	6892	16298	21314	14143	15639	12404	37
GGGCAGCGAGATGGCCGGGA	BRDN0001617101	2792	2430	2382	3891	1069	2726	4625	2326	2396	3022	10
GGGCAGGCACCAGGGGATGA	BRDN0001617334	4533	337	160	6901	210	304	8003	340	190	5444	15
GGGCATGGAGTCCCCGCAGG	BRDN0001617933	3953	4345	4733	5705	1967	4708	7080	4692	6170	4509	12
GGGCCCGCATAGGATATCGC	BRDN0001618032	5468	7049	7078	7739	3596	9611	9327	7680	8710	5616	22
GGGCCTGCCGTTGCTCTTCT	BRDN0001617523	11115	17839	20508	16212	9916	24492	19273	18900	23547	11285	49
GGGCGCTAAGATATATGCCC	BRDN0001618170	2707	3953	4979	3986	1724	4034	4935	4046	5938	2967	7
GGGCGTGCGAGGTTTGGAAA	BRDN0001617097	10088	11484	11265	14413	5042	10812	16615	10576	12924	9988	28
GGGCTACGGGCATGGTTGGG	BRDN0001616878	7495	3340	3059	10742	1623	3587	13349	2919	2660	8120	14
GGGCTCCTGAAGCTTGGCCT	BRDN0001617806	6113	9428	9777	8669	5255	12806	11380	8878	11127	6369	19
GGGGAACCAACCCTGGTAGC	BRDN0001617716	3019	4271	4554	4507	2021	4674	5728	3845	4289	3346	8
GGGGAGACCACCAACTCCCG	BRDN0001616792	1780	3097	3015	2542	1467	3064	3344	3140	4526	1854	11
GGGGATGAAGATCAGAGCCG	BRDN0001617552	2758	3824	4171	3967	1981	5471	5089	3932	5024	3016	10
GGGGCAGGCACCAGGGGATG	BRDN0001617451	3191	561	230	4389	252	330	5462	736	332	3461	7
GGGGCTCTGTCAGACATGCC	BRDN0001617623	5585	8121	9858	8177	4275	9651	9420	7190	9326	5805	12
GGGGGCTCTGTCAGACATGC	BRDN0001617947	15938	18603	21045	22754	9755	24080	27707	19907	24882	16391	48
GGGGGGCATGGAGTCCCCGC	BRDN0001617739	1595	2750	3158	2296	1295	3277	2656	2462	2727	1689	5
GGGGTCTGCTCCTGCGTGGA	BRDN0001617231	5382	3027	1995	7960	1487	2272	9881	3479	2945	5959	11
GGGGTGTAGAACACAACCGG	BRDN0001617985	1305	174	68	1916	43	76	2343	103	54	1565	2
GGGTACAGGTCCTCATCCAC	BRDN0001616996	6609	1278	1003	10093	565	1029	12213	1304	1004	7770	14
GGGTCCCCTGTCCTTCTCCC	BRDN0001617369	7313	5189	5264	11193	1536	4010	13877	5020	5814	8628	17
GGGTCCTTTCCGGACCATCA	BRDN0001616828	1310	303	219	1985	90	72	2651	315	86	1550	1
GGGTCGCAGGCTTTGCCGGC	BRDN0001617155	3475	2809	1751	4866	1360	2561	6126	2778	2288	3902	6
GGGTGCGGGGCAGTAGTCAG	BRDN0001617723	9340	10301	11935	13404	5520	14112	16811	12291	16580	10403	27
GGGTGGTCATTCTCTACTTG	BRDN0001618162	27602	41866	44464	39378	21158	54171	49070	48294	61659	26494	98
GGTAAAATTCGAAGAAGAGC	BRDN0001617862	10631	7947	8681	15723	4385	12030	19307	8788	11304	11332	43
GGTAAGGTAAGAGCTGGGAG	BRDN0001617853	10087	11987	14176	14878	6075	13442	17911	12642	15926	10435	26
GGTACACACCATCACCAACT	BRDN0001616831	15976	1828	943	22906	917	1134	28256	1318	738	16130	28
GGTACCTGAACAACGGCACC	BRDN0001618209	3244	4733	4981	4405	3021	7676	5261	5589	7438	3076	12
GGTAGACGGGGCATCTCAGC	BRDN0001618100	7581	11921	14399	11223	6034	16662	13615	11973	15543	8164	27
GGTAGCCGGGAACTCCACGG	BRDN0001617609	3803	3895	4732	5656	2047	5088	6825	5111	7067	4483	14
GGTAGGGCTCAGGGGCATCC	BRDN0001617209	8075	2332	1997	11261	1309	2322	13749	2148	2211	8715	17
GGTAGGTGTCAGGGAAGCCC	BRDN0001617401	3120	393	196	4423	154	231	5480	309	82	3633	8
GGTATTCCGAAGTCCTCCGC	BRDN0001618125	7835	10129	11694	11421	5768	14165	14479	10930	13973	8501	17
GGTCCCGCATGCAGGGTGTC	BRDN0001617148	4876	6014	6202	6834	2542	5508	8339	5309	5765	5005	13
GGTCCTCCAATGAGTCTCCA	BRDN0001617786	5612	6801	7312	7864	3418	8052	10109	8093	10359	6162	15
GGTCTCTGCAGACAAACTGG	BRDN0001617631	4960	4985	5263	7526	2513	6255	9063	5234	6171	5918	21
GGTCTCTGTACGGGCCGCCC	BRDN0001618072	4183	7264	8092	5964	3273	8900	7577	9038	11399	4721	10
GGTGCCCACACTGGCCGTCC	BRDN0001617316	4267	4391	4306	6466	2613	7420	8009	5201	6593	5084	15
GGTGCCCGCCAGAAGCTGCT	BRDN0001617861	5522	5829	6422	8264	3075	7399	9849	6766	8527	6451	16
GGTGGACTTCAAGGCTGTGC	BRDN0001617476	8147	5043	3093	11867	2701	3966	14211	5191	3247	8973	23
GGTGTCACCACCGCTTACCA	BRDN0001618224	9059	14208	15903	13487	7209	20324	16721	14566	19665	9743	29
GGTGTTAATGGCAAAAATCT	BRDN0001617043	11756	1622	841	17640	682	1099	21424	1694	1114	12472	23
GGTGTTGAACTGCCTGGCTG	BRDN0001617437	3631	1066	998	5656	537	922	7285	1108	1214	4408	9
GGTTAACATCGCCACTCTGA	BRDN0001618042	15306	27997	30648	22818	12046	32719	28288	28633	36360	14763	53
GGTTCATGCCGCTGAAGCCC	BRDN0001617430	2371	291	123	3543	252	319	4152	415	242	2837	6
GGTTGAGCTCGGGTCCTTTC	BRDN0001617403	9389	1684	939	13869	731	1033	16693	1224	589	10187	14
GGTTGCGGCCCTGCCGGCCT	BRDN0001617915	5917	9724	10379	8747	4563	12650	10808	10345	13994	6948	16
GGTTGCTGTGACGAACGGGG	BRDN0001618140	6036	8545	9737	8662	4003	10053	10362	10575	13147	6180	11
GGTTGTGCCGGTTCCCGGTG	BRDN0001617123	3069	1243	786	4742	410	479	5926	1048	477	3648	2
GGTTGTTCAGCCGGAACGCC	BRDN0001617338	3885	5105	5394	5237	2471	6466	6716	5697	6597	4003	8
GGTTTGGAAAGGGGTTTGGG	BRDN0001616957	10464	5117	4633	16336	2354	4980	19913	4242	3559	12958	27
GTAATCCTGGGGCTAGGTGA	BRDN0001617138	5767	3298	3114	8452	1342	3598	10207	2738	3786	6825	11
GTACAGGATGCCGTTCTTGG	BRDN0001617190	8185	1265	866	12353	826	1856	14942	1166	868	10301	17
GTACATTCCAGTATTCACGC	BRDN0001618105	10476	12827	13056	14861	5950	14655	18185	13729	18228	11272	37
GTACCCCTATGGCCGTTCTA	BRDN0001618012	7170	11457	13550	10725	5007	13892	12881	10371	13824	8661	16
GTACGGGGCGATCATCCACA	BRDN0001618011	9899	13892	16529	14425	6775	17566	17337	13271	18167	10877	28
GTAGACCAGCTTGGTGGTGG	BRDN0001617429	2276	2077	1975	3382	1017	2288	4316	2446	3277	2763	11
GTAGAGTTACATCCAGAGAA	BRDN0001616818	10062	3963	2557	14309	1960	2657	17472	3840	2945	10967	26
GTAGCTGCTGTAAATCGCAT	BRDN0001618134	4099	5266	5904	5855	3044	7857	6896	5739	7232	4191	18
GTAGGAGATCTCCAGTGCCG	BRDN0001617058	2612	886	533	3712	201	373	4905	690	633	3164	4
GTAGGCGAGCCCAGGCGAGG	BRDN0001617217	3628	677	444	5508	519	1180	6603	1071	1266	4808	12
GTAGGGGGTACTGCTGCTCT	BRDN0001617934	8393	9377	10354	12020	4176	11137	14896	9381	12308	10084	23
GTAGGGTACAGCGTCAGCTT	BRDN0001618150	1857	3113	3144	2528	1233	3136	3265	3190	4554	1907	7
GTAGGTGTCAGGGAAGCCCT	BRDN0001617319	1501	74	21	2204	64	22	2694	98	122	2223	4
GTAGGTTGCCCCAGAAGTAT	BRDN0001617752	5031	4802	5948	7758	2729	6744	8818	5251	6900	5988	15
GTCAAGAGATTATGAGATTC	BRDN0001618081	18158	22894	25521	26399	10548	27975	33314	23712	29870	20284	60
GTCACCAACCCCGAGCCCAT	BRDN0001616790	8477	677	330	11430	353	416	14293	859	651	9950	21
GTCACCCAAAAAAATGCACC	BRDN0001616887	7254	7776	6389	10416	3496	7650	13299	8423	8034	7912	24
GTCACGCTGGGACAGAGGTA	BRDN0001616967	5264	1077	481	7689	503	626	9330	1432	1404	6398	9
GTCAGCCTGCACGCCTGCCC	BRDN0001617462	900	311	242	1370	182	446	1717	316	311	1153	0
GTCAGGGAAGCCCTGGGAGC	BRDN0001617513	3038	433	160	4222	172	209	5374	482	196	3903	5
GTCATCAGCGATTTGACGAG	BRDN0001618068	3874	4850	4796	5873	3013	7931	6897	4735	6572	4359	13
GTCATGGCGTCCTGCGGCGC	BRDN0001617784	6570	8688	8672	10005	4230	11163	12538	8054	10387	8470	25
GTCCAGGTGTACTCCATGGG	BRDN0001616837	6606	2532	2173	9632	1304	2557	11592	2680	2237	8025	28
GTCCCAAGAAGAGCAACGGC	BRDN0001617018	6111	5923	6557	8578	2630	6200	10867	4768	5813	6915	15
GTCCCCCTCCAGCAGGGACT	BRDN0001617453	2137	3363	3757	3067	1446	3204	3902	3104	4095	2657	12
GTCCCGTGATTTTAGCCAGG	BRDN0001618107	7461	11546	12653	10642	5651	14613	13185	11793	15295	8283	24
GTCCTGGGCTAGGCGGGCGT	BRDN0001617883	5556	4076	3834	7643	1558	3760	9694	4052	4857	7090	25
GTCCTTCCACCCTCTCTTTG	BRDN0001617935	13873	20897	22107	20007	11299	29623	24304	22862	29838	14822	49
GTCGATGGTAAGGTAAGAGC	BRDN0001617813	7675	8599	8518	10933	4770	11290	13135	10181	11897	8085	26
GTCGGAGGACTGGTCGCTGC	BRDN0001617781	6145	5628	6082	8836	2960	7978	10873	6153	8093	7463	19
GTCTCCAGGGCTGCTGGGGA	BRDN0001617920	3832	4689	5557	5431	2341	6389	6661	4873	6148	4595	16
GTCTGCTCCTGCGTGGAAGG	BRDN0001617235	3431	785	552	4853	482	738	6628	954	633	4280	9
GTCTGGCTTTGAGAGTTATG	BRDN0001617381	14781	7401	6868	21277	3443	8214	27189	7816	8171	17980	33
GTCTTCACAGGGTGCAACGA	BRDN0001618062	4587	6865	7683	6620	3296	8468	8257	6783	8507	5232	9
GTCTTCTGATTCCAGGGTCA	BRDN0001617228	6664	828	315	9775	443	611	12551	788	601	8156	16
GTCTTGAGGCGCTTGGGTGC	BRDN0001617791	6604	7541	8093	9897	3578	8660	12265	7122	8795	8549	23
GTCTTTGTCTTCTTCCTTGA	BRDN0001617536	17292	17154	13714	26035	7630	17850	33173	15579	14802	21324	44
GTGAAACAGAGGGTCCATCA	BRDN0001618201	3472	5286	5882	4897	2682	7321	6231	5638	7514	3865	11
GTGAATGGACGTCTAGAAAA	BRDN0001617435	8502	4908	3802	12697	2487	5610	15527	5142	4923	9616	28
GTGAGCAGCAGAAACTTTGA	BRDN0001617797	7033	7533	8177	10163	4064	10175	12567	7463	9066	7855	29
GTGATAATGATGTATTCTCG	BRDN0001618142	6217	6585	6568	9008	3415	9563	10932	7168	9084	7139	21
GTGATCCACCATTCATTTAT	BRDN0001617213	7394	2626	1189	10615	1398	2161	13445	2449	1577	8296	15
GTGATGACCGGCCGTTCTTC	BRDN0001617824	4536	5064	4932	6489	2211	5338	8165	5181	6005	5555	19
GTGCACCTTCGGCGTGCTGC	BRDN0001617402	3149	3486	2969	4716	1421	2555	5639	3268	3171	3533	11
GTGCATTGATGCGGAAACCC	BRDN0001616926	3956	661	278	5657	325	468	7120	553	391	4467	7
GTGCCATTACCTTACAGATG	BRDN0001616993	5708	1017	613	8246	465	745	10565	1144	710	6595	10
GTGCCCGTCTGGCTGAGATG	BRDN0001616981	5403	1213	929	8052	439	851	10047	1262	1335	6883	15
GTGCGATGTCGCTTCAACGT	BRDN0001618167	4851	5642	6175	7314	3145	7964	8772	6240	8321	5409	15
GTGCGCCCCGGAGCTGCCTC	BRDN0001617491	4350	739	490	6265	400	743	7341	684	443	5384	7
GTGCGGATAGCCTCCAGGAT	BRDN0001617902	3719	3881	3995	5171	2020	5280	6306	3959	5113	4118	13
GTGCGGCGGGCCGCCCTGCC	BRDN0001617470	1536	2305	2140	2314	1136	3160	2876	3289	4203	1959	6
GTGCGTCCAGGTGTACTCCA	BRDN0001617168	4296	1192	1253	6646	542	1060	7863	1251	1316	5283	8
GTGCGTGAGTATTAACGCTC	BRDN0001618152	3675	4925	5034	5330	2522	6833	6414	5602	8057	3994	9
GTGGACTTCAAGGCTGTGCA	BRDN0001616884	6997	1433	603	10120	762	706	12593	1411	778	7632	17
GTGGACTTGTGGGTGTTCTC	BRDN0001617172	12742	2386	1416	18383	1114	1503	22829	2362	1460	15504	29
GTGGAGAGTTATGACGAGGC	BRDN0001616953	4101	1934	1977	5951	954	1724	6921	1323	1485	4907	12
GTGGAGGCAGACAGTGGAGA	BRDN0001617908	6297	1340	1417	9295	823	1217	11394	1590	1304	8214	15
GTGGGGTAGTCTGTTGCTCG	BRDN0001618058	10099	13365	15490	14765	6385	16096	18202	12294	14594	11990	32
GTGGGTATACCGCAGCTTCC	BRDN0001617368	6113	1036	482	8622	550	739	10741	1323	657	7154	11
GTGGGTGCTGCCCATATTTG	BRDN0001617163	5738	2762	1912	8198	1444	2331	10435	2660	1825	6816	14
GTGTCCCAATATGGCCATGA	BRDN0001616908	4124	1936	1603	6018	895	1859	7561	2064	2102	4948	12
GTGTCGGATTCCGCCGCTTA	BRDN0001618169	5292	7130	7748	7992	3989	10272	9808	8483	10915	6253	22
GTGTGTCAGCAGCCTGAGTG	BRDN0001617051	5951	7486	8400	8281	3732	10890	10462	8560	10981	6629	20
GTGTTGAACTGCCTGGCTGC	BRDN0001617410	6204	2238	1753	9227	976	1951	11591	2249	1894	7675	19
GTGTTTCTGTGTGGAGTGCC	BRDN0001617924	8063	11602	12392	11882	5867	15860	14791	12474	16061	9761	23
GTTACCTGTTCATCCCGGGT	BRDN0001617626	3502	2980	3649	5102	1241	3291	6184	3648	5051	4281	14
GTTATCCTGTCGAAGTAAAG	BRDN0001618073	6253	7381	7837	8910	4183	12208	11294	8692	11237	7491	22
GTTCAGCCAGCACTTTAATT	BRDN0001617799	11284	11656	11933	16566	5539	14704	20564	12828	16731	13161	35
GTTCATTTCCAAGTCCGCTG	BRDN0001618230	7945	12723	13440	11660	5701	15274	14781	12642	16264	9516	18
GTTCGATATTCTTCTCGATG	BRDN0001616954	3776	1673	966	5482	834	1258	6887	2358	1934	4605	7
GTTCTTGGTGGATGAATGTG	BRDN0001616912	14050	2160	1031	20295	922	1293	25429	1954	1259	17087	32
GTTGCGGCCCTGCCGGCCTC	BRDN0001617907	2452	2469	2668	3422	901	2440	4385	2195	2605	3298	6
GTTGCGTGTTGTTGGGTTTG	BRDN0001617712	29295	36326	38987	41684	18256	46182	51985	38954	49849	33282	87
GTTGCTGCCTTTGATGTAGT	BRDN0001617069	16531	10039	9355	24565	5524	12878	31257	10944	12687	19346	52
GTTGGAACCGTGAAGCACGA	BRDN0001617567	3309	3822	4063	4661	1963	5604	5968	3476	4029	3771	13
GTTGTAATAGTGGATGATCG	BRDN0001617981	11935	1407	1104	18499	522	734	22576	1222	999	16327	29
GTTGTGCCGGTTCCCGGTGT	BRDN0001617310	3568	379	153	5399	144	167	6488	368	445	4762	15
GTTGTTCAGCCGGAACGCCT	BRDN0001616915	2677	281	99	3988	199	253	4786	221	87	3530	11
GTTTAAAGAAAGGGGCTAAG	BRDN0001618186	5484	7275	7288	7964	3711	10212	10001	7820	10028	6500	11
GTTTCTCTTGAACCCCGCGA	BRDN0001618078	5061	7964	7473	7446	3041	9131	9522	7164	8740	6221	20
GTTTGGAAAGGGGTTTGGGG	BRDN0001617474	7312	4078	3179	10782	2032	4940	13191	5074	5541	8867	22
GTTTTTGGTTAATTGCCTAC	BRDN0001618038	12529	17727	16461	18928	7034	20688	23983	18568	23478	16061	40
TAAACAAAAAGGAAATAGTT	BRDN0001618215	6445	9443	10407	9340	4807	11574	12056	9408	12276	6233	13
TAAATTCTTACGGTTCTTTG	BRDN0001616836	8315	7649	5506	11919	3361	7316	14892	7625	6539	8289	23
TAACAACAGTGTCTCCAGCC	BRDN0001617720	9573	11570	13099	13858	5896	14275	16827	11842	14921	9223	29
TAACAACGGCAAAGACCGAG	BRDN0001617579	3164	3151	3494	4566	1137	2449	5491	2076	2224	3327	11
TAACCCAGAAGCCCATTCAG	BRDN0001618197	6232	9019	11037	9078	4624	10501	11186	8616	11610	6307	18
TAACGCGCATATCTGAACAC	BRDN0001618151	4934	6544	7498	7065	3072	7219	8494	6087	7688	4897	11
TAACTATTCTTACCGTTCTC	BRDN0001617134	18848	6859	3743	28557	3300	4570	34545	7486	5943	20830	39
TAAGAAGGTGTGCATTGATG	BRDN0001616963	11025	2002	1025	16117	1186	1785	19410	2722	2120	11558	25
TAATCACATTGCTTAACCGG	BRDN0001618082	14575	19582	22342	21369	10447	27980	25916	22591	29901	14711	35
TAATTCTTCTTTACGTAATT	BRDN0001617211	4251	4518	4269	6491	2281	6185	8296	5214	6042	4674	12
TACACAGACGTGTCCAACAT	BRDN0001617560	5920	4985	5581	8262	2517	5391	10063	5243	7417	6038	25
TACCGCCTGCGGACATCGTC	BRDN0001617019	7157	5958	6241	9980	3477	7551	12479	6850	8147	7499	22
TACCTAGTCCTCAAAGAGTT	BRDN0001617702	14204	12637	14109	20629	5954	13675	25200	15949	21162	15057	42
TACCTCCAGAGCATGGTACA	BRDN0001617835	4789	5844	6459	6902	3735	9514	8072	7062	8704	4600	14
TACCTGCTTGCCCATGGGCT	BRDN0001617406	16039	7904	5000	23010	3435	4643	28509	8385	6519	16792	25
TACGCTTGCGTTTAGCGTCC	BRDN0001618039	2942	3383	4528	4426	1751	4100	4918	2672	3083	3206	15
TACGGGCTTCACTTCTTGCT	BRDN0001617132	17924	8147	8523	25923	4005	8044	31205	8577	10123	18623	47
TACTACTCAGCCACCAAGAA	BRDN0001616896	5914	6937	7661	8417	3464	7360	10760	7494	8092	5914	15
TACTGCACTGTGTGCTGCGA	BRDN0001617749	5524	5926	6544	8070	2798	6678	9279	6305	8732	5674	17
TACTTCTGGGGCAACCTACC	BRDN0001617788	10528	10924	12288	15037	5491	13609	18945	11510	14996	11781	32
TACTTGAACGTGAAGGCCTC	BRDN0001617273	6372	4558	3895	9296	1869	3620	11343	5533	4971	6745	15
TACTTTCTATGAGAAGCGTA	BRDN0001617977	3796	280	260	5889	155	139	6926	283	106	4801	4
TAGCCCAGGACAGCCAGCAG	BRDN0001617688	8012	7512	8458	11566	4136	9534	13947	7613	10061	8929	28
TAGCCCTGGAAACAAAGGGA	BRDN0001616813	4410	1255	820	6406	828	1570	7637	1551	1781	4626	9
TAGCTCGAGTCATTTCTCTA	BRDN0001618178	10883	16489	18537	16306	7907	18400	20043	15764	20043	10988	30
TAGGAGGCGGGCCATCATCC	BRDN0001617378	6741	1168	505	9283	516	624	11615	891	552	7089	14
TAGGGGGTACTGCTGCTCTG	BRDN0001617748	21539	22492	26277	30974	11117	25824	37785	24194	32481	23511	57
TAGGTTGCCCCAGAAGTATC	BRDN0001617790	11336	11892	14325	16716	5588	13721	19930	12175	15322	12286	34
TAGTACATGTGTGGTATTTA	BRDN0001618075	17996	25976	29793	25928	11797	30285	31402	24914	32151	16966	58
TAGTCAACATTCGCAAGAGG	BRDN0001618025	15569	18037	19994	21767	9455	21855	26920	20138	26580	14948	49
TAGTCCTTAGGGTGGGCTGA	BRDN0001618084	12138	17496	19351	17289	10234	25532	21211	19275	24266	12366	38
TAGTTCTAATCGTTCCTTGA	BRDN0001618017	16809	21337	23301	25317	11223	28744	31149	20756	25172	18041	42
TATAACAACGGCAAAGACCG	BRDN0001617580	3902	2619	2887	5651	1525	3874	6839	4337	5109	4249	9
TATGAGCAGCTGTCCTCTGA	BRDN0001617972	12092	1228	543	18217	595	710	21500	884	560	14688	25
TATGGAAGGCTCGAGTGGGA	BRDN0001617075	14328	1234	806	20350	610	744	24857	1169	658	15728	31
TATGGGCGCATACTCGGGAC	BRDN0001616883	6159	1352	865	8630	840	1099	10407	1639	1071	6737	16
TATTCCTTACCTTCAAGAGA	BRDN0001617241	15139	5730	4108	22435	2209	3900	27635	4784	4324	15851	40
TATTTCTCCTAAGTCTAGCG	BRDN0001618135	10898	14073	15633	16279	6913	19091	20069	15400	21320	11749	35
TCAAAGTTTCTGCTGCTCAC	BRDN0001617763	14130	20670	22072	21095	11376	30361	25684	22307	27986	13945	56
TCAAATACGTGAACGACGTG	BRDN0001617595	4758	5877	7769	7184	3196	8204	8546	6300	7675	4800	16
TCAATTCTCACTCACGACCA	BRDN0001618236	23219	32342	35186	33910	17113	46617	41214	31384	39408	23217	85
TCACAGGGCCCGATACTTCT	BRDN0001617833	8169	9200	9424	11721	5366	14522	14273	10075	12439	8225	37
TCACCACACGGTGCTGCTCT	BRDN0001617383	8156	705	346	11564	428	662	14252	726	502	8207	15
TCACCCAAAAAAATGCACCA	BRDN0001616768	21753	7502	5768	32011	4890	9416	39022	8467	7787	21227	51
TCACTTGTCTATACGGGGTA	BRDN0001618191	9454	13915	14445	13671	7541	20614	16620	15448	19602	9228	24
TCAGAGGGGCGAAGAGGTGT	BRDN0001617804	7340	3524	2979	11109	1626	3094	13388	3709	3723	8728	14
TCAGGACATGAGTGCATTGG	BRDN0001617071	11083	1599	1036	16307	740	1123	19087	1285	961	11484	18
TCAGGTTCTTCTGCAGGAAG	BRDN0001617396	4356	2918	3274	6199	1714	3650	7744	3798	4256	4645	12
TCATCCACGGGCTCCTTCCG	BRDN0001617317	5920	2512	1867	8355	1163	1817	10266	2710	2065	6357	15
TCATCTTACATCTGGGAGAC	BRDN0001618164	493	960	1234	715	424	1091	892	729	911	464	3
TCATGACAACAGGGAAAAGT	BRDN0001617916	8795	9814	10266	12683	5509	13315	14713	9958	12687	8227	19
TCATGCTTGCTTGGGCAAAA	BRDN0001618070	7048	10518	10697	10330	5040	11716	12659	10200	12532	6927	21
TCATTCTTTGATGCTATCAC	BRDN0001617673	9751	10929	11581	14790	4592	12013	17621	10795	15248	9704	24
TCCAAAAACCCAGCCAACAG	BRDN0001616810	9206	4611	4755	13542	2207	5399	16044	4639	6021	9608	30
TCCAAGCGACAGGCTATGTC	BRDN0001617671	3902	4549	5352	5577	2103	4744	6723	4197	5367	4170	9
TCCACCAAGAACAGCTCCAG	BRDN0001617079	8975	1932	1320	12412	968	1387	15404	1796	1534	9207	19
TCCACCCTCTCTTTGAGGGG	BRDN0001617818	3242	4908	5173	4854	2392	5620	6229	5130	6896	3477	12
TCCAGGGCTACGGGCATGGT	BRDN0001617239	3754	883	1054	5891	743	1791	6769	1503	1935	4371	10
TCCAGGTCGACACTCAAAGG	BRDN0001617987	7969	828	586	11834	410	601	14000	937	710	9676	24
TCCAGTCCTTCCGGCGCCGC	BRDN0001617850	6037	8019	8884	8915	4147	9935	10562	7895	10608	6486	21
TCCATCGGACTTGCTCCTCC	BRDN0001617361	6160	6548	5916	9015	3885	9367	10808	7836	10196	6626	17
TCCCAAGGGTTTAAGTCGGG	BRDN0001618231	11907	17917	19538	17619	9774	26184	21074	18701	22971	12349	31
TCCCAATATGGCCATGAAGG	BRDN0001616907	5666	1991	1851	8174	1041	1938	9938	2296	1926	6162	11
TCCCCCTCCAGCAGGGACTC	BRDN0001617348	2962	1943	1704	4185	1013	1683	4997	2200	2060	3165	6
TCCCGAGTCCCTGCTGGAGG	BRDN0001617445	4264	1131	992	5943	811	1479	7195	1695	1958	4890	13
TCCCGTCGTCCCCCTCCAGC	BRDN0001617500	9215	3159	2496	13888	1802	3613	16330	3450	3346	11046	22
TCCCGTGAAACGCCCACGGA	BRDN0001616829	2152	1855	1576	3051	925	1663	3592	1814	1465	2155	3
TCCCTGCATTCATGGTTTTA	BRDN0001618128	13136	20497	23276	18753	10003	26149	22420	20402	26406	12143	43
TCCCTGCTGGAGGGGGACGA	BRDN0001617290	2145	3905	4629	3116	1694	4328	3654	4247	5373	2227	3
TCCCTTTGTTTCCAGGGCTA	BRDN0001617518	6075	2876	2621	8876	1292	2911	10866	2487	2701	6399	12
TCCGGGTCAACAAGTTCTAC	BRDN0001616994	5064	629	161	7498	335	386	8686	763	365	5482	8
TCCGGTACCCCCAGGATCTT	BRDN0001617875	8143	8063	8992	11709	3795	9498	14226	7892	9783	8573	20
TCCGGTAGTGCTCTGGGTAC	BRDN0001617244	8688	1547	990	12820	516	1015	15488	1051	522	9578	22
TCCGTCTGCTTCATGAGCGG	BRDN0001618233	6398	8975	10154	8767	4679	11869	11384	8962	11831	6565	23
TCCTACGATAATCATCTCGA	BRDN0001617984	5901	944	523	8922	582	1065	10967	1376	1564	6767	18
TCCTCCCAGGCTCAAAGATT	BRDN0001617229	7364	6098	5985	10649	3325	7601	12471	7077	7895	7628	23
TCCTCCTTCAGTTTCTGTTT	BRDN0001617529	22387	14477	12554	32484	5904	12352	39236	13452	14076	23195	50
TCCTCGATAGCTGGAATCCA	BRDN0001618066	7643	10487	11367	10814	6069	15272	12961	11388	14580	7685	29
TCCTGAGGTTTCCGTTTGGC	BRDN0001617279	7739	8706	9281	11517	4912	12089	13979	9278	10906	8404	17
TCCTGCATCAGCCCAAATAT	BRDN0001617042	6966	1624	1114	10260	793	1019	12411	1328	1192	7680	15
TCCTGCCAAGAAACACCCTT	BRDN0001618138	10508	14031	16046	15229	7578	19037	18009	18243	22525	10796	48
TCCTGCGGCGCCGGAAGGAC	BRDN0001617796	1511	2269	2042	2201	850	2664	2694	2197	3165	1544	2
TCCTGGATACCGCGTGGTTA	BRDN0001618196	8538	11612	12992	11942	5978	15844	14669	12059	14851	8181	19
TCCTGGGCTAGGCGGGCGTA	BRDN0001617676	5007	4792	5102	7272	2514	6805	8612	5239	7072	5755	22
TCCTTCCACCCTCTCTTTGA	BRDN0001617826	7131	4114	3764	10191	2077	5547	12583	4303	4701	8289	22
TCCTTCCGTGGGCGTTTCAC	BRDN0001617136	3935	977	777	5432	539	1154	6219	760	798	4395	9
TCGAGCTGCTCCAGGACCCT	BRDN0001617434	7486	2146	1385	10406	1091	1843	12836	2597	2646	7909	13
TCGAGGAAGTAGAAGCGGTT	BRDN0001617460	7434	11845	13761	10603	5153	11634	12994	11071	15077	7248	19
TCGAGTCGGAATTGCTCTGC	BRDN0001617105	6986	5885	4120	10450	2704	4642	12518	5633	4697	7214	15
TCGATCGAGGTTGCATTCGG	BRDN0001618045	18241	24666	26719	26332	12404	29820	32441	30254	41055	18719	50
TCGATGAGGCCGGTGTCGAT	BRDN0001616847	5373	1964	1498	8216	898	1436	9370	1901	1562	6210	12
TCGATGGTAAGGTAAGAGCT	BRDN0001617647	13456	18164	19962	19872	9936	26589	24056	19671	26464	13064	33
TCGCAGCGGCGTGGGATCGG	BRDN0001618112	11190	17727	20365	15981	8540	21120	18847	19106	25111	11445	40
TCGCTGCACTTACGGTTCTT	BRDN0001617182	8176	3869	2344	11849	1812	2982	14166	3467	2991	8344	16
TCGGAAGCAAACTTCTGGAG	BRDN0001618132	2648	4007	3991	3841	1946	4665	4847	4592	6352	2714	8
TCGGAGGGATTCCACCAAGC	BRDN0001617286	5652	1275	678	8308	530	577	9973	1171	679	6129	13
TCGGATGACAGGCACGCTCC	BRDN0001617638	3780	4496	5346	5503	1830	4922	7038	3825	4916	4098	15
TCGGCTACAATCTTTGGCAT	BRDN0001618110	22948	32269	35161	33147	16445	39997	39888	32536	41232	22739	74
TCGGTACAGGATGCCGTTCT	BRDN0001617354	6378	1651	1046	9170	446	597	11538	1445	905	6869	14
TCGTCGGGCAGCGAGATGGC	BRDN0001617091	4810	4322	4256	7420	1982	4454	8690	3701	3889	5298	13
TCTACCAGGGAGAAGGACAG	BRDN0001616881	5113	2202	2582	7456	1103	2787	9347	2444	2650	5652	7
TCTACCCGTTTACCTGAGGA	BRDN0001616982	19745	4589	2181	29098	2172	2352	35713	4099	2558	21931	42
TCTACCTGCTGATATCACGG	BRDN0001617979	5699	650	340	8361	253	319	10134	419	157	6955	21
TCTACGTGTAGTTGTACATA	BRDN0001618171	9829	13777	15409	14252	5964	15076	17690	13101	16875	9424	39
TCTAGTGTGTACTGTAAGCA	BRDN0001616800	3390	842	414	4992	296	317	6155	570	442	3485	6
TCTCGTAGCCTAATGCGCCA	BRDN0001618004	859	1325	1898	1219	567	1295	1551	1225	1282	957	1
TCTGCCTTTGCAGAAAGCTA	BRDN0001617703	4907	5759	5883	7465	2844	7385	9364	5828	8032	5581	11
TCTGCTCCTGCGTGGAAGGT	BRDN0001617345	3899	783	593	5811	440	738	6867	930	1083	4321	10
TCTGCTCTAGGTGGTGTTAA	BRDN0001617307	7852	1079	622	11725	459	587	14384	934	666	8746	18
TCTGGCTTGCACCGTGTCAT	BRDN0001618109	9778	13112	14971	13792	7591	18159	16779	16865	21980	9729	28
TCTGGGGCAGCCGCTGGCCG	BRDN0001617519	3398	5751	6321	4675	2152	5746	5999	5320	6561	3652	9
TCTGTCCACAGTCCCTGAGA	BRDN0001617700	7322	5222	5448	10407	2574	6753	12837	6201	7448	8297	15
TCTGTGAACACTGTGGAGCC	BRDN0001617161	7038	5606	4357	10328	3081	5909	12400	6386	5477	7188	22
TCTGTTTCTTCTTCTTCCCC	BRDN0001617520	43780	16670	10778	65723	7352	14647	81253	15829	13331	52015	116
TCTTCCACCTCCTCAAAACG	BRDN0001617969	6682	2533	3081	10081	1159	2217	12332	2449	2769	7951	17
TCTTCCTCCTGGAGAATGTC	BRDN0001617294	3986	738	440	6010	210	196	7672	765	495	4755	9
TCTTCCTGACACCCTGCATG	BRDN0001616956	4264	7427	8101	6349	3158	8894	8097	6838	8914	4415	15
TCTTGAGGCGCTTGGGTGCG	BRDN0001617756	6047	8263	8825	8994	3743	9353	11125	8604	10369	7058	23
TCTTGGTGGCTGAGTAGTAG	BRDN0001616814	19071	9109	8950	29285	3996	8905	35394	9823	11165	22131	48
TCTTTCCAAATCTTTGAGCC	BRDN0001617257	6819	9282	10209	10120	3989	10078	12152	9989	11823	7158	23
TCTTTGCCATTCATGACAAC	BRDN0001617868	4327	6351	6665	6530	3321	8839	7901	7030	8222	4399	11
TGAAAAAGACGAGGATGAAA	BRDN0001617408	11757	12074	12708	17167	5391	12519	20716	9942	12605	11211	33
TGAAGCAGGTCAGTTTGTGC	BRDN0001616995	16483	17351	18779	23194	10329	22565	28269	19896	22648	16542	43
TGAAGCCCGTAGAGTGGGAA	BRDN0001616850	9530	15007	16362	13925	7574	19245	16738	15643	19939	9403	32
TGAAGTGGGGCGTCGGACAC	BRDN0001618227	7144	10371	12165	10236	5651	14314	12254	12134	18819	7079	32
TGAATGGACGTCTAGAAAAC	BRDN0001616955	5054	1915	1689	7728	904	1814	9002	2022	1887	5359	13
TGACACATTGGCTGGGTGTT	BRDN0001618013	9696	14878	18270	13823	7323	18429	16634	15459	20747	9589	36
TGACCCATCTCTTGAAGGTA	BRDN0001617169	11750	16967	20174	15920	8221	19194	19816	20208	28110	10723	38
TGACCCCAGCCAGCTTGATC	BRDN0001617074	13902	6614	4960	19377	4120	6130	23461	8116	6957	13658	36
TGACCCCCCCGGACCCAATG	BRDN0001617965	20722	7332	7660	29957	3262	6366	37058	6567	7301	24468	58
TGACCTGCCGGTGCTTGTCC	BRDN0001617444	10756	1266	883	15504	676	741	19606	1353	949	12247	18
TGACGCGATAGAGTTGGCTT	BRDN0001618101	11897	13501	14575	16355	5927	14274	19325	15344	20561	11554	27
TGAGAATGTTGTAGCCATGA	BRDN0001617600	17055	15434	17391	25644	9415	23354	30333	17825	22198	17156	47
TGAGACTGACATCAAAATCC	BRDN0001616932	15349	2228	1220	21876	1038	1236	26080	2045	1476	15278	32
TGAGAGCCGCACCTCGATGT	BRDN0001616976	6467	916	450	9649	446	637	11668	779	560	7088	13
TGAGCACAGAGGGTACAGGC	BRDN0001617785	8756	5694	5239	12777	3200	7143	15398	5444	6411	9481	21
TGAGGCAAAAAGAAATCCCC	BRDN0001616971	15063	3769	3397	20760	2185	4226	25924	3542	4162	14932	32
TGAGGCACTCTCTCGGGCTT	BRDN0001617280	7534	6461	6263	11316	2934	6132	14012	6510	9241	8201	24
TGAGTCTTACTAGGTCCTGT	BRDN0001618120	14678	19846	22040	22057	10197	26639	26558	21529	28998	15982	48
TGATCCACCATTCATTTATG	BRDN0001616825	11368	2019	882	16945	973	1253	20183	1959	1120	10952	28
TGATGCGGAAACCCTGGAAG	BRDN0001617282	2500	680	286	3987	195	201	4516	458	311	2871	8
TGATGGCCCGCCTCCTAGTC	BRDN0001617309	6904	8799	9234	9450	5228	12340	11881	10589	13431	6907	16
TGATGGTCTGCCGCCTCGCC	BRDN0001617455	5375	7382	8535	7580	3244	6738	9370	7179	7983	5263	15
TGATGTAGTCGGAGTATTTC	BRDN0001617292	15192	2138	1509	22088	1302	2668	27299	2564	1840	15781	30
TGATTCGTCGCAGAAGCCTA	BRDN0001618002	6494	773	360	10039	326	411	11832	688	448	7883	13
TGCAAAATGAGATGTGATGG	BRDN0001617142	17593	20171	20843	25231	10282	21010	30500	21394	26387	16215	37
TGCAAAGTAGTCCTTCAGAG	BRDN0001617617	10772	6994	7488	15785	3775	8483	18654	8521	11718	11460	16
TGCAAGGACATGGTTAAATT	BRDN0001617323	7512	3711	2447	10587	1668	2500	13344	4316	3856	7259	15
TGCAGACAAACTGGTGGCAC	BRDN0001617730	3164	3843	4793	4901	2230	4732	5285	3462	4442	3133	13
TGCAGTGGCTCCGGGAACAG	BRDN0001617106	9703	936	701	13510	458	656	16519	956	561	9978	15
TGCATGCCGAGCATTTTCAA	BRDN0001618187	9455	16063	20427	13080	7539	16633	16498	16375	23198	8531	27
TGCCAACAACAAGAGCAGCC	BRDN0001617768	7810	8916	10772	10407	4459	9961	12610	10253	13426	7105	14
TGCCCAACTCTTTGAGGACT	BRDN0001617893	8883	10618	13507	12889	4882	10759	15311	12292	15101	8779	29
TGCCCCACCCCAGTGCTCAG	BRDN0001618005	5710	8003	8864	8116	4036	9363	10139	8057	10491	5862	16
TGCCCCCCTGCTGGCTGTCC	BRDN0001617954	9369	13404	14204	12841	6101	14204	15951	13018	16009	9539	29
TGCCCGACGATGTCCGCAGG	BRDN0001616843	4019	2346	2367	5921	1415	2552	6532	1952	1770	4393	7
TGCCCGCACTGAATGCACTT	BRDN0001616788	9064	2413	1897	12623	1313	1994	15539	2217	1944	9270	11
TGCCCTTCCCTTTGTTTCCA	BRDN0001617503	27107	13004	13136	39615	8013	16497	47278	14939	16724	27174	67
TGCCGCTATACTAAAACCTT	BRDN0001618210	21359	26114	30285	30148	12682	28914	36135	29498	40263	20447	86
TGCCGGCCTCGGGTGGAACG	BRDN0001617795	2696	2627	3313	3956	1680	3777	4634	3070	3588	3009	8
TGCCGTGAAAAGACGCTGCG	BRDN0001618054	5777	7281	8985	7861	3602	7844	9552	9093	12589	5421	21
TGCCGTTAGCATGCGATCCC	BRDN0001618043	14020	16361	17866	20452	9159	22411	24217	17735	22889	14247	42
TGCCTATGACCTAGGTACCA	BRDN0001618238	7525	12762	15329	10565	6262	15169	13836	13688	18605	7439	24
TGCCTCCTTCATGGCCATAT	BRDN0001617419	7479	3147	2833	10951	1572	2900	13061	3414	3867	7782	23
TGCCTCTGGAACCAGGACTG	BRDN0001617061	5297	2355	2097	7907	1215	1587	9272	2786	2959	5623	16
TGCGCCTTACTCGTTAACTG	BRDN0001618108	10856	13795	16058	15923	7558	17779	18849	15237	19516	10455	31
TGCGGAAACCCTGGAAGTGG	BRDN0001617156	6386	466	486	9075	156	189	10802	575	276	6851	10
TGCGGATAGCCTCCAGGATT	BRDN0001617881	8257	8361	9671	11955	3344	7427	14323	7831	10966	8548	22
TGCGGCCGTTCTTCCTGTCA	BRDN0001616889	15567	3470	2732	22379	2444	4624	26867	4400	4587	16271	23
TGCGGCGGGCCGCCCTGCCA	BRDN0001617443	5675	1785	1161	8453	1233	1553	10199	2338	1693	6529	12
TGCGGGGAGCTCTCTTAATG	BRDN0001618154	14879	18990	23875	20729	8752	18514	24509	20439	29751	14326	40
TGCGGGGCAGTAGTCAGAGG	BRDN0001617808	20646	19371	24576	29252	10184	22833	35833	18932	25117	21320	64
TGCGGGGTCGCAGGCTTTGC	BRDN0001617486	7469	2202	1292	10903	1377	1564	12298	2818	2325	7844	14
TGCGGTATACCCACCATGAC	BRDN0001616952	9284	8800	7690	13581	4333	8115	15894	7804	7163	9651	35
TGCGTCCAGGTGTACTCCAT	BRDN0001616835	7973	3131	2619	11524	1639	3576	14372	3186	3635	8345	19
TGCGTGGTAGCTCGCTGGAG	BRDN0001616997	5185	1805	1632	7179	1163	2216	8904	1587	1461	5455	15
TGCTGAAGCTGGTCATGGCT	BRDN0001617516	16204	17237	15292	22939	8792	16835	27490	18881	20882	16126	34
TGCTGCAAAGCAGCAGCTCT	BRDN0001617925	3704	4583	4713	5395	2326	6040	6509	4680	5496	3833	12
TGCTGCCCATATTTGAGGTC	BRDN0001617250	14238	17047	17960	19960	8399	17230	24700	18744	22007	13550	33
TGGAAACAAAGGGAAGGGCA	BRDN0001617339	12211	8224	7380	17097	3813	6140	20904	8881	8121	11689	29
TGGAATAGGGGACCTCGTGT	BRDN0001617568	8439	6912	7810	12133	3558	8080	14675	8118	9764	8783	21
TGGAGACAGTTCAGAGTATC	BRDN0001617758	17344	19213	23562	25157	9667	21342	29518	18377	23045	16633	49
TGGAGAGTTATGACGAGGCC	BRDN0001616929	5858	7470	8298	8277	4281	10260	9973	8106	10168	5556	23
TGGAGCCGGGGTTGTTCAGC	BRDN0001617488	16217	3258	1738	22793	1535	1819	27444	3209	2105	16668	24
TGGATCACTGGCTTTGATGG	BRDN0001617001	10989	3377	2941	15534	1727	3142	18887	3319	3014	10974	22
TGGATGAAATCACAGCAAAG	BRDN0001617961	5767	1474	1604	8757	749	1172	10477	1498	1246	6007	17
TGGCAGTGGACGGAGCAAGC	BRDN0001617298	9288	1822	1633	13091	803	1331	15861	1894	1406	9165	22
TGGCCAGGTTTGTGGAACAG	BRDN0001617991	8356	9743	12279	11218	5180	12699	13689	9797	12713	8018	25
TGGCGATGGCAAGTTCTCCG	BRDN0001617612	12188	12439	14987	16883	6604	14928	20123	14042	21498	12028	41
TGGCGTCCTGCGGCGCCGGA	BRDN0001617728	3111	5251	5512	4521	2261	5428	5445	4987	6337	3361	9
TGGCTGAGTAGTAGAGGACC	BRDN0001616904	15514	7096	8622	22465	3068	5763	27078	6664	7843	16275	31
TGGCTGCGGGGGGTTGTCGG	BRDN0001617321	26230	20416	15958	36840	10252	16977	44778	21279	18380	26314	73
TGGCTTTGATGGAGGTGAAA	BRDN0001617336	8583	6348	3855	12586	3493	4761	14968	8209	6388	8150	19
TGGGAAATGTAAAGCCTGCA	BRDN0001617246	10823	5821	4071	15459	2670	3476	18024	6409	4944	10036	32
TGGGAAGGAGTTTGGAATAG	BRDN0001617775	17267	17379	21439	25096	9356	20885	29008	18760	24272	16682	45
TGGGACAGACACAGTCCTCG	BRDN0001616859	2611	348	114	3726	271	301	4494	387	271	2603	8
TGGGCAGCACCCACCAGACG	BRDN0001616879	6291	1209	757	8393	757	1038	10370	1470	1213	6996	15
TGGGCGTGCGAGGTTTGGAA	BRDN0001616965	11104	14129	15389	15557	7494	14857	18256	15063	18141	10336	31
TGGGCTGGTACTGTGCGCCC	BRDN0001617358	3762	927	815	5229	198	361	6605	953	1079	4038	7
TGGGCTTTCTGAACGAGTCC	BRDN0001617792	9829	11349	12927	13370	5944	13098	16725	12012	14254	9591	28
TGGGGACGTTTATCAATATA	BRDN0001618176	7601	9145	10123	10368	6545	16212	12621	11361	16200	7076	18
TGGGGCGTGAGTAATTCAGC	BRDN0001617548	7689	5702	6795	11208	2573	4809	13607	5740	7624	8035	20
TGGGTACAGGTCCTCATCCA	BRDN0001617400	10328	2587	2950	14540	1302	2164	18036	2160	2212	10546	13
TGGGTCCAGGTGTTTCTGTG	BRDN0001617654	10991	14338	17375	14842	7650	18426	17833	13816	18284	11075	33
TGGGTCCAGTGGTTTGGCGA	BRDN0001617653	21193	28827	34343	29896	14330	34973	36438	28614	37028	21164	54
TGGGTTGCTAGAAACCCACC	BRDN0001617983	1318	930	689	1959	736	1393	2247	1075	955	1346	5
TGGTAAGGTAAGAGCTGGGA	BRDN0001617842	20683	26868	30873	29558	11727	27755	35530	25431	33565	19104	60
TGGTAGCCGGGAACTCCACG	BRDN0001617553	1519	1710	2332	2138	797	2303	2440	1147	1143	1716	1
TGGTCCTCCAATGAGTCTCC	BRDN0001617691	5253	6259	7851	7055	3533	8942	8660	6648	8797	4964	18
TGGTGCCCGCCAGAAGCTGC	BRDN0001617938	5932	6467	7962	8176	3329	7496	10201	7935	10893	5762	20
TGGTGGATCACTGGCTTTGA	BRDN0001617515	16383	3778	1837	23699	1829	2027	27692	3823	2296	16048	37
TGGTGTGTACCTGCCCCCTG	BRDN0001617068	12355	3356	1928	18107	1524	2141	21696	3025	2839	13262	33
TGGTTCCAGAGGCAGCTCCG	BRDN0001617030	4879	749	475	7133	349	482	8619	574	315	5028	14
TGTCAGGGAAGCCCTGGGAG	BRDN0001617421	3658	788	232	5421	373	400	6102	696	404	4184	7
TGTCCCAGCGCAGAACCAGT	BRDN0001616841	16663	1484	776	23703	797	666	28412	1640	1253	16944	32
TGTCCGACCTGCCGGAGGTG	BRDN0001617036	5220	1931	1442	7707	808	1033	9635	1734	1288	5885	14
TGTCCTCTGTGTCGTCTGTG	BRDN0001617608	21036	24722	27929	30004	14341	36674	36039	27996	39121	21267	80
TGTCTCCCGCAGCGCTGTCA	BRDN0001617882	11651	13084	14265	16830	7156	17227	20062	14131	17485	11630	36
TGTCTCCTTCAAGCGCTCCA	BRDN0001617306	20227	4021	2476	28917	1698	2059	35506	3879	2405	20651	59
TGTCTCGCACCGTGATGGTC	BRDN0001617272	8345	1263	985	12695	544	658	15121	992	628	9274	20
TGTCTTGAGGCGCTTGGGTG	BRDN0001617858	11019	11139	12021	16773	5446	14349	20240	12203	16100	12276	28
TGTGAGCAACATAACCAGGT	BRDN0001616834	6955	1763	1724	9693	1071	2012	11641	2070	1813	6984	10
TGTGAGGAGTCCATTGCTGT	BRDN0001617602	18640	19222	22770	26557	9948	24470	32331	22217	28855	19124	54
TGTGCAGGGCCGCTGCACCG	BRDN0001617110	941	1083	1029	1344	374	731	1617	1390	1432	1062	2
TGTGGAGTGCCTGGAGGTGC	BRDN0001617949	9222	10781	14630	13529	6107	13593	16762	12034	17013	9813	28
TGTGGGAGGACAGCAGCAAC	BRDN0001617260	15502	3459	2593	22202	1420	2550	26916	2619	3056	15707	29
TGTGGGCACCCGGGCTGGGG	BRDN0001617440	5324	2338	2384	7852	1466	3075	8837	2805	3194	6042	9
TGTGGTCCCTGAGGATGGGC	BRDN0001617314	8257	2512	1907	12293	1385	2170	14865	2954	2792	8999	20
TGTGGTGCACTGAGCTCGAA	BRDN0001617584	12351	14124	15761	17435	8218	19801	20868	16401	19968	11814	35
TGTGTCAGCAGCCTGAGTGT	BRDN0001616775	15238	3888	3163	22722	1876	3675	26238	4189	3445	16266	40
TGTGTCGTCTGTGAGGTCGA	BRDN0001617620	4825	4782	5765	7158	2293	5255	8641	4496	6192	5407	19
TGTGTGACAGCCCTGCCAAA	BRDN0001617219	8091	2533	2610	12222	1287	2071	14508	2427	2481	8761	13
TGTTATAGCAATTTGTCTTG	BRDN0001617587	28637	38441	41405	41485	19488	46873	51160	41824	57045	27270	104
TGTTGAACTGCCTGGCTGCG	BRDN0001616964	11025	2746	2479	15563	1206	2112	18997	2400	2073	11028	32
TGTTGGAACCGTGAAGCACG	BRDN0001617547	2150	2951	3414	3198	1252	2478	3648	2440	3455	2244	5
TGTTTCCAGGGCTACGGGCA	BRDN0001617315	8078	4266	4012	11681	2029	4128	13602	5144	5749	8379	20
TTAAACACTTACAGATCTTT	BRDN0001617197	10178	9834	8658	15431	4905	10979	19124	9331	8692	10193	23
TTAAATTTGGTGGCAGTGGA	BRDN0001617311	15940	21507	20587	23804	10650	25913	29080	22281	25728	16282	38
TTAACGCCTTATTTTTATGT	BRDN0001618139	26070	35447	39499	39518	18639	51549	48018	36833	47491	26715	95
TTAATAGTGAAATTAAATGG	BRDN0001617997	5812	690	406	8759	410	734	10721	820	543	6257	10
TTACCTCGATCTTGTTGATC	BRDN0001617351	11459	10767	10302	16480	5851	12527	20017	13009	14886	11212	22
TTACTGCACTGTGTGCTGCG	BRDN0001617710	4200	5249	5680	6435	2116	5123	7716	5175	7090	4450	11
TTAGGTCTCTGCAGACAAAC	BRDN0001617821	3156	2998	3483	4211	1316	3694	5074	4077	5157	3131	10
TTATCGCGTAGTGCTGACGT	BRDN0001618060	6067	8666	10200	8635	4146	10005	10638	8287	11486	5789	14
TTATGTGAGCACGCCATTAC	BRDN0001618130	6218	8533	9608	8851	4043	9964	10947	9249	10910	5868	12
TTCAAGCCCACTGGGATCGA	BRDN0001617603	6868	7919	8623	10158	3713	9467	12139	7553	10738	7273	18
TTCAAGTTGAGGCCAGAAGG	BRDN0001617152	11083	3315	2554	15768	1417	2547	18770	3941	3982	11792	30
TTCAGCGAGTGTGACTAAGC	BRDN0001618184	7540	8696	11445	11030	5367	13806	13378	10683	13774	7628	19
TTCAGCTAAAATAAAGGAGG	BRDN0001617365	16188	18160	18975	24628	9184	23353	29552	18213	22113	17250	42
TTCCAAACTCCTTCCCATCC	BRDN0001617911	7072	6970	8494	10130	3525	8813	12622	7004	9422	7590	21
TTCCAAGACACCACCATGGC	BRDN0001617760	8789	9600	10261	12674	5014	13554	15308	9255	10247	8947	28
TTCCACCCTCTCTTTGAGGG	BRDN0001617836	4290	7295	8747	6457	3153	8125	7931	6254	7948	4652	7
TTCCAGGATGGGAAGGAGTT	BRDN0001617956	6870	8277	9284	9999	3976	9188	12140	7741	10543	7139	18
TTCCAGGCTGCTCTTGTTGT	BRDN0001617945	29990	37707	42139	44591	19438	47999	54205	37330	46176	31141	99
TTCCAGGGTCACGGCGCTGT	BRDN0001617157	6714	884	483	9640	451	611	11639	566	408	7791	17
TTCCATAGAGGCCAGCCCAG	BRDN0001617165	8365	613	232	12332	263	374	14913	611	291	9798	23
TTCCTAAGATTTTTAAGACT	BRDN0001618217	19929	30191	31355	30193	13566	38204	36725	26968	32735	19789	70
TTCCTTATAAAGGACTTGAC	BRDN0001617629	5097	4843	5433	7631	3183	9706	9419	5378	6180	5484	13
TTCCTTGTAATCCTGGGGCT	BRDN0001617487	29646	17988	18517	43358	8870	20043	53327	19583	22964	31838	80
TTCGGGCTGCGGGAATGGCA	BRDN0001617794	5799	7207	7482	8207	3530	8475	10024	6922	8327	6157	21
TTCTAAGCGCCCTGGGGACA	BRDN0001618071	8925	14088	15048	13337	7249	18766	15945	15152	18993	9223	29
TTCTACCAGGGAGAAGGACA	BRDN0001617149	6390	3045	3140	9391	1986	5256	11060	2600	2687	6599	16
TTCTCAAACATCCAGAAGAA	BRDN0001617659	6290	6919	7879	9556	3094	7850	12368	6144	7109	6556	19
TTCTCATTTGTCAGCATCTG	BRDN0001617063	33697	56169	58687	49663	25318	68109	62047	60099	78801	33463	120
TTCTCCAGGAGGAAGAACCG	BRDN0001617078	1501	295	114	2252	152	346	2660	422	232	1682	4
TTCTGGCTGCGGGGGGTTGT	BRDN0001617531	23213	14645	9533	34078	5983	10167	42101	13965	10705	25366	55
TTCTGTCCCAAGAAGAGCAA	BRDN0001617120	7743	9732	8489	12265	4752	11904	14868	10433	11798	8435	21
TTCTTAGAAGTTGCTCCACG	BRDN0001618216	10467	16966	17268	15372	7268	18537	19697	16085	20869	11139	22
TTGAACGTGAAGGCCTCAGG	BRDN0001616771	9299	1654	1456	13927	787	1490	16500	2118	1798	10496	22
TTGAACTTGTTGTCCTCTGT	BRDN0001617297	22025	30524	33403	32344	14108	33374	39208	29892	36000	22229	67
TTGAGGCCCTCGATCCCAGT	BRDN0001617601	12308	12833	14972	17651	7035	17212	21991	14237	17497	13118	47
TTGATCAGGTCCCGCATGCA	BRDN0001616942	12343	3789	3158	18381	1700	3400	22245	3928	3085	13333	33
TTGATCCGGCCAATTCGGTA	BRDN0001616808	10391	2760	1583	15718	934	1436	18679	2198	1311	11429	24
TTGATGGCATCAATCATCAC	BRDN0001617837	4721	4597	5190	6878	2395	7081	8437	5523	7518	4694	18
TTGCAAAGCTGATCGGCTGT	BRDN0001618226	8185	10765	11780	11641	6036	14982	14726	13012	17400	8371	27
TTGCCCTTCCCTTTGTTTCC	BRDN0001617526	37485	37334	32412	54728	18547	38951	65868	39468	40306	38133	107
TTGCCTCATCTCAGCCAGAC	BRDN0001617084	4527	3118	1899	6403	1068	1709	8413	3154	2655	4669	10
TTGCTCCTCCTGGGCGTGCG	BRDN0001617405	4225	2662	1678	6077	1434	2345	7494	3146	2828	4657	10
TTGGAACCGTGAAGCACGAG	BRDN0001617551	5662	6292	7128	8084	3328	7989	10208	6149	7550	5618	21
TTGGAATAGGGGACCTCGTG	BRDN0001617652	10932	11834	12387	15566	6623	17363	18714	12616	16768	11167	24
TTGGCAGGGAGCTCACTCAG	BRDN0001617993	4942	531	305	7696	239	342	8812	419	218	6360	12
TTGGCCCCATAAATGAATGG	BRDN0001616782	5639	868	311	8061	441	603	9868	984	577	5969	12
TTGGCCTGGAATTTAGGATC	BRDN0001618091	25131	34695	39991	36266	17576	45152	44257	38779	51566	24357	70
TTGGGGATTAACCCAGAGCC	BRDN0001618137	8051	11342	12528	11995	5994	15977	14503	11784	15842	8525	26
TTGGGGGCGAGTCGGAGGAC	BRDN0001617811	7313	7645	9292	10963	3938	9288	13270	8518	11324	7985	22
TTGGGTCGGAGAAGCCGTCA	BRDN0001616862	5309	952	504	7529	563	978	9227	811	338	5891	10
TTGGTGGTGGTGGCTTTCGT	BRDN0001617111	32046	13907	11009	47559	6434	10849	57726	14340	12566	36137	75
TTGTCCCTGAGAAAACGCGG	BRDN0001618085	4314	7505	8261	6463	3248	8427	7458	6769	8054	4388	8
TTGTCCGTGACCCTGATTAA	BRDN0001618041	13737	17841	20310	19976	9182	24719	25114	19338	24756	13829	43
TTGTCTGTACTTTCTTTAAC	BRDN0001617943	15645	16579	15758	23499	7563	20274	29257	16456	19906	16181	34
TTGTGCCGGTTCCCGGTGTG	BRDN0001617118	9360	2961	1396	14408	1666	2258	17208	3328	1994	10658	19
TTGTTTGATGGCATCGCGAC	BRDN0001617773	6780	10849	13134	9985	4120	9801	12971	11638	15286	7065	19
TTTAAACACTTACAGATCTT	BRDN0001617255	8664	10526	9486	13012	4083	8967	16495	9430	11440	9229	24
TTTAAATAAAGATTTGTCCT	BRDN0001617454	10637	13791	12715	16720	5448	13874	20833	14463	16460	11632	33
TTTATGCATTTAATACGCCG	BRDN0001618067	6953	8501	9066	10282	4182	11534	13110	9477	12993	7313	24
TTTCCAAACCTCGCACGCCC	BRDN0001616872	10404	6981	6696	15812	3136	8106	19729	5542	6247	11868	26
TTTCCCTTCAGCTAAAATAA	BRDN0001617153	15155	19415	20646	22613	9295	27562	28312	20298	26535	15684	41
TTTCTGAGCACAGAGGGTAC	BRDN0001617848	6446	8158	9057	9778	3236	7400	11750	7889	9968	7364	21
TTTCTGTGTGGAGTGCCTGG	BRDN0001617729	7122	9680	10053	10730	4276	11166	13377	9918	12721	8536	27
TTTGAGGACTAGGTAGCCTG	BRDN0001617656	6967	9657	10289	9743	4513	12099	12795	10683	13762	7781	26
TTTGAGGCCCTCGATCCCAG	BRDN0001617627	9310	11546	13065	13794	6100	16051	17305	13223	16152	10710	29
TTTGATCCGGCCAATTCGGT	BRDN0001616947	6283	2065	1188	9299	885	1059	11198	2310	1501	7016	10
TTTGATCGAGTTCGACTTGG	BRDN0001617766	11632	16173	16976	17704	7324	18327	21850	15096	18082	12875	33
TTTGATGCTATCACGGGCCT	BRDN0001617685	8834	11756	11806	12807	5196	14499	16058	11807	14896	9663	19
TTTGCCTCATCTCAGCCAGA	BRDN0001617247	19627	18416	13722	28999	8345	15867	36777	17530	13823	21407	54
TTTGGCCAGGGGCGGTGGCA	BRDN0001617485	6592	2088	1539	9574	1111	1218	11756	1962	1126	7725	19
TTTGGGTTTATCCGCCCCCA	BRDN0001618175	8999	12804	14539	13115	5718	13873	16043	13741	19067	9683	24

## Sheet: OCI-AML3
Construct Barcode	Construct IDs	OCI-AML3_d5_RepA	OCI-AML3_d5_RepB	OCI-AML3_d5_RepC	OCI-AML3_d16_RepA	OCI-AML3_d16_RepB	OCI-AML3_d16_RepC	OCI-AML3_d23_RepA	OCI-AML3_d23_RepB	OCI-AML3_d23_RepC	CP1096_plasmidDNA_20pg/ul
AAAAAGCTTCCGCCTGATGG	BRDN0001618239	9689	6425	11841	4963	8008	11394	11683	3431	12450	2325	49
AAAAGAAATCCCCAGGGTCC	BRDN0001617210	6414	4495	8440	2950	4471	6674	6065	2020	6274	1571	29
AAAAGCCATGTACCATGCTC	BRDN0001617646	5252	3542	6738	2561	3610	5563	4746	1758	5277	1258	25
AAAAGTGGTTAATAAGTCGA	BRDN0001617550	20048	14078	27620	10203	14415	20318	21641	6836	20443	5826	73
AAAATTATCGGAAACGGTAG	BRDN0001618147	4489	3076	5890	2432	4106	5958	6355	1657	5895	1091	21
AAACAATGACAGGACTCGAA	BRDN0001617585	11443	7120	13852	6094	8988	13586	13598	4336	12547	2686	49
AAACCCAACAACACGCAACC	BRDN0001617582	21999	14906	25902	11075	16620	22483	22075	8142	22155	5224	87
AAACTGCGCGTGTCGCAGGA	BRDN0001616924	3395	2214	4075	1385	1805	3081	2802	998	2250	856	13
AAAGAATCAGTTATGTGACT	BRDN0001616909	5357	3490	6466	2514	3686	5249	5486	1699	4499	1332	31
AAAGACTTGCTCCAAAACAC	BRDN0001618059	11455	7898	14930	6550	9451	13049	13879	4356	13159	2970	55
AAAGAGAGGGTGGAAGGACA	BRDN0001617780	11397	7826	13926	5756	8529	12371	11433	4384	11152	2723	45
AAAGAGTTGGGCATAAAGGT	BRDN0001617814	15331	10717	20355	6191	9694	12639	12978	4131	13166	4039	48
AAAGATTTGTCCTTGGAGAA	BRDN0001616968	8780	6061	11972	4719	6523	10382	10438	2978	9156	2310	39
AAAGCATGAAGGGAGACACC	BRDN0001617655	8019	6393	10353	3650	6307	7567	7404	2900	8556	2029	17
AAAGCCCGAGAGAGTGCCTC	BRDN0001617129	5765	3830	6823	2452	4003	4941	4645	1815	4681	1349	26
AAAGCGACGTAGGCATACTT	BRDN0001618221	6716	4834	8251	3748	5961	7735	7653	2735	8363	1662	31
AAAGGAGGAGGAAGCTGCTA	BRDN0001617362	18606	13173	23183	9902	13951	20259	20655	6871	19343	4603	61
AAAGGATGACAGAGAAGACA	BRDN0001616945	20655	14033	25822	10703	15558	20252	19923	6549	19832	4750	72
AAAGGGATTTGACTTTAGCC	BRDN0001616946	13362	9354	16682	7231	10275	14061	15951	4767	15404	3352	58
AAAGTGCACTTACCTGAAGC	BRDN0001616935	7097	5213	9321	3655	5102	7599	7965	2351	7385	1975	24
AAATACTCCGACTACATCAA	BRDN0001616774	11419	7980	14679	4200	6050	9293	8277	2578	7698	2845	27
AAATGTATGACTATCAAGGC	BRDN0001617962	9359	6623	12572	4516	6205	9454	10128	3066	9066	2805	42
AAATTAGAATCAAGGAAATA	BRDN0001617886	11344	7728	15127	6032	9173	11993	13081	3687	11483	2839	34
AAATTCTTACGGTTCTTTGG	BRDN0001616822	19766	13530	26181	9037	15347	22281	20541	5747	19632	5191	84
AAATTGGCTTTCGTTCGTGC	BRDN0001618027	14067	10376	19264	6915	11314	14949	15640	4707	16583	4046	48
AAATTTAACCATGTCCTTGC	BRDN0001617301	13662	9325	18261	6958	10746	16336	15923	4430	15121	3624	49
AACAACAAGAGCAGCCTGGA	BRDN0001617683	16712	11120	20910	8635	12658	17200	16621	6281	15785	4038	65
AACAATGACAGGACTCGAAT	BRDN0001617906	15076	10573	19098	8313	12247	16825	17864	5982	17624	3666	79
AACACCCAAACAGAAACTGA	BRDN0001617009	31467	22528	37568	17462	25635	32468	31314	11938	31745	7233	114
AACAGAGGGAGCTTCTCTCC	BRDN0001617390	6312	4358	8057	2497	3172	4470	4392	1407	3635	1580	15
AACAGGAAACGTGACTAAAG	BRDN0001618153	7797	5612	9359	4551	6643	8632	8673	3498	9624	1800	28
AACCACTGGGCTGGCCTCTA	BRDN0001617467	7419	4855	8527	4148	5958	8630	9318	2605	8210	1709	26
AACCGGCACAACCACTGGGC	BRDN0001617355	9366	6794	11199	4677	7107	8860	8937	2766	8278	2308	37
AACGGCATCCTGTACCGAGT	BRDN0001616772	7910	5562	9869	3276	5033	6634	5749	2266	5368	1923	28
AACTACAAGTAAAAGTATCG	BRDN0001618212	4498	3204	6430	2484	3703	5486	4790	1907	4853	1277	22
AAGAACGGCCGCAGCAGCTC	BRDN0001617499	3431	2422	4341	1542	2322	3440	2778	1083	2740	837	6
AAGAAGACAAAGACCAGGTA	BRDN0001617409	14572	9795	17849	6339	8568	12546	10303	3484	9270	3225	47
AAGAAGTGAAGCCCGTAGAG	BRDN0001617016	6560	4719	8375	3693	4839	6678	6849	2465	6661	1619	27
AAGAATCGCATCTCTTGGGT	BRDN0001616780	7653	5462	9282	3127	4529	6871	5824	2107	5598	1913	23
AAGACCACGGTTCCTCCTTC	BRDN0001617128	8148	5334	9698	3705	5045	7423	6720	2354	6220	1900	29
AAGACCTTCCCCAGCAGCCC	BRDN0001617922	16159	10914	19384	9095	12228	16914	17973	6612	17031	3838	66
AAGACTCGATCCTCGTCAAC	BRDN0001617694	8081	5304	9633	5049	7157	8908	10079	3488	9775	1733	37
AAGAGACAGCTTAACAGAAA	BRDN0001617251	13530	9138	16431	7521	10945	14948	14544	5269	13763	2949	52
AAGAGAGGGTGGAAGGACAC	BRDN0001617844	10077	6759	12375	5461	7362	9392	9866	3305	9304	2448	37
AAGCAGGTCAGTTTGTGCTG	BRDN0001616991	7037	5153	8922	3547	4822	6539	6344	2150	6497	1818	27
AAGCCAATGGCTTTGGCCAG	BRDN0001617020	6314	4398	7968	3443	4914	6831	7230	2275	6222	1461	27
AAGCCTGCGACCCCGCAGCC	BRDN0001617483	3933	2293	4693	2000	2837	3860	3715	1206	4088	889	19
AAGCTCGCGACTCTCCAAGA	BRDN0001617610	6481	4409	7623	2982	3864	5594	6381	2026	5259	1630	24
AAGCTGGCTGGGGTCACGCT	BRDN0001617145	5649	4035	7325	2281	2883	4916	3659	1446	3516	1490	13
AAGCTTGATCTCCAAGCCAA	BRDN0001616919	5434	4117	6843	2477	3574	5848	4242	1753	4125	1309	21
AAGGACATGGTTAAATTTGG	BRDN0001617206	25868	17608	31862	12573	17427	25092	21547	7810	20663	5904	75
AAGGACTGGAATATGGAGAG	BRDN0001618031	24748	17560	29671	16164	22263	28773	32504	11488	30309	5842	97
AAGGCAATTTACTGGATCCT	BRDN0001618143	30408	21114	38006	18248	25449	32978	36819	12559	34976	7537	137
AAGGGGTTTGGGGGGGCTGT	BRDN0001617522	41123	28395	49699	24109	36003	48613	49039	16521	48637	9707	172
AAGTCGAACTCGATCAAACA	BRDN0001617549	10751	7563	13492	5765	9150	11342	11685	4297	12334	2782	45
AAGTCGAAGGTGCGTCGTGC	BRDN0001617669	15275	10406	19082	7724	11154	15299	15940	5616	14128	3930	59
AAGTGACAGATGGGCAGGCG	BRDN0001618145	12204	7927	15396	7579	10179	14823	16966	5364	14168	2902	54
AATAAATTCTTACGGTTCTT	BRDN0001617184	8888	6127	11337	4490	6807	9554	9713	3278	9953	2374	43
AATCCGGAATTTCGCACCAG	BRDN0001617988	15428	10718	19218	7175	10867	14137	13660	4451	13941	3386	65
AATCGCAGGTATCCCAGAGC	BRDN0001618096	4974	3280	6141	2274	3660	4701	4856	1741	5000	1332	27
AATCTTACTCGTCCTCCTTG	BRDN0001618104	29784	21279	37283	17447	25628	37167	39621	11793	38192	7570	154
AATGACACACCAGTTACTCT	BRDN0001617968	23063	15524	28370	7902	11376	16087	14687	5439	14879	5715	83
AATGAGTCTCCAGGGCTGCT	BRDN0001617919	16735	11932	20188	9828	14016	19777	19662	6925	19766	3931	69
AATGGAGAGGAGGACGCCGG	BRDN0001617721	4394	3047	5611	2478	3722	4583	5203	1572	5049	1005	17
AATGGCAGGGTACAGCTTGG	BRDN0001617887	17542	11800	21443	9569	13309	17482	19499	6334	16659	4226	71
AATGGGCCGCCTTCGGGCTG	BRDN0001617914	5493	3887	7225	3148	4933	6977	6695	2336	7111	1298	21
AATGTGAATCCAGCCAGGAA	BRDN0001617606	9439	6698	12253	5069	7260	9619	10492	3488	10043	2350	43
AATGTTGTAGCCATGAAGGT	BRDN0001617570	3163	2421	4407	1822	2563	3725	3926	1378	3566	872	10
AATTACTCACGCCCCAAGGA	BRDN0001617563	9246	6506	12210	4475	6011	7853	8925	2518	8482	2417	32
ACAAAATGCCGTGCGTCAAT	BRDN0001618166	8274	5905	10330	4944	7382	9516	11736	3407	9970	1834	38
ACAAAGCCCCCTCCGAAAAC	BRDN0001617127	20593	15393	26832	11053	17448	24081	23938	8146	24437	5227	83
ACAACGGGGAGCCTCAGTCC	BRDN0001617048	5365	4202	6876	1931	3018	3824	3294	1067	3118	1271	22
ACACCAGGCACTCACCTCCA	BRDN0001617238	25908	18545	32168	9573	14213	19667	16940	5855	16267	6085	81
ACACCTCTTCGCCCCTCTGA	BRDN0001617898	22663	15706	28251	11451	17492	24543	25200	7336	23761	4880	94
ACACCTGGACGCACTCGGGC	BRDN0001617259	15050	9656	18187	7608	11455	16651	15900	5302	14822	3563	45
ACAGAAACTGAAGGAGGAGC	BRDN0001617296	7938	5778	9497	3639	4696	6705	7010	2327	6583	1775	19
ACAGAGGGAGCTTCTCTCCA	BRDN0001617216	8865	6710	12542	3140	5011	8020	5612	2378	5783	2249	26
ACAGATGTGGTCCCTGAGGA	BRDN0001617417	9192	6811	12205	4547	6735	9259	8369	2583	8136	2144	39
ACAGCTACTGCGACTACTAC	BRDN0001616789	11475	7656	13480	4602	6275	8354	7637	2337	7856	2503	30
ACAGCTCAAGGAAGCGATCC	BRDN0001617664	7515	4540	9110	3895	4840	7184	7983	2647	6960	1688	32
ACAGGAAAGCCAAAGATCCT	BRDN0001617690	5807	3967	6828	2644	3946	5590	5098	2333	5392	1352	16
ACAGGACCCACCTTCCACGC	BRDN0001616779	11740	8116	15158	5515	8239	11398	10425	3466	11188	2880	57
ACAGGCCGGTCAGTACGGCG	BRDN0001616777	4344	3068	5376	1820	2945	3823	3907	1281	3717	1104	8
ACAGGTGCTGAAGCCGATGA	BRDN0001616900	13537	9665	17224	6189	9375	12898	10477	3896	11124	3206	41
ACAGTACCAGCCCATCCTCA	BRDN0001617102	32819	21852	39134	12422	17405	25426	21791	7857	20510	6963	104
ACAGTGTCTCCAGCCGGGAG	BRDN0001617704	4961	3492	6182	2412	3710	5439	5140	1748	4662	1238	17
ACATAGTCGACGGCTCGATT	BRDN0001618155	12415	8116	15352	7117	10207	14603	14848	4685	13770	2893	57
ACATCATGCTTACGAAGACC	BRDN0001617959	17016	11438	22180	6807	9161	13548	11857	4517	11812	4058	59
ACATCCAGGGTCCGCAGCTT	BRDN0001617313	16547	11760	20657	8583	11911	16155	16738	5177	16032	3693	58
ACATTGCAGGTGTCCCAATA	BRDN0001617050	12570	9022	15382	5582	9342	12222	11480	3464	11741	2925	49
ACATTTGAGAGATCGTTGCA	BRDN0001617557	24615	18094	31348	14054	20680	27804	31300	9594	28382	5742	107
ACCCAAACAGAAACTGAAGG	BRDN0001617013	6071	4323	6993	2579	3347	4414	4406	1590	4134	1257	9
ACCCACCATGACAGGAAGAA	BRDN0001617232	19907	13711	24798	10441	15112	22036	18341	7039	19362	4230	81
ACCCATATATGCTGCCGCAC	BRDN0001618133	32294	22051	41594	18187	27934	41132	39500	12672	40140	7359	138
ACCCATGAGTTAAGTTTTCT	BRDN0001618193	42248	30598	54040	25618	36663	49976	51702	17998	48102	9866	190
ACCCATTGAGAGTCGCCTGA	BRDN0001618163	13118	8913	15644	7905	11160	14861	16943	5127	14547	2979	50
ACCCTGCGGCCCAGGCGTTC	BRDN0001617530	4987	3332	6299	1692	1934	2976	2346	853	2398	1271	10
ACCTGCTTGCCCATGGGCTC	BRDN0001617449	10431	7727	13355	4304	6311	9379	7966	2703	7736	2408	29
ACCTGTACCCAGAGCACTAC	BRDN0001617034	9757	6640	12161	3961	6114	8720	6446	2612	6933	2298	36
ACCTGTAGAACTTGTTGACC	BRDN0001616851	23448	15814	29301	10574	15223	21188	21993	7231	19082	5872	70
ACCTTCCCAGCAGCTTCTGG	BRDN0001617917	17049	12088	21428	9305	14509	19079	18005	6307	19534	3707	73
ACCTTCGGCGTGCTGCAGGT	BRDN0001617270	7339	5092	9211	2898	4068	5941	5644	1798	4610	1756	28
ACGACACAGAGGACACACAT	BRDN0001617726	16026	12072	20287	8408	12691	17802	15536	7196	16644	3555	63
ACGACCCTGACCTCAAATAT	BRDN0001616858	8540	5750	10751	3472	5470	7046	5985	2003	6481	2050	30
ACGATTGCAAAAGAGTCTAG	BRDN0001617960	5024	3480	6447	1612	2722	3629	2759	1346	3135	1232	12
ACGCCCACGGAAGGAGCCCG	BRDN0001617088	7659	5070	8818	3226	5422	5792	4983	1922	6197	1549	17
ACGCCCACTGGTTCTGCGCT	BRDN0001617446	6434	4404	8094	3019	5244	6365	6475	1807	6119	1511	20
ACGCTCAGCTGGCAGGCCCG	BRDN0001617234	3895	2894	5182	1337	2200	3083	2529	872	2702	929	12
ACGCTCTCCTGGCAACAAGT	BRDN0001618179	24500	15808	29286	14186	20418	27684	31175	9858	26604	5557	96
ACGGAAGGAGCCCGTGGATG	BRDN0001617277	8603	6125	11354	3775	5762	8189	6742	2494	6474	1977	24
ACGGCGTGGCCCAGACTAGG	BRDN0001616765	6050	4232	8395	2121	3298	4360	3197	1235	3675	1473	25
ACGGGCGCTCACCTGCTTGG	BRDN0001617335	13644	9322	16232	6124	9935	12762	11416	3598	12866	3086	55
ACGGGGGCTTCAAGCCCACT	BRDN0001617695	3912	2733	5229	2236	3390	4784	4852	1471	4928	1003	23
ACGGGGTGAAACCATGTCGT	BRDN0001618035	3991	2691	4411	2090	3717	4116	4598	1550	4404	733	19
ACGGTGCTCATGCTTACAAC	BRDN0001616987	10049	6888	12504	5229	8116	11399	10076	3787	11147	2268	32
ACGGTTCTTTGGTTTGACTT	BRDN0001616901	33829	22879	43104	14402	20634	30577	26774	8443	25482	8694	103
ACGTAAAGAAGAATTATCCG	BRDN0001616833	14902	9802	17707	7135	9792	13300	13971	4430	13510	3534	53
ACGTCAACTGCTGGAGTGGG	BRDN0001618087	15434	10261	17103	9505	14011	18119	19106	6595	19519	2939	55
ACGTGAAGGCCTCAGGGGGC	BRDN0001617373	8683	6017	10156	4193	6696	9118	9331	2971	8666	2120	33
ACGTGGAGATGCTGTGCGGC	BRDN0001617330	8141	5621	9104	3915	5836	8679	8479	2866	9326	1673	31
ACGTTCCACCCGAGGCCGGC	BRDN0001617843	4594	3107	5513	2137	3815	5209	4447	1650	5097	992	17
ACTACTTACCAGGGACACCT	BRDN0001617971	14914	11026	20716	4510	7191	8941	8550	3049	8574	4568	45
ACTAGAGTCATGATCAGCGA	BRDN0001618026	18741	13871	24720	10513	17095	22709	22176	8150	23307	4664	86
ACTAGCCTGTTCGCGAGTAG	BRDN0001618063	5047	3494	6747	2433	4821	5435	5418	2104	6405	1305	19
ACTAGGGCAGTGTGTCTGCA	BRDN0001618014	8961	5958	10699	5680	7321	9877	11705	3644	9263	2051	34
ACTCAGCCATTTTATTAGAA	BRDN0001618036	19289	13300	23767	11972	16959	22999	25441	7511	23762	4160	82
ACTCCAACATGGGCTTCAGC	BRDN0001617846	13607	9033	16012	7643	11441	16429	16109	5380	16114	2812	56
ACTCCCGCACGCTCACCACA	BRDN0001617164	28521	19484	34383	9350	13388	19985	15571	5833	14127	6613	89
ACTCGAGCTGCAGGACTGCT	BRDN0001617885	16457	10662	19494	9702	12993	17285	18345	6012	17075	3635	62
ACTCTCAAAGCCAGACTCGT	BRDN0001616860	12307	8003	14335	4584	7123	9256	8431	2626	8414	2896	46
ACTGAATGCACTTGGGAGGG	BRDN0001617392	7852	5819	9508	4934	7078	9301	10503	3232	9426	1894	22
ACTGATAGCCCATGCGGACC	BRDN0001617008	7788	5254	9175	2887	4522	6689	5499	2019	5792	2040	28
ACTGCACGTGTTTGCTCCCC	BRDN0001617375	10484	7583	13191	4818	6563	9043	8323	2693	8087	2446	45
ACTGCGACTACTACCGGCCC	BRDN0001616827	20950	14752	25963	8092	11934	16459	13930	4888	14151	5316	67
ACTGGAGATCTCCTACAACG	BRDN0001616776	8410	5770	10748	3261	4083	6769	5184	1937	5078	1770	27
ACTGGGCTGGCCTCTATGGA	BRDN0001616892	9774	6294	11426	4824	6929	10179	8621	3453	8139	2321	30
ACTGTAGTATCAGTCAGTCC	BRDN0001617978	9849	6137	12894	2333	3910	4931	4516	1660	4845	2737	29
ACTGTCTGCCTCCACCTGCG	BRDN0001617689	26106	17402	30386	13075	19667	29823	26605	9537	26023	5764	103
ACTTCAGTTCGGCGTAGTCA	BRDN0001618207	11149	7856	14005	6530	9287	12880	14415	4631	12499	2565	40
ACTTCTGGGGCAACCTACCC	BRDN0001617641	10792	7433	13128	5880	8842	11058	12360	3545	11477	2752	55
ACTTGAACGTGAAGGCCTCA	BRDN0001616930	10958	7427	12719	4692	6217	10201	8417	2499	6592	2497	35
ACTTGACAGGCGATGGCGAC	BRDN0001617741	8503	5766	10410	5119	7128	10237	10127	3212	10279	1988	40
ACTTGCCATCGCCAAACCAC	BRDN0001617635	10491	7360	12977	5782	8994	12663	12397	4683	11926	2311	46
ACTTGTTGTCCTCTGTTGGC	BRDN0001617447	24775	16245	31140	13087	20346	26778	30538	8704	27844	5989	107
AGAAACTGAACTATCCTACT	BRDN0001618049	26351	18568	33798	14614	22249	29171	30407	10507	29889	5994	109
AGAACAAGAATCGCATCTCT	BRDN0001617021	16211	11726	21563	8659	11551	17801	16768	6558	14537	3886	53
AGAACGGCCGCAGCAGCTCT	BRDN0001617223	9139	6051	10828	4665	6108	8615	8532	3109	7937	1889	27
AGAAGAAAAAAATGTCTACG	BRDN0001618052	9421	6256	11973	5295	8208	11853	11460	4223	13053	1929	42
AGAAGCCAGGGCAGGCGTGC	BRDN0001617494	5172	3459	6533	2268	3431	4536	4541	1280	3530	1271	9
AGAAGCTGCTGGGAAGGTCC	BRDN0001617937	13321	9237	16112	7958	10204	14043	14916	5136	13150	2712	44
AGAAGTGAAGCCCGTAGAGT	BRDN0001616809	22776	15436	27368	8860	12374	18233	16841	5741	15256	4912	71
AGAATGGGGCCCATTTGACT	BRDN0001617851	9067	6433	11692	4888	6599	10110	10715	3367	9452	2069	23
AGAATGTATTCGGCAAATGC	BRDN0001617024	7693	5899	11303	3593	5213	7787	6719	2601	6991	2143	26
AGACACAGTCCCCCACTTCC	BRDN0001617456	6332	4283	7812	2915	4629	5794	5354	1603	5010	1481	17
AGACACATGTAACAGCTCCA	BRDN0001617648	24204	17579	31793	12723	17777	24997	25612	8851	25135	5696	90
AGACACGATGTCCGACCTGC	BRDN0001617083	11987	8130	14302	4628	7130	10472	7373	3170	7992	2763	31
AGACATAGCCTGTCGCTTGG	BRDN0001617578	11045	7169	14113	5382	8449	10944	11572	3541	11752	2705	51
AGACCATCAGGCATTCTACC	BRDN0001617041	21743	14584	26186	10215	14648	20892	19123	7004	19225	4765	78
AGACCCCGTAGGCAGGACGT	BRDN0001618007	4602	3483	5878	2992	3117	5484	6178	1633	4898	1093	20
AGACCTACTTCTACCAGCTG	BRDN0001616876	24123	16777	30522	10245	15335	22452	19779	5946	17809	5633	89
AGACTCGATCCTCGTCAACG	BRDN0001617539	7786	5494	10049	4017	6768	8419	8912	2704	8682	1703	29
AGACTCGTATTGTCATATTA	BRDN0001618203	21826	15846	29910	12380	18510	26259	26400	8949	27069	4919	103
AGACTCGTTGGCATCAAAGA	BRDN0001616985	6193	4546	8004	3031	4823	6022	5760	1991	6599	1350	29
AGAGAAGCTCCCTCTGTTCC	BRDN0001617441	17014	12566	22144	4871	7129	11015	8777	2920	8450	4171	38
AGAGAGGGTGGAAGGACACG	BRDN0001617621	13234	9262	16551	6373	9321	12187	13165	4000	12532	3066	50
AGAGCAGGTTGATGTCTGCG	BRDN0001616863	6463	4827	9022	2286	3527	5719	3965	1379	4429	1661	27
AGAGCCCCCCCTCAAAGAGA	BRDN0001617577	33418	22873	41103	17886	26326	33842	34920	11985	34166	7019	133
AGAGCTGTACGTACCGCGTC	BRDN0001616988	5915	3927	7790	2783	4086	5997	5235	1764	5737	1420	19
AGAGGAGGACGCCGGCGGGA	BRDN0001617839	10612	6756	11915	5582	7550	11142	11704	3696	10221	1677	23
AGAGTCGCGAGCTTGATCTT	BRDN0001617556	12025	8244	15277	6694	9226	12113	12313	4368	12318	2669	35
AGAGTCTGAAAGAGCCAAAT	BRDN0001617448	13981	10100	18086	6211	9537	13271	11942	3938	11248	3113	49
AGATCAAGCTGCCCAAGCTG	BRDN0001617015	13583	9220	16076	6720	9532	13732	13971	4612	12424	2987	49
AGATCAAGGGCTTCTCCTGG	BRDN0001617680	14425	9990	16826	7264	11486	13970	14266	4731	16001	2967	47
AGATCGCGCCAGTCTGACCC	BRDN0001617057	8268	6305	11396	3128	5571	7729	4685	2618	6441	2055	24
AGATGACTTTCACTTTGCTG	BRDN0001616931	40274	29006	51408	17543	27344	38576	33177	10994	33282	9183	128
AGATGTGATGGTGGTTTGCC	BRDN0001617249	30675	21145	39258	16808	24055	35328	36441	11765	31760	7153	123
AGATTCATTCACGAGTTGGG	BRDN0001618020	42859	31464	55207	24991	36091	50929	56080	16992	52743	9716	183
AGCACAAACTGACCTGCTTC	BRDN0001616959	13090	8697	16224	7512	10472	15161	14318	5545	14543	2802	54
AGCACCGTGTGGTGAGCGTG	BRDN0001617350	10474	7012	12658	4913	7528	10326	8798	3420	8876	2279	31
AGCAGCTCTGGGGCCCTCCG	BRDN0001617399	8537	5843	10724	4422	6012	8517	7792	2585	7896	1906	36
AGCAGGCTTGCCAAGAGCGG	BRDN0001617096	6571	4641	8115	2880	3672	4719	4551	1471	3757	1530	19
AGCATGAGCACCGTTCTCCA	BRDN0001616791	28272	19379	35708	12436	17483	23959	21710	7855	19742	6281	103
AGCCATGTACCATGCTCTGG	BRDN0001617743	5619	4267	7319	2953	4955	5705	6120	1838	6505	1169	23
AGCCCAGGACAGCCAGCAGG	BRDN0001617856	16239	10583	19676	8544	12220	16316	15867	5605	16967	3483	53
AGCCCATGCGGACCAGGCAG	BRDN0001617364	11575	7555	14721	4675	5824	9551	8271	2735	6677	2464	27
AGCCCGCCACAGAATAGCTG	BRDN0001618102	11648	8193	13810	7652	10146	12592	15143	5541	14365	2450	48
AGCCCTGGAAACAAAGGGAA	BRDN0001617204	4928	3133	5734	1639	2687	3708	3140	1055	3067	970	19
AGCCGGAACGCCTGGGCCGC	BRDN0001617380	4973	4119	6517	2723	4040	6305	5543	2012	5054	1213	23
AGCCTCAGTCCTGGTTCCAG	BRDN0001617220	13548	9612	17044	4602	7056	9881	8019	2948	8412	2999	37
AGCGCTCTGGTTGCATCCCT	BRDN0001618124	21597	14608	26070	12196	18708	25152	26095	8856	25754	4685	91
AGCGCTGTCATGGCGTCCTG	BRDN0001617770	6547	5312	8903	3439	4858	7438	7244	2291	6799	1593	18
AGCGGCCGAGGCCAAGCTTC	BRDN0001617896	4975	3343	6002	2742	3728	4758	5127	1751	4933	1137	16
AGCTCCATCGCCGCGATAAT	BRDN0001618051	16226	11460	21140	10267	14474	20581	21015	7714	19797	3529	65
AGCTCGAGGACCTGGATAGC	BRDN0001617154	17014	11115	19510	9046	12673	16710	19028	5666	16712	3447	69
AGCTCGCTGGAGTGGACTTG	BRDN0001617022	18079	12810	22247	8706	12570	17582	16193	5673	13967	3919	55
AGCTGAAGCCCATGTTGGAG	BRDN0001617831	11189	7705	13730	6485	8860	12581	13687	4130	11922	2695	50
AGCTGGACTCTGTAGAAATC	BRDN0001618033	14337	10074	18729	8343	11807	15527	17595	5544	17290	3356	71
AGGACAAATCTTTATTTAAA	BRDN0001617433	13816	9979	19136	8534	12712	17107	18248	6324	17949	2988	50
AGGACCTTCCCAGCAGCTTC	BRDN0001617944	15949	11324	19434	8979	12829	17713	18034	6945	17402	3256	51
AGGACGCCATGACAGCGCTG	BRDN0001617562	11238	7599	12505	6953	10262	12643	11398	4924	14391	1931	52
AGGACTGCTTGGAATACAAT	BRDN0001617698	24370	16905	29042	13873	17910	25677	27048	10008	23736	4897	82
AGGAGAACGCCTTTAAGCGC	BRDN0001616917	7444	5770	9931	3609	4672	6183	6520	1822	5954	1833	28
AGGAGCCGGACAGAGAAGCC	BRDN0001617312	10212	7536	12320	6545	8625	10901	11911	4906	11627	2306	46
AGGAGTGTTATGAAAAGGCT	BRDN0001618015	36372	25915	45718	22308	30040	40454	44330	17013	41703	8481	142
AGGCATCTCTGACACGCTGT	BRDN0001616933	6781	4366	8297	2683	3471	4785	4221	1546	3599	1415	16
AGGCCAAGCTTCAGGAGCCC	BRDN0001617892	7562	5548	9112	4539	5991	9263	7960	3150	8052	1585	28
AGGCCTGTGCCTCTCCCGGC	BRDN0001617926	22613	15789	28206	12607	21090	27192	28592	8837	27365	5236	110
AGGCGAGGCGGCAGACCATC	BRDN0001617385	7605	5686	9472	2939	4943	5935	5503	2376	6054	1665	23
AGGCTATGTCTGGCATGCGG	BRDN0001617711	8649	5916	11019	4215	6482	9223	8722	3126	8404	1959	25
AGGGCTTCCCTGACACCTAC	BRDN0001617181	9977	6929	12104	3927	5076	7772	6055	2021	5853	2179	26
AGGGGCAGGGCTATCTTATG	BRDN0001618080	24817	16952	31149	14661	21976	30011	31024	11354	29952	5120	107
AGGGGCCGCGGCCAGGATGA	BRDN0001617473	8183	5681	10152	3914	6240	8725	6590	2939	6868	1785	38
AGGTAAGAGCTGGGAGGGGA	BRDN0001617873	25157	17989	30868	14588	21775	28385	30030	9210	28478	4524	87
AGGTCCAAAAAACTTGACCA	BRDN0001617958	8023	5929	10023	4077	6074	8724	6253	2627	7496	1717	28
AGGTCGGCCGAACATACGGT	BRDN0001618251	6332	4596	7139	3850	5732	6649	8082	2731	7470	1329	24
AGGTGCACTGATAGCCCATG	BRDN0001616763	11209	6933	13322	4872	5695	8609	8722	2651	6623	2496	37
AGGTGCGTCGTGCAGGCAGT	BRDN0001617736	23683	16385	29363	11829	17736	22247	22314	8717	23173	5672	95
AGGTGGCCAAATTAAAGTGC	BRDN0001617819	19375	14329	24744	10497	15167	19877	20064	7859	21335	4862	84
AGGTTTGGAAAGGGGTTTGG	BRDN0001617293	29075	19818	36051	15057	22692	32078	32108	10517	32458	6130	102
AGTACGGCGTGGCCCAGACT	BRDN0001617000	10421	7044	13125	4340	6569	8955	8029	2757	7598	2545	38
AGTAGAGGACCCGGCTATCC	BRDN0001617052	12267	8886	15904	6499	10505	13859	11518	4895	14101	2737	49
AGTAGGTGCGCGAATTGAAG	BRDN0001616848	20692	13885	25767	11040	15818	20645	21256	6533	19548	4540	74
AGTATGAGACTCATAGGGTG	BRDN0001618089	11012	7610	13199	6247	9615	11765	13544	4365	14272	2363	33
AGTATTGTGGTGTCGTCAAC	BRDN0001618182	19404	14231	26519	11242	15722	21494	22791	7650	21257	4841	73
AGTATTTCCGGTAGTGCTCT	BRDN0001617028	19768	13919	26344	7778	10856	17094	14500	4837	13506	4857	54
AGTCATGCCAAAGCTCTTCC	BRDN0001617900	16468	11943	21729	8403	13767	18878	18102	6281	19106	3683	65
AGTCCTTCAGAGGGGCGAAG	BRDN0001617596	3170	2264	4045	1670	3102	3549	3264	987	4526	684	12
AGTCGAACTCGATCAAACAG	BRDN0001617537	8962	6277	10878	5075	7475	9752	10764	3447	10256	1928	50
AGTCTGACCCTGGGGCCAAG	BRDN0001617047	8016	5025	9657	2733	4395	6207	4917	1390	5230	1780	17
AGTCTTGATCATACCACAGC	BRDN0001616891	11987	8448	15676	4215	6333	10070	8906	2610	7546	3058	40
AGTGATCCACCATTCATTTA	BRDN0001617178	28436	19831	35490	13669	20147	28741	27000	8550	25389	5886	89
AGTGCTACTGAAACTTGCCT	BRDN0001618180	22861	15737	28758	13711	20592	26998	29094	8857	27679	4753	89
AGTGGACAACAGAACAATAT	BRDN0001617999	15202	10732	19362	6380	8059	11116	10761	3678	9999	3459	37
AGTGGGCTTGAAGCCCCCGT	BRDN0001617707	2967	2086	3991	1605	3173	3812	4113	1213	4703	711	25
AGTGGTGGGAACGACAAACA	BRDN0001617976	9081	6141	13365	2807	4008	5072	5102	1913	5391	2664	26
AGTGTGGAAAAGCTAACAGA	BRDN0001618243	14319	10226	19070	8678	11918	16807	17605	6188	16392	3341	52
AGTTCAACACCCTCATCCCC	BRDN0001617064	33501	23526	42502	11871	17529	24963	21847	6666	20041	7490	96
AGTTCCTGACATTCTCCAGG	BRDN0001617011	13311	9537	16347	5235	9216	11839	9600	2989	10874	2854	40
AGTTTGTGAGCAACATAACC	BRDN0001616769	2569	1731	3472	1260	1593	2370	1886	704	2032	632	15
ATAAAGGACTTGACAGGCGA	BRDN0001617589	12476	8742	15968	6607	9093	11045	14260	4007	11682	3008	67
ATAAATGAATGGTGGATCAC	BRDN0001616970	8538	5845	11336	3224	4920	6900	5342	2077	6545	2031	28
ATAAATTCTTACGGTTCTTT	BRDN0001617327	6084	4620	8757	3610	5200	6354	7888	2158	7378	1673	24
ATAACAACAGTGTCTCCAGC	BRDN0001617719	18462	12243	22919	10394	15000	21454	21407	7561	21619	4024	82
ATAACAACGGCAAAGACCGA	BRDN0001617566	5309	3767	6576	2824	4204	5392	5493	2139	5124	1352	24
ATAAGCTACTCTGAGTTCCT	BRDN0001618223	25741	17436	30579	13993	20301	26262	29511	9361	27426	6045	92
ATACCACAGCTGGTAGAAGT	BRDN0001617026	5731	3759	7036	2183	3135	3894	3537	1207	3683	1260	15
ATACCGCAGCTTCCTGGCCA	BRDN0001617414	6329	4355	7709	3140	4352	6265	5647	1794	5405	1409	13
ATAGCTAAAGTTGATGTGTA	BRDN0001618094	24306	16776	30817	13841	19849	28225	29315	10565	29036	5654	81
ATAGGTCATCCACTGGGCGG	BRDN0001618198	16483	11944	19851	9249	14632	20016	19602	7088	20207	3957	70
ATATTCAAGCCCCGTGTCAC	BRDN0001617616	20507	13588	25561	10348	15325	22430	21290	7467	20049	4847	66
ATATTTCGGCAGTTGCAGCA	BRDN0001618009	25219	17291	31046	14305	21272	28025	32064	10064	29065	6084	115
ATATTTTATGACATAAAAAT	BRDN0001618248	3573	2407	5014	1858	2678	4118	3860	1344	3677	799	16
ATCAATTGTGCTGACAACAC	BRDN0001617989	12552	8947	16731	4029	5493	6552	7239	2279	6571	3342	40
ATCAGGAACGCGCACTGAAA	BRDN0001616949	15093	10920	18271	7976	10434	14852	14725	5003	13168	3591	53
ATCAGGCCTTGTCCGTGATT	BRDN0001618160	6356	4558	7655	3413	5333	7327	6905	2705	7539	1495	32
ATCATCACTGGATTACACTG	BRDN0001617581	15133	11133	19236	9457	13182	16174	18583	5883	17185	3419	64
ATCATCCTGGCCGCGGCCCC	BRDN0001617469	12060	8427	14644	5717	9326	12325	10548	4391	11230	2900	37
ATCATTCTTTGATGCTATCA	BRDN0001617754	18602	12562	23304	10386	15075	22314	21846	7262	20270	4236	99
ATCCAGATCACCACGCGTCA	BRDN0001618065	21100	15961	27180	13359	18976	25619	27487	10088	25445	5034	85
ATCCCGAGTCCCTGCTGGAG	BRDN0001617386	13877	9689	16087	7749	10191	13373	14098	4391	12380	3168	43
ATCCGCACCCCGGAGATCAG	BRDN0001617637	6811	4272	7420	3156	5124	6390	6986	2341	6972	1528	29
ATCCTGTACCGAGTTGGTGA	BRDN0001616864	5725	3721	6714	3734	4586	6068	7242	1939	6025	1033	21
ATCGAGGTGCGGCTCTCAGA	BRDN0001617230	9411	6515	11196	3591	5036	6934	6465	1984	6232	2372	33
ATCGATATACCGCCATAAAA	BRDN0001618158	13482	9391	17126	8155	11838	15710	17145	5856	16224	3121	49
ATCGCGCCAGTCTGACCCTG	BRDN0001616916	15479	10005	17494	6158	7278	10616	9230	2966	8432	3323	50
ATCGTATCATCAGCTAGCGC	BRDN0001618208	14171	9831	18299	8323	12467	16599	16928	6088	16097	3527	69
ATCGTCATCTGCCTCCTTCA	BRDN0001617527	22784	15545	27286	11531	15751	22748	21397	7340	20303	4929	86
ATCGTTGCTGACAGGATCTA	BRDN0001618126	13224	9313	15778	8153	11585	15367	15635	5851	15738	2852	58
ATCTCTATCTCTGGCTCGCT	BRDN0001617374	24195	17330	30323	13091	20282	27414	27213	8634	28135	6240	106
ATCTGAGCGTTTTCGGCCGC	BRDN0001618023	9028	6191	11485	4945	7798	10124	10915	3483	10668	2322	37
ATCTGCCATTCCCACTCTAC	BRDN0001616989	38641	26303	46144	16543	24382	32034	31228	10299	29674	8827	136
ATCTGCCCAACATCGAGGTG	BRDN0001617017	9649	6678	11379	4675	6790	9531	8001	2959	8162	2047	35
ATCTGTCCTAATTCGGATCG	BRDN0001618092	2371	1656	3059	1084	1970	2794	2479	822	2940	694	11
ATCTGTGTGACTGCGGTCGG	BRDN0001618123	9713	6514	11732	5228	8967	11485	11087	3928	12802	2339	33
ATCTTGGCCCCATAAATGAA	BRDN0001616914	23793	16686	31385	10648	14994	22569	18190	5961	17421	5350	63
ATCTTTGATGCCAACGAGTC	BRDN0001617141	3121	2147	3605	1750	2485	2926	3927	985	3754	746	10
ATGAGACTGACATCAAAATC	BRDN0001617085	7523	4968	8819	3537	4313	6587	6326	2247	5238	1634	25
ATGAGTCTCCAGGGCTGCTG	BRDN0001617828	13014	9545	15852	7178	10418	14555	15471	5189	13444	3025	62
ATGCAAAGTAGTCCTTCAGA	BRDN0001617682	18090	12566	22915	9038	13090	18199	19108	6386	17267	4434	55
ATGCAAGACAGCCTCCCAGC	BRDN0001618200	13590	9499	16909	7553	11380	15419	16883	4762	15894	3311	58
ATGCAGGGTGTCAGGAAGAT	BRDN0001617171	18760	13431	23267	9402	14169	18024	18720	6076	17726	4700	53
ATGCCGCTGAAGCCCTGGCA	BRDN0001617131	6767	4856	7800	2981	4512	6542	6058	1781	5421	1468	17
ATGCGAAACGACATTTATTA	BRDN0001618131	6600	4401	8278	3299	5050	6810	6860	2359	7479	1696	29
ATGCGGAAACCCTGGAAGTG	BRDN0001616941	5190	3871	6697	1939	3134	4036	3749	1292	4290	1384	22
ATGCGGTGGGTCCAGTGGTT	BRDN0001617705	28483	19877	34488	14221	21153	29036	30009	9741	30058	7026	115
ATGGAGAGGAGGACGCCGGC	BRDN0001617706	8677	5701	9971	4948	6732	10013	11403	3337	9344	1532	38
ATGGCCGGGACGGCCAGTGT	BRDN0001616975	2023	1457	2627	1040	1713	2338	2279	800	2033	531	10
ATGGCTGTTTGTCTTGTGGC	BRDN0001617699	50236	35815	61637	29335	42100	56113	58670	20226	57958	11966	202
ATGGCTTTGGCCAGGGGCGG	BRDN0001617517	11400	7761	13338	6031	9371	12980	12127	4458	11906	2572	53
ATGGGAAGGAGTTTGGAATA	BRDN0001617747	16071	11613	20817	7932	12451	17319	16801	6357	17759	3982	64
ATGGGCCGCCTTCGGGCTGC	BRDN0001617903	6080	4018	7438	3228	5353	7066	6639	2465	6982	1408	28
ATGGGCGCATACTCGGGACT	BRDN0001616795	10670	7444	12864	5254	7470	10912	9046	3459	8795	2632	35
ATGGGCTATCAGTGCACCTT	BRDN0001616921	10599	7705	14115	3745	5389	8393	6413	2483	5845	2812	33
ATGGTAAGGTAAGAGCTGGG	BRDN0001617727	41535	27770	47195	26625	37760	50694	53636	18168	50290	6952	160
ATGGTTAAATTTGGTGGCAG	BRDN0001617090	19501	13710	25058	10850	17604	22605	22909	7520	23278	4766	89
ATGTAAAGCCTGCAAGGACA	BRDN0001617059	4616	3314	5788	2042	3051	5000	4230	1767	4048	1172	16
ATGTCTGCGTGGTAGCTCGC	BRDN0001617114	11529	8457	14010	5040	6734	9579	8959	2922	8626	3067	25
ATGTTATTACAGACGCGTGT	BRDN0001618241	8357	5950	11227	4861	6894	9859	10062	3308	9786	2246	43
ATGTTGGAGTGGGCCCACGG	BRDN0001617569	8167	5351	9736	4214	6328	8919	9163	3012	8065	1859	28
ATTAAACGACACCTTATTCT	BRDN0001618010	14915	10725	19265	9471	12614	16739	20045	5883	17173	3648	75
ATTCCAGGGTCACGGCGCTG	BRDN0001617224	7980	5421	9053	3270	4184	6789	5617	1932	5247	1950	18
ATTCCGCACCTCCGGCAGGT	BRDN0001616865	6935	4645	8240	3101	4604	6722	5772	1824	5339	1698	15
ATTCCTTACCTTCAAGAGAT	BRDN0001616890	25610	17734	31933	13917	21429	30205	30885	9785	30673	6177	105
ATTCTACCAGGGAGAAGGAC	BRDN0001617452	8410	5316	9607	3766	5566	8027	7780	2599	7311	1864	30
ATTCTCCAGGAGGAAGAACC	BRDN0001617346	3060	2334	4038	1663	2225	2657	2755	858	3063	823	11
ATTGAAGACGTCATTGCCCA	BRDN0001617996	32087	22584	40532	12281	18850	24338	20010	7211	22031	7842	101
ATTGAGAATTCGTTTCAAGG	BRDN0001618088	15290	10100	18322	9077	12447	16720	19447	6008	17900	3642	55
ATTGCGCAATCCTTAGGATA	BRDN0001618129	13081	8742	16021	7567	11163	13895	16001	5124	14666	3294	63
ATTGCTCTGTCGCATCAATC	BRDN0001618206	3331	2194	4015	1868	2590	4355	3868	1516	3209	872	18
ATTTGAGGTCAGGGTCGTCC	BRDN0001617065	14452	10322	18479	7190	11060	15658	15230	4733	14229	3896	51
ATTTGCCGAATACATTCTGA	BRDN0001616802	16283	11173	20572	7874	11902	16371	17222	4972	15109	3907	64
CAAAACAGTCATGAACTCCA	BRDN0001616856	9257	7150	12184	3918	6131	8217	7127	2371	7856	2134	31
CAAAACCGCTGTATCTAGCA	BRDN0001616778	6072	4189	8146	3157	4395	7610	5955	2509	6249	1543	25
CAAACACGTGCAGTGGCTCC	BRDN0001617240	5560	4163	7674	1861	3136	4684	3618	1363	3457	1510	11
CAAACATCCAGAAGAACGGC	BRDN0001617592	7486	5504	9368	3938	5598	7895	7851	2605	7353	1597	34
CAAACTGCGCGTGTCGCAGG	BRDN0001616910	5289	3342	6347	2568	4089	6169	5541	2022	5455	1215	19
CAAAGCCCCCTCCGAAAACT	BRDN0001616895	24516	16997	31104	12191	18158	24122	25397	7939	23458	5868	94
CAAAGCTCTTCCGGGAAACC	BRDN0001617701	7680	5614	10397	4021	6330	9573	8801	2976	9077	1791	39
CAAAGGGGGAAGTGCAGGGA	BRDN0001618008	33746	22862	39863	20217	29198	36248	40368	13719	39212	7075	150
CAAAGTTCCTGACATTCTCC	BRDN0001617103	37064	26483	47586	15612	23348	32762	27015	9390	28320	8604	129
CAAAGTTTCTGCTGCTCACA	BRDN0001617852	13677	9478	17740	7846	12118	16935	17045	5294	16336	2958	59
CAAATACAATTACTTATAGC	BRDN0001618181	10308	7037	14651	4683	6602	10349	10793	3520	10207	2772	46
CAAATCGGATGAGTCCATCA	BRDN0001617194	7851	5830	10745	3982	5965	9225	8796	3165	8266	1919	35
CAAATGCCATTTAGGTTATC	BRDN0001618022	19488	13884	26118	11648	16345	24404	24395	7908	23744	4257	89
CAACACCCCGCGTTATGCTA	BRDN0001618173	14659	10775	19491	8407	11787	16559	16645	6344	16394	3761	67
CAACCGCTTCTACTTCCTCG	BRDN0001616990	7346	4983	9761	3077	4211	7346	5223	2563	5471	1790	29
CAACGGGTTCTCCCGGCTAC	BRDN0001618211	6713	4451	8445	3549	5436	6844	6891	2475	7565	1668	22
CAACTTGAACCGCTTCACAG	BRDN0001616816	10171	7055	13332	3724	5165	7586	6591	2238	6415	2245	52
CAAGACCTTATCGTGCAGCG	BRDN0001618245	3893	2859	5402	1767	2950	4140	4093	1660	4744	1040	10
CAAGCAGGGGCACCACCTCG	BRDN0001616911	9066	6269	11532	3889	5639	7460	6618	2283	7159	2115	25
CAAGCCAATGGCTTTGGCCA	BRDN0001617511	7704	4955	8905	3852	5634	7450	8221	2767	7679	1766	26
CAAGCTCGCGACTCTCCAAG	BRDN0001617541	9099	5719	10940	4271	6517	9307	8702	3398	8393	2068	33
CAAGCTGGCTGGGGTCACGC	BRDN0001617457	8383	5618	10646	4553	6341	9233	7757	3191	8172	1980	46
CAAGGAAGAAGACAAAGACC	BRDN0001617202	7770	5383	8693	3443	5294	6582	5956	2063	6656	1662	33
CAAGGGGATGTGCCGCATGC	BRDN0001617328	4716	3588	6372	1423	2421	2805	2209	839	2876	1265	16
CAAGTCGAACTCGATCAAAC	BRDN0001617709	11636	8804	14816	6240	8018	12094	12442	4475	11306	3101	40
CAAGTGAGCATAAGCGATGT	BRDN0001618003	12626	8710	15352	7442	9987	12920	14511	4769	13507	2836	56
CAAGTTCAAAAACTCTCTGG	BRDN0001616867	13106	8741	15900	6368	9684	12975	11404	4110	11511	2752	58
CAAGTTTTCTGAAAGGCAAT	BRDN0001618122	17901	12439	23564	10114	15304	22347	21751	8108	20651	4329	56
CAATGAGTCTCCAGGGCTGC	BRDN0001617950	10788	7355	13459	6362	9634	12727	13395	4442	12917	2396	48
CAATGCCGTGCCACCGCCCC	BRDN0001617342	11349	7965	13606	5270	7705	10360	9383	3187	9018	2557	49
CAATTCCGACTCGACCTATG	BRDN0001616784	41059	29108	53160	18483	25206	37477	35743	10936	29632	9710	126
CAATTGATTACAGCTCCTAC	BRDN0001617990	34032	23965	45971	10549	14732	22260	19223	6371	18237	9286	104
CAATTTGTCTTGAGGCGCTT	BRDN0001617787	24059	17087	30604	14439	20521	27618	30482	9441	29547	5326	102
CACAGCCTTGAAGTCCACCA	BRDN0001616801	17633	13604	22882	6261	9455	12476	10457	4138	10017	4131	46
CACAGCGTGTCAGAGATGCC	BRDN0001616922	9294	6894	12023	3729	5124	6934	6014	2482	5851	2159	30
CACAGGAAAGCCAAAGATCC	BRDN0001617816	16566	11591	21502	8729	11931	16543	16491	6568	15643	4107	52
CACAGGGCCCGATACTTCTG	BRDN0001617675	18151	13031	23225	9912	14589	19408	19033	7046	19102	4167	71
CACAGTACCAGCCCATCCTC	BRDN0001617347	41921	27521	50889	15992	21259	31263	28026	10112	26093	8910	128
CACAGTCCTCGGGGCCACGT	BRDN0001616764	6901	4812	8618	2852	3822	5508	5035	1743	4359	1582	21
CACATCCAGGGTCCGCAGCT	BRDN0001617423	12846	8997	16182	7167	10229	12997	12442	4422	12405	2898	48
CACATGGGGTACAGCACACC	BRDN0001618069	19877	13789	24878	11791	17737	23328	22747	9318	22816	4577	96
CACCACCACGCTCAGCTGGC	BRDN0001617276	12516	8551	15320	7655	10932	14996	14932	5672	15186	2696	44
CACCACCATGGCGGGCCACC	BRDN0001617910	11454	8088	13861	6694	9458	12045	13731	4385	12810	2631	54
CACCAGGCATCTCAATGGAG	BRDN0001617622	16014	10504	18642	8923	13363	17442	16818	6803	17413	3188	61
CACCATCACCAACTCGGTAC	BRDN0001616854	12155	7789	13940	5967	7175	10251	10294	3816	8520	2452	47
CACCCAAAAAAATGCACCAG	BRDN0001616868	29962	20539	38689	15813	21568	31809	28950	11165	28557	6590	109
CACCCTGCAGAGCTGCCAAA	BRDN0001617193	8828	6679	11275	4790	6129	8008	7915	2563	7380	1886	30
CACCTAGCCCCAGGATTACA	BRDN0001617187	20218	14251	25211	12158	16701	20538	22041	7208	21138	4743	89
CACCTCTGATCTCCGGGGTG	BRDN0001617718	6168	4285	7275	3525	4283	6540	7662	2415	6330	1346	31
CACCTGTGTCCCATCGACAC	BRDN0001616766	7900	5450	10232	3334	4657	6236	5577	1840	5694	2027	27
CACCTTCGGCGTGCTGCAGG	BRDN0001617496	11746	7104	13419	6102	8521	11692	12591	4261	11390	2581	47
CACGATGTCCGACCTGCCGG	BRDN0001616999	9920	6514	11592	4545	6246	8350	7331	2490	6940	2219	36
CACGCCCACTGGTTCTGCGC	BRDN0001617416	4124	2620	4712	2106	3284	3825	4018	1373	4595	923	10
CACGCTCAGCTGGCAGGCCC	BRDN0001617512	8340	5491	10256	3572	4783	6616	5606	1986	5359	1983	42
CACGGCCTAACTTGCTGATA	BRDN0001618229	17275	11512	20114	10794	13661	18634	21537	7351	17642	3883	59
CACGGGGGCTTCAAGCCCAC	BRDN0001617827	3264	2374	4456	1872	2820	3801	4082	1348	4090	831	15
CACTGCACGTGTTTGCTCCC	BRDN0001617109	17537	12148	22098	8036	12014	16614	15354	5126	14169	3891	60
CACTGGAGATCTCCTACAAC	BRDN0001617420	11644	8044	14792	5125	8049	11685	9112	4124	9884	2311	41
CACTGGTGAAGAAGGCCTGC	BRDN0001617928	9816	6842	13203	5132	7365	11102	10450	3966	10244	2474	46
CACTGTCTGCCTCCACCTGC	BRDN0001617957	18103	11962	21500	10598	13883	20103	20323	6999	19481	3915	71
CACTGTTGTTATTTCGAGTT	BRDN0001617692	43493	30569	54972	24368	34473	46292	51350	17161	47959	10235	197
CAGAAAGCTAGGGTGCGAGC	BRDN0001617607	8294	6038	11599	4310	6659	9431	9459	2941	9688	2318	28
CAGACAAACTGGTGGCACTG	BRDN0001617661	10515	7862	12839	6308	9301	11599	13292	3974	13782	2421	39
CAGACATCAACCTGCTCTAC	BRDN0001617384	10701	7076	12860	4400	5742	9598	6983	2826	6982	2310	37
CAGACTGGACACCTCCCTCT	BRDN0001617722	13427	9796	17599	6526	9630	13982	12773	4447	12743	3048	49
CAGAGACAATGACATGTAGA	BRDN0001618250	24204	16754	30197	14486	20868	26823	29824	9351	28217	5348	87
CAGAGCCCCCCCTCAAAGAG	BRDN0001617633	9075	6404	11106	4511	7341	10128	9144	3099	9245	2096	31
CAGAGGGAGCTTCTCTCCAG	BRDN0001617274	4064	2790	5237	1072	1820	3014	1801	806	2299	1000	14
CAGATGTGGTCCCTGAGGAT	BRDN0001617174	5872	4180	6868	1777	2776	3859	3331	1164	2663	1428	17
CAGCAGCCCTGGAGACTCAT	BRDN0001617832	15295	11199	18595	8767	12226	16209	18498	6390	16612	3505	54
CAGCATCGGCAGGAACGCCA	BRDN0001617668	12023	8681	15765	6279	9671	12431	13253	4388	12767	2996	52
CAGCCATGACCAGCTTCAGC	BRDN0001617359	8724	5644	10455	4611	6683	8888	9551	3168	8808	1813	35
CAGCCCTGGAGACTCATTGG	BRDN0001617776	19212	12684	23033	11245	15042	19443	21814	7062	19414	4287	67
CAGCCGCTGGCCGCGGGAGT	BRDN0001617436	3727	2164	4455	1527	2590	3234	3476	946	3630	974	7
CAGCCTATTTTGCTACCTAC	BRDN0001618024	24001	17914	31698	14028	20569	29033	28952	9423	28369	5898	115
CAGCTCCAGAGGGTCCGACG	BRDN0001616820	9316	6181	11378	5161	7237	10778	10035	3541	8583	2033	52
CAGCTCTGGGGCCCTCCGTG	BRDN0001616943	11040	7458	13475	5030	7422	10508	9912	3213	9339	2656	29
CAGGAAAGCCAAAGATCCTG	BRDN0001617665	7053	4912	9288	4007	5358	6884	7224	2415	6862	1860	30
CAGGACCATGGAGCGCTTGA	BRDN0001617344	22196	14460	27528	9316	13631	19480	15291	5918	15401	5029	58
CAGGATTGGGGGCGAGTCGG	BRDN0001617628	18426	12562	22721	10270	14009	18971	20361	6196	19696	4381	67
CAGGCATCTCAATGGAGAGG	BRDN0001617642	4246	3101	5249	2556	3382	4383	4858	2008	4385	1011	19
CAGGCATCTCTGACACGCTG	BRDN0001617031	9156	6614	11514	5734	8084	11460	11363	3747	11484	2214	34
CAGGCATTCTACCAGGGAGA	BRDN0001616978	15734	10640	19399	7756	11569	14194	14310	4381	15392	3574	42
CAGGCTGACGAGGACGAAGA	BRDN0001617256	10995	7561	14213	5759	8801	11535	9430	4255	10329	2506	43
CAGGGTCACGGCGCTGTGGG	BRDN0001617183	9646	6345	11767	4525	6207	9357	7198	2953	7693	2027	30
CAGGGTCCTGGAGCAGCTCG	BRDN0001617199	14841	9908	16779	7705	10734	14454	14500	4604	13235	3326	44
CAGGGTTGCGCAGAGGACTC	BRDN0001618202	19929	12924	23808	12293	16303	22742	23506	8532	23305	4675	76
CAGGTCCTCATAGGTCGAGT	BRDN0001616796	22605	15741	28345	9517	14263	18444	17680	5754	17331	5365	66
CAGGTCCTCCCCATACTCCA	BRDN0001617080	28074	18651	33688	9508	14478	19709	16879	5555	17025	6224	89
CAGTCATGCCAAAGCTCTTC	BRDN0001617764	14560	10575	17360	8359	11505	16174	16459	5588	15870	3197	54
CAGTCTGACCCTGGGGCCAA	BRDN0001617269	7618	5122	9372	3298	4879	6907	6618	1792	6063	1906	24
CAGTCTGCTAAGCTACACAC	BRDN0001617540	16537	10910	19230	9169	12336	17091	19707	5905	16888	3689	68
CAGTGGGCTTGAAGCCCCCG	BRDN0001617687	3129	1972	3613	1691	2316	3264	3660	1136	2729	765	17
CAGTGTGGGCACCCGGGCTG	BRDN0001617506	8378	5635	10185	4379	5987	8617	9084	2764	7782	2064	34
CATAAATCTCAAGAGGACCT	BRDN0001617992	19409	14204	26270	6401	8260	10900	11907	3677	11162	5475	55
CATACATGTAAAACAGCTCA	BRDN0001617624	23486	17051	30364	12667	17503	21728	25227	7981	24137	5749	104
CATACCTGAGGCACTCTCTC	BRDN0001617006	11061	7967	14013	5534	7411	11147	10715	4301	10278	2561	34
CATAGCCTGTCGCTTGGAGG	BRDN0001617674	10152	6451	12159	4968	8169	10151	10338	3749	10732	2383	38
CATAGGTCCCTAGCAACTCC	BRDN0001618205	9985	6640	11917	5961	7747	10194	12281	3527	10617	2481	40
CATCATAAATGTACAACGGG	BRDN0001618157	10328	7478	14768	6057	9389	13701	11964	4527	12546	2661	49
CATCCACGGGCTCCTTCCGT	BRDN0001616938	6075	4350	7802	2281	3312	4504	3645	1428	3638	1569	22
CATCCCGGGAGAGAGAACGC	BRDN0001617974	11298	7859	13917	4540	5730	8529	8308	3023	8251	2652	30
CATCCTGCTGAAGCTGGTCA	BRDN0001617271	10372	7315	12981	4474	8008	9988	7839	3088	9606	2224	43
CATCCTGGACAAGCACCGGC	BRDN0001617143	11659	8136	14014	5543	7662	11006	9722	3211	8725	2393	36
CATCGAGATGTGGGACCCTG	BRDN0001616903	14451	10127	18272	5222	7509	10858	8134	3147	9069	3552	52
CATCGTGTCTCGCACCGTGA	BRDN0001616875	7718	4746	9035	3169	3680	5803	4848	1745	4479	1556	18
CATCTGCCATTCCCACTCTA	BRDN0001617427	37090	24456	44376	17416	23825	34982	30900	10216	29152	7761	128
CATGAAGGTTGGCGACAAGA	BRDN0001617644	13685	9873	18130	6974	10608	14255	13040	5240	13820	3306	59
CATGCAAAGTAGTCCTTCAG	BRDN0001617615	21372	14842	26841	11341	16077	21027	22291	8316	21056	4978	82
CATGCAGGGTGTCAGGAAGA	BRDN0001617510	13687	9446	16074	7389	9758	15036	13809	5347	12757	3060	42
CATGCCGCTGAAGCCCTGGC	BRDN0001617479	5041	3478	5944	2734	4148	4975	4920	1669	4973	1144	19
CATGCGGACCAGGCAGCGGA	BRDN0001617201	4229	3074	5234	1561	1980	2578	2367	879	2290	988	9
CATGCGGGACCTGATCAAGC	BRDN0001617360	8433	5894	10363	3662	5055	6843	5892	2358	6203	1927	25
CATGGAGTCCCCGCAGGTGG	BRDN0001617936	10369	7059	11717	6140	8129	12614	12273	4346	12314	1811	44
CATGGATCCCGAGTCCCTGC	BRDN0001617484	1750	1418	2378	1080	1492	1964	2222	619	2168	439	9
CATGGGCTCGGGGTTGGTGA	BRDN0001617411	30266	20764	37563	10571	13570	21189	16447	6171	15952	6814	86
CATGTCCAAGGAATATTGCG	BRDN0001617998	4804	3408	6163	1903	2671	3486	2902	1232	3344	1186	21
CATGTTGGAGTGGGCCCACG	BRDN0001617681	11600	7868	14551	6952	9321	13180	13484	4677	11973	2756	40
CATTAGTCTGATACCTGTGC	BRDN0001618046	11891	8013	15907	6073	9672	13267	13351	4383	14393	3000	47
CATTCAGTGCGGGCAGTACC	BRDN0001617450	10135	6947	12639	4646	6676	8561	7993	2465	7672	2564	43
CATTCTCCAGGAGGAAGAAC	BRDN0001617480	4253	2891	5917	1788	2461	3840	3287	1332	2929	1026	18
CATTGGTGGCTGCCCGCATG	BRDN0001616824	11612	7879	13987	4442	6468	8605	8386	2412	6665	2691	36
CATTTGAGAGATCGTTGCAT	BRDN0001617590	30189	21794	38613	15887	23766	31599	32112	10428	31547	7143	134
CCAAACCTCGCACGCCCAGG	BRDN0001616785	11220	8149	14050	5553	7746	10730	11183	3376	9839	2442	44
CCAAATATGGGCGCATACTC	BRDN0001616998	8109	5663	10624	2246	3578	5126	3804	1285	4239	2070	28
CCAAGCCAATGGCTTTGGCC	BRDN0001617382	2199	1559	2781	1200	2301	2367	2869	745	3033	492	15
CCAAGGGGATGTGCCGCATG	BRDN0001617150	9199	6496	11148	3608	4560	6933	6190	1951	5724	2085	21
CCAATGGCTTTGGCCAGGGG	BRDN0001617291	3843	2458	5142	1831	2859	4169	4494	1396	4194	895	16
CCACAAACTGCGCGTGTCGC	BRDN0001616871	7326	5467	9425	3658	6299	7980	6683	2763	8660	1732	31
CCACACGGTGCTGCTCTGGG	BRDN0001617087	22308	14892	27061	9857	15888	21284	17438	5757	17773	4564	63
CCACATGGTTGCGGCCCTGC	BRDN0001617927	9534	6357	11874	5060	7750	9599	10987	3212	10386	2284	32
CCACCAACTCCCGCGGCCAG	BRDN0001616939	6075	3979	7416	2429	3675	4934	4635	1336	4319	1244	22
CCACCAAGAACAGCTCCAGA	BRDN0001617062	24098	17172	29656	10619	16025	22097	18621	6590	17523	4720	79
CCACCCAGAGCAGCACCGTG	BRDN0001617029	7860	5749	10314	3147	4065	5430	4477	1627	4574	1724	25
CCACCTACCTGCTTGCCCAT	BRDN0001617237	41936	28859	50096	15514	23880	32796	28574	8147	27239	8748	132
CCACCTCGAGGAAGTAGAAG	BRDN0001617045	10809	7310	13026	4787	7406	10469	7844	3119	8501	2099	31
CCACCTGGTTGCGTGTTGTT	BRDN0001617765	16996	11782	21246	9953	14837	18539	21442	6508	19317	3570	70
CCACGCAGGAGCAGACCCCA	BRDN0001617060	16681	12123	20904	5785	8067	12282	10011	3318	9418	3701	44
CCACGCTCAGCTGGCAGGCC	BRDN0001617509	8249	5621	9792	4631	6848	9878	9664	3370	9435	1657	30
CCACGGGGGACTCGTCCACA	BRDN0001617613	9180	6117	12097	4741	7522	10463	10056	3530	10128	1952	40
CCACTGTCTGCCTCCACCTG	BRDN0001617872	29963	20406	35913	15894	22143	31259	34411	10195	29834	6085	119
CCAGCCACCTCTGATCTCCG	BRDN0001617575	26572	19148	32858	14459	20371	28608	29547	10278	27883	5727	118
CCAGCCAGGAAAGGCCTGTA	BRDN0001617847	6192	4675	8492	3599	5207	7468	7143	2547	7227	1384	33
CCAGGAGGAAGAACCGGGGC	BRDN0001617379	5382	3775	7049	1954	2705	3806	3734	1136	3122	1144	26
CCAGGATGTTGCCGAAGAGC	BRDN0001617283	9686	6275	11861	3013	4541	6475	5609	1768	5200	2113	29
CCAGGCTGAAGTTCGTACCT	BRDN0001618219	11290	7830	12814	7441	9575	12692	14619	4627	13494	2285	46
CCAGGGCTACGGGCATGGTT	BRDN0001617195	8065	5806	10119	2896	4478	5746	5142	1684	5325	1849	21
CCAGGTCCTCGAGCTGCTCC	BRDN0001617415	9215	6479	11773	5438	8866	11670	11160	3924	11989	2022	47
CCAGTCCCGTGAAACGCCCA	BRDN0001616793	15929	10775	19777	5851	8850	12337	10192	3919	10873	3491	48
CCAGTCTGACCCTGGGGCCA	BRDN0001617505	10081	6630	12544	4933	7439	10369	11169	3175	9475	2190	46
CCAGTGCCCTTTTGTCGCAA	BRDN0001618165	21318	15123	27202	13027	19104	25523	27910	8393	27321	4610	92
CCAGTGGTTGTGCCGGTTCC	BRDN0001617507	11267	7489	14529	3560	5171	7263	5508	1684	6289	2788	35
CCAGTGTGGGCACCCGGGCT	BRDN0001617268	1898	1518	2498	1395	1774	2418	3177	787	2230	472	6
CCAGTTGCTCTGGGGGAACA	BRDN0001618141	12001	8456	14651	7008	10147	14508	14816	4864	14206	2809	46
CCATACAGGCCTTTCCTGGC	BRDN0001617904	5371	3541	7256	3166	4487	5485	6955	1999	6438	1398	27
CCATACCTGAGGCACTCTCT	BRDN0001617242	16806	11045	20540	7968	12551	17173	16688	5706	18216	3611	67
CCATATCGGGGCGAGACATG	BRDN0001618218	9456	6587	11583	5799	8261	11198	11490	4121	11547	2171	41
CCATCGGACTTGCTCCTCCT	BRDN0001617376	7640	5456	8964	3534	5467	7499	6495	2497	6407	1764	29
CCATGAAGGTTGGCGACAAG	BRDN0001617576	8046	5075	9395	4210	5701	8322	8503	2645	6994	1720	30
CCATGCGGACCAGGCAGCGG	BRDN0001617218	6732	4998	8407	2035	2907	4032	3543	1160	3616	1617	21
CCATGTGGACGAGTCCCCCG	BRDN0001617542	5279	3967	6549	2904	4783	6254	6131	2212	6256	1169	30
CCATGTTGGAGTGGGCCCAC	BRDN0001617888	8899	6573	11149	5308	8108	10847	10791	3408	10517	1981	41
CCATTCCCGCAGCCCGAAGG	BRDN0001617650	13227	8732	16284	7128	10589	15533	14954	5212	14928	3068	61
CCATTTGACTTGGTGATTGG	BRDN0001617884	27313	20089	33676	14621	22943	29930	32298	9678	32627	5761	109
CCCAAATATGGGCGCATACT	BRDN0001617082	6575	4387	7838	2932	4366	5210	4047	1498	4205	1544	32
CCCAACAACACGCAACCAGG	BRDN0001617545	32640	22953	38911	20251	29475	36993	38454	14110	38467	6687	139
CCCAACCATGCCCGTAGCCC	BRDN0001617067	15328	10893	20068	7670	11767	15209	13829	4824	14150	3722	51
CCCAATGGCTTCTGCGTGAC	BRDN0001618115	9967	7240	12707	6127	9903	11570	11872	4298	13037	2458	50
CCCACCTACCTGCTTGCCCA	BRDN0001617326	43201	28679	51601	21151	29827	40111	36023	11494	34287	9122	140
CCCACCTGGTTGCGTGTTGT	BRDN0001617771	12722	9209	15017	8062	10451	13463	15394	5432	15255	2757	38
CCCACTCGAGCCTTCCATAG	BRDN0001616928	20299	14767	26358	8678	11568	17259	15176	4967	13506	4707	76
CCCAGCCACCTCTGATCTCC	BRDN0001617895	29147	20275	37398	16459	23203	30127	31508	11650	30142	6430	122
CCCAGCCCGGGTGCCCACAC	BRDN0001617014	10641	7121	12928	5103	7059	10079	9387	3409	9545	2484	45
CCCAGGAGGAGCAAGTCCGA	BRDN0001617038	13178	8891	15269	5910	8173	10922	9983	3111	9735	2765	29
CCCATGGTACCTACCGCCTG	BRDN0001616804	14020	9765	18186	6693	9432	13447	13219	4191	12641	3474	47
CCCATGTTACCTCCAGAGCA	BRDN0001617634	21477	14108	26573	11218	15842	22889	22232	7491	21820	4548	78
CCCATGTTGGAGTGGGCCCA	BRDN0001617854	10138	7491	13657	6914	10465	13543	13509	5249	13092	2405	44
CCCCACGTTCCACCCGAGGC	BRDN0001617697	3070	2105	4182	1521	1789	2890	3411	1249	2797	705	5
CCCCAGAACGGAGAAAAAAA	BRDN0001617438	13725	8982	15869	8226	11344	14734	16028	5051	14604	2685	51
CCCCATACTCCACGGTGCAG	BRDN0001616979	7911	5466	9543	3947	5743	7123	6896	2245	7000	1691	24
CCCCCACAGGCCGGTCAGTA	BRDN0001616937	8500	5661	10620	3495	5268	7198	6332	2095	5635	2099	25
CCCCGAGCCCATGGGCAAGC	BRDN0001617398	4790	3227	5303	2600	4049	5418	4363	1767	5725	1147	19
CCCCGTGTCACTGGTGAAGA	BRDN0001617867	10547	7885	13202	6605	9231	12565	11818	4665	11672	2239	43
CCCCTACGCCCGCCTAGCCC	BRDN0001617591	23421	16168	27857	13690	19143	28067	27699	9201	25751	5015	99
CCCCTCAAAGAGAGGGTGGA	BRDN0001617761	4712	3216	6312	2753	4072	5532	5313	2108	5147	987	17
CCCCTCCGAAAACTGGGCCA	BRDN0001617325	9687	6528	11374	5443	7961	12203	10902	4038	11584	2152	43
CCCGAGTATGCGCCCATATT	BRDN0001617146	20516	14795	26562	9619	14191	19221	16775	5834	16401	4561	57
CCCGCCAGAAGCTGCTGGGA	BRDN0001617880	5988	3832	6619	3454	5047	6400	6446	2221	6800	1103	14
CCCGCCGAAGACCCTGCTTG	BRDN0001618021	20624	13626	22675	13695	19965	26727	26966	10026	26208	3420	100
CCCGGTGTGGGGCAGGCACC	BRDN0001617534	6096	4273	7126	2388	3595	4714	4281	1397	4518	1549	13
CCCGTAGCCCTGGAAACAAA	BRDN0001617356	3809	2866	4865	1937	3033	3889	3235	1357	3163	866	10
CCCGTAGGCGAGCCCAGGCG	BRDN0001616969	985	699	1271	541	634	850	1173	289	622	256	4
CCCGTCGTCCCCCTCCAGCA	BRDN0001617300	17596	12389	22385	7916	11024	15291	14059	4965	13093	4067	71
CCCGTGGCGTGCGCACCTGT	BRDN0001618136	9954	6410	12704	5633	8610	11388	12155	4482	11857	2526	40
CCCGTGGGCCCACTCCAACA	BRDN0001617905	16902	11363	19784	10038	14962	19974	19817	6938	19530	3545	67
CCCTCAGGAGCTACTAAGGT	BRDN0001618077	7613	5645	9287	4027	6452	9085	7694	3365	9526	1679	29
CCCTCTGGAGCTGTTCTTGG	BRDN0001617371	30341	22212	36982	12827	19256	26055	22041	7187	21253	6241	100
CCCTGCCAAACGGAAACCTC	BRDN0001616857	12326	8839	15000	5731	8449	11278	9687	3855	9474	2517	32
CCCTGCTGGAGGGGGACGAC	BRDN0001617245	7464	5249	8439	3318	4321	6659	5588	2035	5004	1765	33
CCCTGGTGCCTGCCCCACAC	BRDN0001617166	12497	8270	14381	3817	5722	7825	6614	2295	7190	2799	34
CCCTGTGAAGGAGGCGTAAG	BRDN0001618190	8948	6378	10940	5330	8047	10811	10490	4026	11339	1958	41
CCCTTCAGCTAAAATAAAGG	BRDN0001616877	5695	4051	6369	2778	3506	5805	5529	2123	4835	1169	18
CCCTTTGTTTCCAGGGCTAC	BRDN0001617253	7539	5049	9176	3678	5254	7168	6850	2283	6040	1538	25
CCGAAGAGCCGGTAGGTGTC	BRDN0001617428	6785	5305	8474	3190	4451	6834	5709	1938	5469	1546	18
CCGAGAGAGTGCCTCAGGTA	BRDN0001617073	9070	5327	10590	4399	5756	8637	8792	2691	7144	2004	28
CCGAGTATGCGCCCATATTT	BRDN0001617180	15989	11755	21917	6345	9116	14455	11650	3870	11118	3857	51
CCGCACTGAATGCACTTGGG	BRDN0001617005	13770	9568	16871	5625	8142	12049	10802	3391	9539	3056	49
CCGCAGGTGGAGGCAGACAG	BRDN0001617830	11769	7885	14204	6191	8498	11640	12362	3788	10993	2853	30
CCGCATCTTGGTGAAACGGT	BRDN0001618000	4993	3597	6146	1365	2159	2762	2492	944	2691	1179	14
CCGCATGCGGCACATCCCCT	BRDN0001617205	24369	16773	29668	8630	12896	17670	15789	4829	13858	5771	75
CCGCCAATCACCAAGTCAAA	BRDN0001617802	37541	26185	46114	21853	34549	46208	44887	15740	48925	7830	153
CCGCCCCTGGCCAAAGCCAT	BRDN0001617258	21520	14936	24921	8115	11434	15464	13466	4612	12744	4872	67
CCGCCCTGCCAGGGCTTCAG	BRDN0001617367	2894	1782	3042	962	1486	1700	1755	402	1513	566	7
CCGCCTTCGGGCTGCGGGAA	BRDN0001617955	5015	3059	5709	2506	3919	4862	5847	1462	5295	1104	17
CCGCGCATTTCAGAGCACAA	BRDN0001618242	9224	6415	11239	5804	7855	11443	11826	3658	9724	1975	29
CCGCTGAAGCCCTGGCAGGG	BRDN0001617341	7446	5147	9222	3295	5752	7314	7080	2019	7392	1602	28
CCGCTGCACCGTGGAGTATG	BRDN0001617072	15517	10747	18799	7072	9452	14381	12936	4451	11644	3365	49
CCGCTGGCCGCGGGAGTTGG	BRDN0001617465	15048	10451	18075	8034	12491	16814	16941	5355	15285	3491	64
CCGCTGTCTCACTAATCTCA	BRDN0001618083	41349	28400	50968	24775	36574	49314	55061	16444	50217	8935	190
CCGCTTCTACTTCCTCGAGG	BRDN0001617116	28253	19065	34447	11589	16044	23425	21582	6320	20384	6729	89
CCGGACAGAGAAGCCAGGGC	BRDN0001617394	3514	2818	4713	1691	2477	3480	3646	1128	3041	962	7
CCGGAGCTGCCTCTGGAACC	BRDN0001617377	8657	5590	10319	3094	4506	6832	6275	1760	4967	1801	37
CCGGCAAGAAACTATACTTG	BRDN0001618044	20323	13508	24448	11716	16921	22450	25567	8530	24186	4138	100
CCGGCAGGGCCGCAACCATG	BRDN0001617605	5698	3694	6874	2874	4232	5808	5711	1973	5664	1298	25
CCGGCCCCGGTTCTTCCTCC	BRDN0001617442	14092	9473	16878	4768	7014	10739	8629	2981	7780	3024	42
CCGGCCTCGGGTGGAACGTG	BRDN0001617793	8555	6451	11188	4710	6956	9251	10584	3114	8946	1912	28
CCGGCGATGTGGCGTCTGTG	BRDN0001616799	5025	3525	6543	2664	3644	4810	5043	1524	4194	1260	25
CCGGCTCTTCGGCAACATCC	BRDN0001617302	6005	3946	7349	2246	3317	5171	3896	1391	3776	1504	17
CCGGGAACCGGCACAACCAC	BRDN0001617337	7248	4788	8770	3333	5023	6821	6310	2013	5691	1770	29
CCGGGAGATTAACGTTAATT	BRDN0001618061	25895	18000	32105	14803	18634	26611	30883	9475	26702	5955	103
CCGGGCCTAAGTACGCCTGG	BRDN0001617980	5001	3351	6311	2398	3758	5060	5198	1448	4466	1214	16
CCGGGCCTGCCAGCTGAGCG	BRDN0001617222	2257	1452	3169	1386	2017	2384	2981	750	2026	549	12
CCGGGGTGCGGATAGCCTCC	BRDN0001617750	5967	3983	6943	3418	4996	7531	7431	2230	6811	1362	18
CCGGTGTGGGGCAGGCACCA	BRDN0001617424	3964	3087	5146	1309	2481	2844	2472	895	2876	990	19
CCGTGGAGTTCCCGGCTACC	BRDN0001617901	6142	4216	7646	3104	4774	5870	6326	1870	5931	1424	26
CCGTGGGCCCACTCCAACAT	BRDN0001617757	9540	5865	10909	4773	7074	9976	9271	3447	9094	1939	34
CCGTGGGCGTTTCACGGGAC	BRDN0001616986	3983	2694	4761	2003	2907	3647	4494	1117	4311	956	8
CCGTGGGGTCTGCTCCTGCG	BRDN0001617093	4505	3218	5343	1791	2888	3921	3110	885	3360	1138	16
CCGTTGATCCCCAGGCGTGC	BRDN0001618106	7585	4763	9210	3690	6050	8021	8918	2582	8481	1710	28
CCTACGGGCGCTCACCTGCT	BRDN0001617363	11043	7325	13186	6157	9844	12571	12148	4152	12092	2474	40
CCTAGCCCAGGACAGCCAGC	BRDN0001617913	7971	5334	9823	5049	7792	8716	10249	3378	9673	1672	28
CCTCAAAGAGTTGGGCATAA	BRDN0001617869	6820	4360	8698	3414	5096	7352	6714	2471	6841	1570	21
CCTCACAGACGCCACATCGC	BRDN0001616897	16037	11277	19511	6404	8557	13412	11145	3988	10144	3585	58
CCTCAGGGACCACATCTGTA	BRDN0001617192	12296	8801	15810	4586	6238	9355	7096	2753	7278	2722	43
CCTCCCAAGTGCATTCAGTG	BRDN0001616761	15700	10849	19366	7507	11841	16284	15189	4759	14170	3419	63
CCTCCGCTGCCTGGTCCGCA	BRDN0001617482	8924	5701	10846	5108	7736	10682	10604	3408	9666	1894	30
CCTCCTGGGCGTGCGAGGTT	BRDN0001617281	14938	10166	17760	6923	10555	14290	13802	4564	12096	3434	46
CCTCGGGTGGAACGTGGGGA	BRDN0001617838	16806	11837	20173	10096	14814	19287	19315	6689	20214	3783	64
CCTCGTCCAGATTCCGGCGG	BRDN0001618116	2096	1369	2445	1197	1997	2655	2463	809	2454	513	14
CCTCGTCGCTCCAGTAGAGC	BRDN0001617003	11696	8714	14825	4928	7542	11335	9098	3199	9313	2730	37
CCTCGTGTGGGGAAAGATCA	BRDN0001617825	17904	11901	21363	10123	15169	18317	18410	6647	19549	3721	74
CCTCTATGGAAGGCTCGAGT	BRDN0001616783	7247	4767	8505	2036	3213	4425	3424	1040	3754	1622	19
CCTCTCCCGTAGGCGAGCCC	BRDN0001617033	5517	3587	6313	2132	3537	4615	4092	1287	4329	1230	19
CCTCTGTTGCAGGTTGAGCT	BRDN0001617077	17471	12898	22117	6780	10432	14709	12180	4339	12557	4210	64
CCTCTTGTCGCCAACCTTCA	BRDN0001617841	25525	17648	31930	13793	20717	27489	28692	9310	28316	5571	119
CCTGAATATCCAAACACTGG	BRDN0001618001	25175	16860	32637	7675	10760	14805	14093	4944	12727	5953	67
CCTGACACCTACCGGCTCTT	BRDN0001616950	14358	9839	18691	4246	6577	8911	7366	2710	8167	3353	45
CCTGAGGTTTCCGTTTGGCA	BRDN0001617032	9857	7343	13006	4280	5852	9198	6968	2568	6753	2408	29
CCTGCAGAGCTGCCAAACGG	BRDN0001616797	7425	4902	8844	3014	3868	5710	5753	1734	4571	1470	17
CCTGCCCTGGCTTCTCTGTC	BRDN0001617404	18281	12634	21588	7775	11130	16269	12427	4663	12718	4101	59
CCTGCGACACGCGCAGTTTG	BRDN0001617027	4518	3212	5989	2096	3242	4455	3787	1592	3737	1117	22
CCTGCTCTACTGGAGCGACG	BRDN0001616840	2054	1346	2546	835	1250	1959	1736	521	1089	509	5
CCTGCTGGCTGTCCTGGGCT	BRDN0001617941	20057	13432	24578	11111	15682	20190	24084	7129	20038	4814	80
CCTGCTGTAGGAGGGCTACC	BRDN0001617397	11622	8194	14351	5368	8613	11530	8820	3566	10114	2529	41
CCTGCTTGCCCATGGGCTCG	BRDN0001617215	10328	7252	13182	5002	7426	9455	8324	2603	8592	2289	35
CCTGGAGCAGCTCGAGGACC	BRDN0001617426	13411	9774	16565	7700	10813	14983	15929	5181	12729	2561	60
CCTGGAGGCTATCCGCACCC	BRDN0001617559	9763	6303	11612	4691	7582	10688	9513	3341	9462	2231	35
CCTGGCCAAAGCCATTGGCT	BRDN0001617207	3309	2322	3758	1784	2762	3497	3906	1220	3268	663	22
CCTGGGCTAGGCGGGCGTAG	BRDN0001617953	2961	1768	3634	1256	2205	2878	2787	960	2729	780	13
CCTGGTAGCCGGGAACTCCA	BRDN0001617778	6020	4068	6988	3227	4745	5958	6818	2279	6381	1327	28
CCTGGTGCCTGCCCCACACC	BRDN0001617370	10231	7317	12959	3167	4208	6798	5593	1963	5053	2637	33
CCTGGTTCCAGAGGCAGCTC	BRDN0001617468	11045	7756	13535	5081	6606	9610	9681	2564	6973	2498	25
CCTGTCGCTATCGTTAGAGA	BRDN0001618244	13708	9811	16632	8195	12707	15350	17875	5438	16678	3240	63
CCTTACAGATGTGGTCCCTG	BRDN0001617170	18993	13056	24256	6844	10499	14262	12396	3763	12060	4214	50
CCTTCCACCCTCTCTTTGAG	BRDN0001617759	24725	16109	30413	12711	18358	25807	26478	8198	24116	5139	95
CCTTCCCAGCAGCTTCTGGC	BRDN0001617820	7868	5617	10273	4233	5993	8764	9104	3100	7510	1715	28
CCTTCCCCACGTTCCACCCG	BRDN0001617561	28255	18881	34530	14704	23457	31396	29255	10115	32308	6337	114
CCTTCTTCACCAGTGACACG	BRDN0001617574	17398	12603	22981	9100	13660	19222	18556	5701	19119	4215	63
CCTTGAAATCAAATCAAACC	BRDN0001618189	13549	9671	17025	7444	10593	14364	16095	5032	15295	3249	57
CCTTGATCTTTCCCCACACG	BRDN0001617573	34532	23623	42200	17508	26373	37207	37520	12019	35678	7873	115
CCTTGGCCCCAGGGTCAGAC	BRDN0001617478	4261	3141	5742	1770	2739	4158	2687	1099	2933	1104	16
CCTTTATGCCCAACTCTTTG	BRDN0001617751	26070	18670	31727	15297	23206	33212	33649	10437	31562	5726	112
CCTTTGTTACCTGTTCATCC	BRDN0001617738	27198	19348	34476	15683	21002	32117	34057	9947	28713	6406	98
CGAAACCTCCTAACTGAGAG	BRDN0001618214	2642	2048	3573	1372	2385	3324	2924	1092	3270	659	13
CGAACTTCTGGCTGCAGTTT	BRDN0001618048	9694	6795	13001	5776	9198	12015	12250	4393	12690	2158	50
CGAAGAAAGTATCGAAGATC	BRDN0001617117	16255	11546	21640	8913	12415	16933	16948	5708	17354	4048	84
CGAAGAGCCGGTAGGTGTCA	BRDN0001617089	13851	9794	16534	7324	9748	14248	13571	4615	12038	2830	61
CGACCTCACAGACGACACAG	BRDN0001617543	15342	10800	18600	8436	11781	16556	15896	6467	15569	3251	53
CGACGATGTCCGCAGGCGGT	BRDN0001616812	1852	1342	2346	838	1428	1734	1688	577	1484	418	5
CGACGGTAATGCACCTACTA	BRDN0001618029	11149	7714	13529	6396	9630	12483	13977	3897	13642	2448	55
CGACTCGCCCCCAATCCTGG	BRDN0001617767	7491	5532	9561	4145	6307	8134	8725	2882	8634	1670	31
CGACTGACCCCTGGGTGAAG	BRDN0001618252	15051	10071	18238	9328	12475	18694	20743	6381	17997	3054	59
CGAGCTGCTCCAGGACCCTG	BRDN0001617137	13821	9607	16105	4525	6490	8856	7469	2840	7902	2677	29
CGAGGAAGTAGAAGCGGTTG	BRDN0001617208	10686	7271	13807	4366	5728	7703	7784	2955	6801	2450	27
CGAGGTTTGGAAAGGGGTTT	BRDN0001617393	38694	26429	47537	22619	32770	43910	45302	15912	43901	8311	154
CGAGTCCCCCGTGGAGTTCC	BRDN0001617942	13430	9240	16765	7732	9982	13729	14528	5360	13353	2913	55
CGAGTCCTGTCATTGTTTGA	BRDN0001617866	38295	27617	50824	23021	34131	46596	49752	15817	46157	8788	171
CGAGTGGGAAACGGGAATCA	BRDN0001618232	18846	13421	23184	11239	16377	22116	20741	8894	21684	4051	71
CGATGCCATCAAACAATGAC	BRDN0001617588	10929	7782	13523	6751	9564	12493	13646	4401	12755	2200	42
CGATGGCGACGGGGAAGATG	BRDN0001617807	19673	14125	24462	11405	15777	21062	22216	8238	22441	4189	84
CGCACCCCGGAGATCAGAGG	BRDN0001617599	13473	9235	16631	7006	10027	13369	12776	4714	14070	2769	48
CGCACCGTGATGGTCCGGAA	BRDN0001616866	4279	3037	5460	2125	3805	4790	4176	1577	4634	930	18
CGCACTGAATGCACTTGGGA	BRDN0001616983	11625	7794	13842	5570	8386	11220	10153	3813	10086	2536	34
CGCAGCCAGAAAACACATCC	BRDN0001617053	8852	6942	12047	5385	8758	11408	9681	5087	11100	2211	36
CGCAGGAGCAGACCCCACGG	BRDN0001616842	5860	4242	7198	2429	3776	5233	5111	1576	4433	1287	23
CGCAGGGTCCCACATCTCGA	BRDN0001616880	20692	14326	24907	10827	15810	21065	19804	7323	19781	4684	78
CGCCAATCACCAAGTCAAAT	BRDN0001617662	44199	31608	54796	27392	38987	52308	55798	20660	56860	9121	179
CGCCATGGTGGTGTCTTGGA	BRDN0001617782	11108	7984	14023	6006	8709	11262	13760	3749	11300	2512	46
CGCGCAGTTTGTGGTGGAGC	BRDN0001617459	6880	4570	8295	3516	5014	6521	7843	2716	6976	1567	25
CGCGGCCCACGCGTCATCGC	BRDN0001618156	5809	3747	6939	3507	5227	5843	6596	2400	6964	1263	30
CGCTAAATTGTCACACGTTT	BRDN0001618213	59625	42456	78998	33221	50431	66964	68852	24120	71959	14175	253
CGCTAGGTTATTTCGTGGCC	BRDN0001618148	16301	11977	22203	8394	12779	18464	18133	6119	17627	4413	50
CGCTGCAGGCCCCGTTGACG	BRDN0001617677	8242	5104	9795	4233	5651	7649	8557	2804	8138	1881	36
CGCTGCCCGACGATGTCCGC	BRDN0001616948	5525	3702	6269	3099	4769	5695	6136	1931	5536	1056	18
CGCTGTGGGCCATCGAGATG	BRDN0001617012	8266	5600	10023	4989	6457	8071	9377	2987	8835	1912	39
CGGAAGAGCTTTGGCATGAC	BRDN0001617801	5510	4344	8151	3534	5280	7605	7236	2718	7440	1322	29
CGGAGTAACAAGCGGACGGA	BRDN0001618030	7734	5517	9907	4708	6836	8800	9552	2892	9256	1773	37
CGGATAGCCTCCAGGATTGG	BRDN0001617554	17426	12010	22360	8731	13302	17080	17997	6079	18432	4000	67
CGGCACACCAATGCGTTCGT	BRDN0001618117	9553	6613	11484	5674	8634	11361	11322	4013	11532	2054	40
CGGCACATCCCCTTGGCCCC	BRDN0001617267	7970	6032	10581	3508	5072	7648	7020	2409	6623	1957	25
CGGCACTAGAAGTTTTTGAA	BRDN0001618199	29314	21431	38768	18173	25037	34629	37756	12356	33347	6559	120
CGGCCAATTCGGTAGGGCTC	BRDN0001617098	6657	4724	8113	3488	5209	6254	5946	2333	6666	1555	35
CGGCCAGCGGCTGCCCCAGA	BRDN0001617521	10245	6816	12554	4727	6932	9503	8391	2859	7931	2286	34
CGGCCGGTCATCACCCTCCT	BRDN0001617890	8465	5867	12073	5115	7423	10183	9609	3659	10304	1867	45
CGGCGCGTACCGCCCCAGCC	BRDN0001617504	4095	2930	5138	2319	3858	4805	4828	1773	4847	905	12
CGGCGGGCAACAGCATCGGC	BRDN0001617822	5592	3051	6194	3505	4500	6240	6720	2035	5826	1048	19
CGGCTCACAGGCTTGGGACT	BRDN0001617533	14258	9152	18044	7275	11496	15396	14649	5037	15477	3124	58
CGGCTCCACAGTGTTCACAG	BRDN0001617133	19278	13220	22532	6073	8232	12459	9617	3494	9946	4056	51
CGGCTCGTTCTACGCACTGA	BRDN0001618019	9375	6907	12123	5408	7720	10858	10581	3974	9868	2160	40
CGGGAACCGGCACAACCACT	BRDN0001616823	12345	9213	16039	4339	6069	8752	7029	2783	6913	2463	34
CGGGACCTGATCAAGCTGGC	BRDN0001617372	5808	4057	6271	4049	6357	7288	8058	2749	7556	849	18
CGGGAGTGTGCCCGCTCCCA	BRDN0001617265	7914	5183	9426	4287	6057	8330	9130	3250	8604	1792	34
CGGGATGGTCCCTGCCGAGA	BRDN0001618090	11811	7662	14744	6956	9626	14857	14410	5031	12526	2620	44
CGGGCCTATAACACCATCGA	BRDN0001618053	26198	18765	32662	16616	23141	31643	33416	12317	32569	5178	105
CGGGCTGGGGCGGTACGCGC	BRDN0001617198	5144	3337	6756	2260	3102	4178	3935	1470	3575	1267	15
CGGGGAGCAAACACGTGCAG	BRDN0001616902	6765	4837	8087	3302	4202	5639	5030	1851	5241	1466	20
CGGGGCCACGTCGGACCCTC	BRDN0001617147	4245	2774	4919	2724	3455	4839	4803	1760	4340	901	13
CGGTGCTCATGCTTACAACC	BRDN0001616805	6205	4156	7396	2923	4071	5286	6252	1696	5770	1423	25
CGGTGTGGGGCAGGCACCAG	BRDN0001617119	5476	4024	6723	1774	2305	3556	3269	974	2566	1182	18
CGGTTCAAGTTGAGGCCAGA	BRDN0001617044	14545	10291	17694	8279	12004	16992	17258	5904	16733	3447	47
CGTAGGGGGTACTGCTGCTC	BRDN0001617948	13219	8786	17285	6758	9820	14088	15149	5200	13571	2997	49
CGTAGTAAATATCTAGCTAA	BRDN0001618222	13393	9500	18378	7001	9169	13487	15301	4672	13104	3647	62
CGTCAAGTATTAAGCTGCTT	BRDN0001618119	15498	10976	21021	9094	13487	18479	19338	6430	17551	3540	68
CGTCACCAACCCCGAGCCCA	BRDN0001617212	18324	12714	22143	6941	11261	14338	11764	4142	12825	4225	62
CGTCATATACACAAACGCCC	BRDN0001618220	7395	5074	10329	3963	6483	8423	8759	2797	8063	1926	26
CGTCCAGAAGAACGGCCCCT	BRDN0001618247	16579	10898	19617	10552	14902	18964	23431	6724	20136	3118	94
CGTCGCCATATGCCGGTGGC	BRDN0001618034	6842	4946	8775	3770	5988	8362	8338	2728	8136	1737	39
CGTCGCTTCTGAAGTGTGTG	BRDN0001617666	14220	10043	17104	7961	12224	15791	17833	5688	16218	3076	58
CGTCGGGCAGCGAGATGGCC	BRDN0001617308	9741	6828	11677	5281	7875	10489	10999	3826	10004	2172	36
CGTCGGGTAGCTATTTCTTT	BRDN0001618204	28210	20136	35470	16463	24901	32104	32139	11667	34953	6407	151
CGTCTGTGAGGTCGATGGTA	BRDN0001617643	14882	10713	19104	7856	12131	15061	16046	5416	16380	3539	49
CGTGGAGTTCCCGGCTACCA	BRDN0001617649	14354	9534	17248	7683	11836	16110	15717	6128	15821	2965	70
CGTGGCCCAGACTAGGAGGC	BRDN0001617176	7992	6040	9715	3706	5392	6945	6854	2351	6457	1884	20
CGTGGTAGGGGTTTCCTCAA	BRDN0001618098	18768	13437	23955	10015	15263	20700	21489	7336	20100	4190	95
CGTTCCACCCGAGGCCGGCA	BRDN0001617625	8439	5716	9642	3982	6179	8248	8568	2823	8312	1799	25
CTAACATGAGTACATAGATA	BRDN0001618249	28696	21303	36388	16660	24667	32235	34733	11357	34213	6397	121
CTAACGGACTGCAGAACGGA	BRDN0001618016	12102	8383	15023	7271	10252	14562	13574	5239	13672	2688	53
CTACACAGACGTGTCCAACA	BRDN0001617583	5887	4346	7460	3023	4559	6377	5937	1954	5712	1335	21
CTACAGGACTCACCCCTCCG	BRDN0001617973	17088	11765	21969	5317	7178	9999	10125	3071	9896	3791	56
CTACATCAAAGGCAGCAACC	BRDN0001617303	13130	9682	17672	5378	7596	11892	10378	3601	8419	2980	48
CTACATCAGCAAGATTGTGG	BRDN0001616894	11754	8453	15714	5374	7846	11487	9087	3462	8523	2662	35
CTACCGCCTGCGGACATCGT	BRDN0001616861	12582	8478	14888	6285	9525	12495	12414	4382	11328	2699	48
CTACCTAGTCCTCAAAGAGT	BRDN0001617672	27209	20110	34427	15167	22245	31166	30771	11271	32069	6414	113
CTAGACGTCCATTCACTTCC	BRDN0001617115	17192	12003	23720	8149	10214	13555	13935	4648	12412	4376	61
CTAGCCCAGGACAGCCAGCA	BRDN0001617798	7181	4499	8623	4189	5951	8046	7637	2760	8531	1510	38
CTCAATGGAGAGGAGGACGC	BRDN0001617693	15779	10959	20414	8824	12284	16644	15839	6365	16539	3478	80
CTCACAGGGCCCGATACTTC	BRDN0001617823	18669	13388	23482	9919	14901	20811	19335	7687	19489	4442	77
CTCACCACACGGTGCTGCTC	BRDN0001617461	9029	6196	11342	4677	7035	9103	8498	2967	8893	1908	47
CTCACCATACAGGCCTTTCC	BRDN0001617878	42349	28693	50769	22572	31063	42849	45580	14849	42570	9497	183
CTCCAAGTTCAAAAACTCTC	BRDN0001617188	22470	15630	27588	13485	18830	25455	25979	9917	25596	4921	100
CTCCAGGATTGGGGGCGAGT	BRDN0001617630	5470	3704	6576	2901	3615	5087	5680	1892	4972	1268	16
CTCCATTCCGCACCTCCGGC	BRDN0001617002	21492	15013	27349	10481	15586	20278	19758	5698	19336	5556	72
CTCCCAAGTGCATTCAGTGC	BRDN0001617412	6278	4661	7924	3100	3588	6459	5300	2040	4110	1663	20
CTCCCACAGCGCCGTGACCC	BRDN0001617243	8597	5852	10725	3408	4936	6393	5335	1815	5509	2099	24
CTCCCACAGGAAAGCATGAA	BRDN0001617614	11525	8078	13874	6265	9487	12093	12034	4152	12963	2434	46
CTCCCTGGTAGAATGCCTGA	BRDN0001617299	18773	12697	23475	8760	11673	16285	14476	4732	14045	4807	73
CTCCCTTCTGGGGCAGCCGC	BRDN0001617501	7071	5062	8857	4057	6980	8332	8365	2933	9443	1573	37
CTCCGAAAACTGGGCCATGG	BRDN0001617023	20849	14307	26779	11329	16304	22065	20808	6619	20291	4558	89
CTCCGACTCGCCCCCAATCC	BRDN0001617774	30508	21601	37389	16132	24851	32327	34206	10869	32064	7121	128
CTCCGCTGCCTGGTCCGCAT	BRDN0001617340	14305	9262	16265	5968	8065	11369	10338	3155	9110	3113	38
CTCCTCCTTCAGTTTCTGTT	BRDN0001617497	75655	53606	91344	42843	64403	88484	86386	28234	84603	16046	311
CTCCTCTCCATTGAGATGCC	BRDN0001617877	6322	5021	8177	3243	6171	6986	6630	2542	8172	1682	24
CTCCTGCATCAGCCCAAATA	BRDN0001617221	22452	16271	28047	9610	14677	19977	18315	5587	16576	4781	56
CTCCTGGTGGCCCGCCATGG	BRDN0001617717	12633	9194	16209	6293	9910	13327	12889	4638	14100	3048	46
CTCCTTCCGTGGGCGTTTCA	BRDN0001617353	13113	9244	16184	6451	10009	13671	11677	4196	12300	3154	64
CTCGAGCTGCTCCAGGACCC	BRDN0001617524	22011	15419	25123	11587	16068	21031	22598	6960	18783	4435	88
CTCGAGGAAGTAGAAGCGGT	BRDN0001617262	1417	970	1803	579	768	1088	1003	325	959	313	1
CTCGATGAGGCCGGTGTCGA	BRDN0001617413	8984	5828	10871	4864	7513	8702	9718	2960	10147	1998	32
CTCGCGACTCTCCAAGAGGG	BRDN0001617598	6362	4813	7891	3157	4732	5976	6958	2327	6459	1480	23
CTCGCTCGGCTCACAGGCTT	BRDN0001617391	21014	14586	26027	9214	13773	17756	16615	5596	15836	5051	77
CTCGTGTGGGGAAAGATCAA	BRDN0001617746	22438	15636	27417	13241	17864	23128	25257	8872	22415	4695	76
CTCTCTTTCAGATTGAAGAA	BRDN0001617864	13463	8849	17172	7086	12253	17661	14551	5559	16099	2779	52
CTCTGCCTTTGCAGAAAGCT	BRDN0001617745	7118	5201	9250	4174	6581	8886	9155	3084	8773	1733	32
CTCTGGCTCGCTCGGCTCAC	BRDN0001617151	16691	10480	20329	10007	14454	19477	22407	6165	17944	3790	73
CTCTGGTGGTTTCCTTCCTC	BRDN0001617458	25760	17460	32542	10174	15369	20849	17831	5710	17808	6486	85
CTCTGTGAACACTGTGGAGC	BRDN0001617495	4383	2797	5422	2113	3224	4560	4557	1467	3746	958	14
CTCTGTGAGATGTCCCGAAA	BRDN0001618161	19467	13351	24638	11402	16239	23375	25154	7798	22333	4525	77
CTCTGTTGCAGGTTGAGCTC	BRDN0001617189	13967	9247	17501	7085	9824	14988	14265	4539	12813	3222	32
CTCTTCCTGAGGTTTCCGTT	BRDN0001617493	29307	20482	37603	13510	20853	30499	26916	8581	26012	7187	103
CTCTTTCAGATTGAAGAATG	BRDN0001617645	10967	7880	13353	5697	8773	12145	12646	4083	11650	2701	44
CTGAACCTTCACCTAGCCCC	BRDN0001616874	43478	29746	52875	22663	33504	46000	46351	14011	43613	10092	169
CTGAACGAGTCCTGGTTTCC	BRDN0001617708	24394	16034	29698	12118	18096	25610	25470	8321	24670	5661	72
CTGAATGCACTTGGGAGGGT	BRDN0001617144	16374	11731	20281	6706	10707	15753	13485	4590	13709	3836	59
CTGACGTGTCTGAAATGAGT	BRDN0001618040	31336	21809	39577	17161	26853	36464	34632	13634	37275	7202	139
CTGAGCCCTACCGAATTGGC	BRDN0001616845	11968	8879	14917	6002	8825	12133	11488	3412	10757	2764	28
CTGCAACATCCTGCTGAAGC	BRDN0001617285	4868	3505	6305	2856	3785	4838	5364	1682	4953	1053	24
CTGCACCGTGGAGTATGGGG	BRDN0001616960	22993	16066	28167	11902	17826	23982	22810	7639	22408	5026	66
CTGCCATTCCCGCAGCCCGA	BRDN0001617755	11444	7115	13454	6412	9167	11672	13376	4171	11470	2450	41
CTGCCCGCACTGAATGCACT	BRDN0001616873	23662	15686	28210	14296	20548	26423	28396	9855	27179	4913	100
CTGCCCTCTTGAAATAGCCA	BRDN0001618064	12749	8844	15857	7936	12283	15604	16506	5395	16272	2739	53
CTGCCTGGCTGCGGGGTCGC	BRDN0001617514	8679	6203	11310	5198	7088	10103	10531	3314	9376	2069	29
CTGCTGAAGCTGGTCATGGC	BRDN0001617525	19640	13298	24871	11466	17242	23766	24769	8043	22784	4472	102
CTGGAGCGACGAGGAGGCCG	BRDN0001617388	9251	6079	11060	4806	7171	9850	6997	2991	8637	1391	30
CTGGAGGTGCTGGTGGGCAC	BRDN0001617931	11894	7961	15106	6087	8968	13453	12654	4333	11560	2850	37
CTGGATCGCCCGCAGAAATA	BRDN0001618192	18104	13648	24300	11765	18127	25680	24354	9321	25393	3691	102
CTGGCATGCGGTGGGTCCAG	BRDN0001617737	6333	4791	7831	3002	5412	6525	6621	2258	6462	1523	22
CTGGCTGTCCTGGGCTAGGC	BRDN0001617932	8021	5248	9789	4117	7024	9054	9320	2980	8982	1687	31
CTGGGACAGACACAGTCCTC	BRDN0001617186	8912	5855	10905	4859	6087	8159	9072	2729	7361	2013	33
CTGGGCCACGCCGTACTGAC	BRDN0001616806	9221	6770	11639	4863	6914	10491	8470	3200	8081	2343	43
CTGGGCTAGGCGGGCGTAGG	BRDN0001617859	13807	9703	16901	6887	10359	12986	14709	4378	13657	3428	46
CTGGGGCAGCCGCTGGCCGC	BRDN0001617472	5423	3757	7115	2521	4002	6157	4937	1905	5103	1280	10
CTGGGGTCACGCTGGGACAG	BRDN0001617357	15289	10762	18954	5951	9722	13166	11675	4074	11837	3590	57
CTGGGTGGAGCACGCGGCCC	BRDN0001617532	8189	5392	9198	4522	6782	8050	8933	2846	8508	1771	37
CTGGTAGACCAGCTTGGTGG	BRDN0001617121	7250	4619	8916	2382	3233	4928	4488	1605	3999	1806	13
CTGGTAGCCGGGAACTCCAC	BRDN0001617876	8863	6225	11463	4646	7343	9730	8670	3443	9242	2169	30
CTGGTTCCAGAGGCAGCTCC	BRDN0001617508	11902	8412	15365	4445	6776	9373	7056	2481	7272	2662	34
CTGGTTTCCCGGAAGAGCTT	BRDN0001617789	18969	13226	24021	10124	16309	20448	19048	6857	20746	4353	68
CTGTACGTACCGCGTCTGGT	BRDN0001616807	13125	9336	16785	5634	8514	11488	10235	3421	9603	3085	45
CTGTCCCAGCGCAGAACCAG	BRDN0001616925	15984	10431	18824	5739	8859	12312	9160	3553	9109	3493	54
CTGTGAACACTGTGGAGCCG	BRDN0001616920	11828	8755	15524	6390	9650	12370	12073	3635	12399	2774	39
CTGTGAAGCGGTTCAAGTTG	BRDN0001617236	16217	10687	18995	7676	11458	15941	17222	5454	15613	3954	47
CTGTGCCCACCAGCACCTCC	BRDN0001617921	9546	6566	11912	5307	7632	10176	10419	3360	10182	2083	30
CTGTGGGAGGACAGCAGCAA	BRDN0001617126	7259	5228	9088	2621	3598	5044	4768	1538	3751	1770	21
CTGTGTGAGCTGTGCCCGTC	BRDN0001617139	14047	9606	17533	7171	9713	14138	12651	4217	11685	3348	54
CTGTGTGTAGCTTAGCAGAC	BRDN0001617593	12203	9390	16433	6143	9669	12033	13524	4294	12791	3428	47
CTGTTTGATCGAGTTCGACT	BRDN0001617658	28954	19811	36277	16926	23891	33349	37037	10937	31643	6766	129
CTTACGCTTAGCCTCTCCAT	BRDN0001616838	30782	20565	38571	11817	17947	24111	21832	7324	21226	7638	95
CTTATCTCCCAAGGGAGGCA	BRDN0001617366	6730	4585	7910	3122	4746	6132	5989	1916	5879	1572	24
CTTCAAAGGCTGTCGCAAGG	BRDN0001617964	9856	6806	12312	3937	5834	7441	7184	2260	7608	2324	34
CTTCAAGCCCACTGGGATCG	BRDN0001617779	10000	6787	11404	5274	8832	11177	11851	3818	11593	2143	40
CTTCACGGTTCCAACAGCAA	BRDN0001617619	9933	6035	11991	4807	6836	9099	10583	2964	9741	2133	36
CTTCCAAGACACCACCATGG	BRDN0001617572	24654	16772	29040	13209	21018	27632	30008	9405	29754	5036	113
CTTCCACCCTCTCTTTGAGG	BRDN0001617815	11650	7669	14310	5378	8724	11299	11901	3488	12277	2846	61
CTTCCCTTAGGAATGTGTGA	BRDN0001616781	9962	6952	12709	5842	8092	11659	11497	3748	10796	2379	48
CTTCCTGACACCCTGCATGC	BRDN0001616966	19979	13780	24027	11433	17123	23371	25628	8026	23088	4465	91
CTTCGCAGAGCAAATTGAAA	BRDN0001617179	9656	6743	11153	5130	8115	10341	11760	3758	10849	2136	41
CTTCGGGCTGCGGGAATGGC	BRDN0001617940	22803	16044	28785	12499	19842	27672	26288	9266	26531	5581	103
CTTCTCCTGGTGGCCCGCCA	BRDN0001617930	12844	9178	16276	6575	10416	14487	15273	4458	13808	3103	52
CTTGAACGTGAAGGCCTCAG	BRDN0001616962	14006	9423	17614	5754	8092	11284	9615	3222	9043	3512	55
CTTGACAGGCGATGGCGACG	BRDN0001617740	9145	6206	10883	4434	6636	9889	9634	3250	8865	2214	39
CTTGATCAGGTCCCGCATGC	BRDN0001617422	8538	6159	11173	4315	5865	8318	7572	2527	7430	2306	32
CTTGATGGACTCATCCGATT	BRDN0001617086	14997	9545	18787	7440	10715	14913	15521	4719	13641	3474	70
CTTGCCCATGGGCTCGGGGT	BRDN0001617329	3304	2165	3860	1233	1628	2502	2752	733	1914	730	10
CTTGGAGTTCATGACTGTTT	BRDN0001617395	36450	25539	44938	19734	29543	41070	39458	13300	38301	8018	138
CTTGGTGGTGGTGGCTTTCG	BRDN0001617502	27407	18840	34087	15123	21785	29169	32513	9197	28579	6968	94
CTTGTTGATCAGGTCCTCAT	BRDN0001617004	31129	21783	40312	11568	15629	22924	18697	5977	17706	7540	96
CTTGTTGTCCTCTGTTGGCT	BRDN0001617332	56517	39911	70420	29856	46365	63231	64466	20478	63583	13877	254
CTTTCAGGACATGAGTGCAT	BRDN0001616870	14924	9960	18989	6292	10033	14255	13103	3878	13255	3625	47
CTTTGATAACGTGGGCGGTA	BRDN0001618111	9970	6410	12494	5424	7904	12991	12780	3899	11364	2312	41
CTTTGATGCTATCACGGGCC	BRDN0001617809	7004	5047	9801	3287	5431	7713	8203	2410	7938	2215	34
CTTTGCAAAATGAGATGTGA	BRDN0001616961	17302	11530	21795	9588	14149	20579	21253	6505	19557	3762	68
CTTTGCCATTCATGACAACA	BRDN0001617840	8353	6118	10288	4851	7264	10455	10682	3500	9419	1802	33
CTTTGTTACCTGTTCATCCC	BRDN0001617812	44704	31010	58873	22836	34110	51481	49085	15495	46316	11612	166
CTTTTCAGCTGAGACGTACG	BRDN0001618159	1408	945	1451	741	1228	1565	1696	447	1489	361	8
GAAAACACGATGACGTCTCT	BRDN0001618225	219	105	206	92	179	170	188	43	181	42	1
GAAACGAGAAGTTTGTACTA	BRDN0001618188	8105	5233	9804	4338	6505	8802	9762	3037	8627	1806	37
GAAAGATCAAGGGCTTCTCC	BRDN0001617783	4298	3035	4923	2284	3221	4436	4890	1311	4482	1073	21
GAAAGCCACCACCACCAAGC	BRDN0001617070	18304	12253	22964	8789	12418	19122	17329	5242	15426	4068	69
GAAAGGCATAGTGAGAATGG	BRDN0001618018	12278	8343	14652	6921	9941	13607	14831	4152	13470	2873	53
GAACAAGAATCGCATCTCTT	BRDN0001616899	5095	3883	6565	1647	2686	3879	2759	1068	2944	1384	13
GAACCTGAAAGAGCAAAATC	BRDN0001617092	15069	10212	18038	7863	10896	15181	16918	5031	14907	3610	63
GAACGCCGCTCAAGTTGATA	BRDN0001618093	21189	14377	25216	12955	18740	24941	26356	8954	23766	4427	86
GAACGGCCGCAGCAGCTCTG	BRDN0001617100	5063	3539	6551	2495	3302	5189	4571	1444	4417	1278	20
GAAGAAGACAAAGACCAGGT	BRDN0001617343	10830	7160	13089	4061	5962	8812	6882	2459	7512	2459	29
GAAGAAGAGTTACTATAAGA	BRDN0001616906	22052	15326	28248	8525	12348	18028	16268	4935	14557	5144	60
GAAGACTCGATCCTCGTCAA	BRDN0001617565	9121	6140	11365	4927	6842	10129	10236	3187	9609	1907	34
GAAGAGCTTTGGCATGACTG	BRDN0001617555	7527	5052	8856	4264	5858	8415	8983	2525	7626	1754	25
GAAGATCTGGTAGACCAGCT	BRDN0001616934	7520	5466	9457	3355	5306	7766	6633	1953	7067	1858	26
GAAGCAGGTCAGTTTGTGCT	BRDN0001617130	14221	10270	17523	8426	12711	16216	17048	5353	17155	3339	53
GAAGCGGTTGGGGCCGCCCA	BRDN0001617407	5877	4302	7138	3401	4963	6993	6667	1987	6326	1519	24
GAAGCTCACCCTCCGCTGCC	BRDN0001617498	6216	3598	6759	3367	4319	7199	7102	2191	5565	1362	24
GAAGGAGGCAGATGACGATG	BRDN0001617159	10630	7403	12333	5820	8156	12017	12017	3592	10508	2395	47
GAAGGCCACCTCCAAGCGAC	BRDN0001617724	6937	4731	8686	4529	6218	8792	9239	2879	8021	1667	35
GAATAGATTTGTCAGTTAGG	BRDN0001618118	27176	18759	35710	16204	24019	32909	35165	10341	35311	6418	108
GAATGATAAACTCGAGCTGC	BRDN0001617686	13334	9971	18178	7372	11552	16522	15729	5293	15986	3742	62
GAATGGCAGGGTACAGCTTG	BRDN0001617909	15701	10685	18473	7981	12217	17274	17475	5584	16445	3837	61
GAATTACTCACGCCCCAAGG	BRDN0001617571	9971	6668	12672	4388	6694	9657	10047	2807	9130	2495	24
GACACAGTCCCCCACTTCCA	BRDN0001617191	7943	5716	9935	2759	4345	6431	4546	1899	4927	1977	28
GACACCATGTGGCCACAAAG	BRDN0001617970	3918	2755	5515	1290	1751	2921	2340	897	2363	1067	14
GACACGTCTGTGTAGTGCAC	BRDN0001617618	6372	4407	7941	2985	4312	5870	5617	2086	5845	1606	23
GACAGAAGATCTCTTTGATC	BRDN0001617173	13088	9524	16603	5944	8131	11980	10849	4090	9767	3263	32
GACAGATCACGTATCAGGGC	BRDN0001618006	5808	4188	7970	3226	4612	6205	7074	2154	6428	1729	29
GACAGGCTATGTCTGGCATG	BRDN0001617715	6948	4580	8487	3366	4952	6841	7942	2078	7074	1722	28
GACATCGTCGGGCAGCGAGA	BRDN0001617135	13521	8924	16234	6954	11017	15197	13524	4605	13755	3196	45
GACCATCAGGCATTCTACCA	BRDN0001616980	14696	10054	17691	6021	8598	12388	11762	3813	12363	3344	40
GACCCCCGATAACTTTTGAC	BRDN0001618055	24536	16392	31009	13379	20143	26964	26148	9787	28007	6632	103
GACCTGCCGGAGGTGCGGAA	BRDN0001617318	5043	3335	6856	2521	3439	5292	4983	1449	4263	1341	21
GACGACACAGAGGACACACA	BRDN0001617865	14342	10457	17248	8256	11197	14457	14897	5708	14965	3281	53
GACGACCCTGACCTCAAATA	BRDN0001617225	17612	12275	22887	8966	12962	18819	17212	6214	16458	4422	64
GACGCCTTGCCCGGCTCACA	BRDN0001618228	9568	6372	11541	5630	7819	10437	11169	3419	10779	2472	43
GACGGCCAGTGTGGGCACCC	BRDN0001617320	4064	2498	4236	1748	2397	3258	3177	1244	3312	939	12
GACGTAGCCTTCCGAAATAT	BRDN0001618056	7539	5643	9994	4318	6197	8920	9596	3240	8929	2098	28
GACGTGGAGATGCTGTGCGG	BRDN0001617124	9808	6472	12075	4805	5908	8645	7618	2703	6782	2265	37
GACGTGTCCAACATGGGCCG	BRDN0001617594	3270	2345	4066	1655	2724	3836	3462	1404	3493	921	13
GACTCGAATGGGCCGCCTTC	BRDN0001617735	6170	4511	7789	3227	4246	6560	7002	2322	6142	1524	31
GACTGAAATCCAAGGACTGT	BRDN0001618047	10508	7560	12749	6924	9753	12668	14510	4740	14151	2595	50
GACTTCTAGAATATAAAAGA	BRDN0001618103	10555	7643	13771	5460	9372	13184	13680	4056	14129	2607	43
GACTTGACAGGCGATGGCGA	BRDN0001617564	10680	8002	13815	6052	9906	14367	13437	4437	13763	2724	40
GACTTGGGCTTGCCCTTCCC	BRDN0001617535	5198	3538	6417	1812	3084	3991	3713	1107	4059	1438	18
GAGAAGGATGCTCACCATAC	BRDN0001617660	10878	8004	13260	5684	8705	12247	12321	4035	12316	2654	44
GAGACACATGTAACAGCTCC	BRDN0001617663	4095	2933	5286	2281	3269	3994	4226	1360	4105	1076	16
GAGAGCCGCACCTCGATGTT	BRDN0001617054	7769	5902	10022	2989	4377	6861	5020	1937	5374	1963	22
GAGAGGAGGACGCCGGCGGG	BRDN0001617863	7492	4775	8784	4168	6394	8987	8725	3036	8566	1516	18
GAGATGATAACTTAATTTGT	BRDN0001618099	24516	17305	31595	14150	21180	29884	31460	10190	30750	5928	93
GAGCCCATGGGCAAGCAGGT	BRDN0001617010	3309	2357	3951	1278	1825	2370	2154	718	2180	778	12
GAGCGACGAGGAGGCCGTGG	BRDN0001617140	6909	4661	8039	3127	3565	5729	5466	1648	4205	1629	24
GAGCTGGGAGGGGACGGCCA	BRDN0001617899	5161	3708	6365	3377	4681	6732	7079	2298	6193	1325	21
GAGCTTCTCTCCAGGGGCCG	BRDN0001617289	8505	5544	10192	4402	6774	9682	10274	2931	9915	2078	34
GAGGAGCAAGTCCGATGGAG	BRDN0001616927	6551	4604	8245	3149	4310	6076	5559	1865	5056	1627	13
GAGGCAAAAAGAAATCCCCA	BRDN0001616773	11674	7959	14597	4296	5950	9034	6867	2913	6748	2649	30
GAGGCCAGAAGGAGGAACCG	BRDN0001616811	4567	3318	5874	1630	2302	3380	2761	1082	2655	1118	18
GAGGCTCCATTCCGCACCTC	BRDN0001616893	4299	2908	5792	1276	2008	2990	1827	834	2115	1163	13
GAGGGACATCTCACGGTTCC	BRDN0001617951	5507	3615	7294	3091	4353	5937	5926	2382	5321	1323	29
GAGGGTCCGACGTGGCCCCG	BRDN0001616888	2560	1800	3045	1375	2169	3033	3426	1088	2933	713	10
GAGGGTGAGCTTCAGGACCA	BRDN0001617066	13341	9692	16890	4593	6519	9155	7416	2873	7562	3407	39
GAGGTTTGGAAAGGGGTTTG	BRDN0001617471	29280	20541	35800	15717	22790	31283	30706	11211	29668	6972	99
GAGTACACCTGGACGCACTC	BRDN0001616770	6170	3964	7199	2775	3524	5288	5050	1688	4376	1426	18
GAGTATTTCCGGTAGTGCTC	BRDN0001617167	13478	9059	16470	6233	8847	13236	12355	3896	11169	3364	36
GAGTGCCTGGAGGTGCTGGT	BRDN0001617860	10452	7159	12645	5058	7376	9451	10371	3176	9370	2687	38
GAGTTTCTAGTAGTGGTAGG	BRDN0001618121	25811	17664	31869	13410	20732	29218	33421	8745	30059	6251	92
GATATTCCCCTCGTGCTTCA	BRDN0001617696	24466	16824	31158	14826	22283	30051	31641	9827	31940	6001	108
GATATTCTTCTCGATGAGGC	BRDN0001617352	11291	7608	15255	5661	8473	12092	12140	3935	11865	3170	47
GATCCCGAGTCCCTGCTGGA	BRDN0001617214	9885	7079	12402	4614	6647	9819	8671	3038	8204	2422	37
GATCGAGTCTTCCCTCCCGC	BRDN0001617734	11856	8161	14787	5198	8014	11032	11319	3652	11215	2896	39
GATCGCGCCAGTCTGACCCT	BRDN0001616898	9083	5865	10199	3663	4862	6896	6141	2122	5645	1976	20
GATCTACATCAGCAAGATTG	BRDN0001616913	11361	8311	14327	4564	7368	10039	7883	2708	8672	2596	34
GATCTCCAAGCCAATGGCTT	BRDN0001617252	8449	6053	10399	4336	6439	9616	9489	2614	7913	2117	41
GATCTGGTAGACCAGCTTGG	BRDN0001617162	6168	4282	7446	2047	3123	3944	3787	1184	4036	1485	17
GATGAGGGTGTTGAACTGCC	BRDN0001617160	6927	5079	8914	2624	3791	5318	4336	1624	4599	1784	24
GATGATGACCCATCTCTTGA	BRDN0001617264	8359	5965	10966	4749	6483	9534	9206	3154	9366	2021	49
GATGCGGAAACCCTGGAAGT	BRDN0001616973	6634	4926	8119	2288	3470	4450	4236	1436	4219	1476	17
GATGGCCCGCCTCCTAGTCT	BRDN0001616882	11031	7470	13056	6066	8016	12164	11062	3716	9868	2448	36
GATGGCCGGGACGGCCAGTG	BRDN0001617177	2030	1343	2372	1171	2067	2158	2858	638	2497	511	8
GATGGCGCTTCAGTCGTCGG	BRDN0001618172	7958	5662	9495	4753	7023	8811	10053	3062	9184	1915	26
GATGGGAAGGAGTTTGGAAT	BRDN0001617952	15545	10867	19342	8061	11277	15623	15282	5426	14152	3485	61
GATGGGTCATCATCATAGAT	BRDN0001616958	4816	3175	5999	2628	4250	4980	5244	1668	5638	1106	17
GATGGTCTGCCGCCTCGCCT	BRDN0001617418	14205	9911	17369	6934	10521	15535	13132	4188	13721	3630	60
GATGTGGATCTATGTCGTCT	BRDN0001617975	34910	25163	44397	20272	28743	40402	40495	13823	37792	8475	125
GATGTGGGACCCTGCGGCCC	BRDN0001617477	6947	4629	8800	3455	4910	8529	7217	2527	6708	1698	20
GATGTTGCCGAAGAGCCGGT	BRDN0001616951	1812	1280	2421	454	625	1186	938	342	804	448	1
GATTGTGGTCGCTCAAAACC	BRDN0001618076	8622	6015	10607	4791	7127	9786	10569	3219	10355	2283	37
GATTTCTGATGAAAAAGACG	BRDN0001616760	1855	1225	2180	835	1575	2024	1932	611	2088	444	10
GCAAACACGTGCAGTGGCTC	BRDN0001617288	8279	6164	11239	3923	6044	8541	7781	2566	7555	2173	30
GCAAACATGGTCTCATAGGT	BRDN0001617963	11263	8272	14931	4834	8361	12011	10356	3472	11115	2828	47
GCAAACCCGAGTGACACGTC	BRDN0001618183	4447	3176	6056	2776	3928	5232	5397	1789	5523	1051	25
GCAAACCTTGCTAGATACAG	BRDN0001616787	3591	2383	4480	1692	2809	3450	3442	897	3359	810	6
GCAACATCCTGGACAAGCAC	BRDN0001617056	9538	6969	11706	3318	4783	7165	6139	1985	5129	2236	24
GCAACCCACACACTTCGGAG	BRDN0001617982	11404	7901	15050	3967	5152	6994	6918	2282	6291	2951	28
GCAACCTACCCGGGATGAAC	BRDN0001617667	6138	4511	8464	3045	5218	6347	6762	2067	6774	1570	24
GCAAGCAGGCTTGCCAAGAG	BRDN0001617039	3825	2681	4469	1359	2399	2831	2845	821	2741	896	12
GCAAGGTCATGAAACCAAGC	BRDN0001618234	5082	2863	5860	2725	3678	5946	5792	2162	5140	1051	18
GCAATTTGTCTTGAGGCGCT	BRDN0001617678	18600	13065	24030	10304	16043	24671	22943	7527	21402	4171	75
GCACCATGGCCAGGAAGCTG	BRDN0001617125	6957	5098	9133	2569	3509	4682	4614	1336	4157	1739	17
GCACCGTGTGGTGAGCGTGC	BRDN0001617112	6104	4402	7530	2110	3402	4536	3697	1250	3521	1488	13
GCACTCCACACAGAAACACC	BRDN0001617670	12589	8654	16509	7568	10365	13881	14948	5088	14912	2939	59
GCACTGGAGATCTCCTACAA	BRDN0001617095	10659	7180	13097	4057	5431	8405	7562	2378	6717	2230	32
GCAGACAAACTGGTGGCACT	BRDN0001617684	8562	5908	10730	4561	7027	9658	9989	3378	10374	1943	32
GCAGCAACACGAGCTGCTGC	BRDN0001617855	2873	1853	3397	1885	2323	3496	3795	1036	2970	692	12
GCAGCCAGAAAACACATCCA	BRDN0001616826	28330	20223	35215	8959	13486	18545	14864	5613	15319	6286	80
GCAGCGAGATAACTTGACTC	BRDN0001618113	12636	8882	15958	7643	10787	13464	15835	5288	15331	3091	53
GCAGCTCTGGGGCCCTCCGT	BRDN0001617266	6283	3989	8145	2625	4147	5582	4726	1575	5081	1523	23
GCAGCTTCTGGCGGGCACCA	BRDN0001617805	7096	5052	8683	3817	5831	7135	8050	2637	8480	1608	36
GCAGGAGCAGACCCCACGGA	BRDN0001616846	4671	3092	6708	2298	3288	5282	4502	1566	4198	1209	19
GCAGGTGGAGAGTTATGACG	BRDN0001616819	11727	8004	14991	5262	7266	10078	9773	2959	8919	3086	43
GCAGTACTACTGAGTTTTTC	BRDN0001618185	15800	10898	20172	8320	12479	18034	18483	5907	17404	3968	69
GCAGTAGGAAATTAGAATCA	BRDN0001617725	26832	19075	33758	14561	20741	28262	29681	9842	28397	6027	111
GCAGTCCTCTGTGAACACTG	BRDN0001617107	10096	7022	12370	3507	5510	7218	6140	1837	5710	2255	26
GCAGTGGCTCCGGGAACAGA	BRDN0001616944	6389	4152	8506	1835	2925	4090	3648	1054	3599	1713	16
GCAGTTTGTGGTGGAGCAGG	BRDN0001617254	10667	7523	13848	4977	7468	10710	10362	2943	8750	2678	45
GCCAATTCGGTAGGGCTCAG	BRDN0001616794	7725	4839	9356	2669	3380	5704	5082	1426	4124	1808	25
GCCACACGAATCATAAAGAG	BRDN0001618127	24125	16614	29664	14899	20207	27831	28680	10393	27670	5045	101
GCCACATCGCCGGCGCTTAA	BRDN0001617099	5865	3839	7195	2413	3690	4875	3959	1474	4380	1438	20
GCCAGACATAGCCTGTCGCT	BRDN0001617632	2979	1896	3450	1617	2124	3106	3467	1046	2833	663	15
GCCAGTGTGGGCACCCGGGC	BRDN0001617481	3266	2166	4551	1627	2705	3870	3851	1081	3343	987	6
GCCCACCTGCAGCACGCCGA	BRDN0001617076	4843	3639	6401	2101	3171	4462	3394	1192	3825	1174	19
GCCCAGCCACCTCTGATCTC	BRDN0001617762	12419	8779	15160	6004	9120	13725	13042	4365	12631	2954	48
GCCCAGGACAGCCAGCAGGG	BRDN0001617744	5738	3978	7345	2288	3301	5117	4362	1634	3905	1466	16
GCCCATATTTGGGCTGATGC	BRDN0001617113	6075	4295	8136	3294	4963	7553	6946	2176	6775	1510	21
GCCCCAAGGAGGGTGATGAC	BRDN0001617742	6484	4611	8267	3516	5015	7432	7254	2591	6789	1845	30
GCCCCAGCGTATCCTTGTAG	BRDN0001617966	10697	7369	13540	3463	4707	6709	6272	1797	6471	2723	43
GCCCCCCCTCAAAGAGAGGG	BRDN0001617679	3177	2009	3801	1671	2502	4100	3617	1224	3194	736	12
GCCCCCCTGCTGGCTGTCCT	BRDN0001617939	4611	3100	5331	2210	3981	4798	5033	1476	5222	1111	14
GCCCCTGAGCCCTACCGAAT	BRDN0001617108	9007	6341	11238	3350	4969	6398	5832	1529	5623	2204	33
GCCCGTAGCCCTGGAAACAA	BRDN0001616886	5000	3451	6370	2282	3536	4696	4146	1361	4001	1194	15
GCCGCTGCACCGTGGAGTAT	BRDN0001617122	13438	9489	17127	7169	9170	13303	11808	4280	11771	3073	52
GCCGGAACGCCTGGGCCGCA	BRDN0001617322	4098	2805	5103	1688	2280	3993	3209	1183	2404	958	7
GCCGGCCTCGGGTGGAACGT	BRDN0001617849	6899	4574	8693	4100	5749	7482	8214	2756	6904	1681	34
GCCGGTCATCACCCTCCTTG	BRDN0001617713	10013	6903	12725	4400	6455	8626	8051	2735	8878	2446	39
GCCGGTTCCCGGTGTGGGGC	BRDN0001617490	12207	8526	15175	5284	7709	11307	11259	3123	9650	3574	31
GCCGTTCTTCCTGTCATGGT	BRDN0001616972	20969	14688	26376	8001	11659	16890	16143	4298	14147	5179	74
GCCTCCTTCATGGCCATATT	BRDN0001617333	8160	5392	9868	3637	6102	8491	7728	2168	7621	1811	29
GCCTCTATGGAAGGCTCGAG	BRDN0001617025	4902	3057	6716	3001	3693	5727	5549	1694	4218	1193	24
GCCTGACCTACCTCCGCTCT	BRDN0001617104	26888	18012	33475	9652	14667	22694	19428	5624	18680	6499	96
GCCTGCCCCACACCGGGAAC	BRDN0001617203	5607	3434	6886	1750	2548	4445	2866	1012	2894	1377	15
GCCTGCCCTAAACCCCGGAA	BRDN0001618149	8487	5554	10895	5188	7591	10627	11592	3326	10477	1924	44
GCCTGGGTTTTGGTGCATAC	BRDN0001618095	16426	11470	20674	9508	14231	19077	21357	6399	19289	3951	67
GCCTTCTTCACCAGTGACAC	BRDN0001617817	10595	7615	14052	5004	8632	11890	11002	3435	11279	2751	32
GCCTTTAAGCGCCGGCGATG	BRDN0001616923	4588	2780	5602	1656	2792	4008	4033	956	3636	1124	17
GCGAACCCCGTAGCCAGGCT	BRDN0001618097	4355	3499	5987	2743	3753	5545	6762	1629	5559	1200	29
GCGAAGAGGTGTCGGATGAC	BRDN0001617874	4975	3630	7120	2544	3648	5597	5365	1713	4999	1452	29
GCGACAAGAGGGACATCTCA	BRDN0001617558	14383	10046	17110	7616	11372	16346	15632	4868	14823	3358	66
GCGACACGCGCAGTTTGTGG	BRDN0001616767	12594	8219	15203	6526	8766	12687	12579	4010	11635	3070	48
GCGAGGTTTGGAAAGGGGTT	BRDN0001617439	19158	13292	23584	10282	16403	21867	23459	6550	22854	4555	84
GCGATCGGAGTGCCACGATA	BRDN0001618074	5689	3658	6600	2981	4540	6327	7337	1985	6560	1312	33
GCGATGGCGACGGGGAAGAT	BRDN0001617845	5470	3753	6850	3216	4789	6305	7513	1979	6485	1166	18
GCGCCGCCCCACTGACCTGC	BRDN0001617475	7941	5284	9455	4321	6183	9379	10005	2765	8423	1831	28
GCGCGATCTGCCCAACATCG	BRDN0001616905	8945	6179	10990	3914	5584	8221	7143	1881	6888	2141	43
GCGGAATGGAGCCTCGGCAC	BRDN0001617040	7143	4983	8539	2771	3783	5661	5269	1345	4716	1608	17
GCGGATAGCCTCCAGGATTG	BRDN0001617639	8704	5940	10622	4203	6331	8381	9482	2412	8680	2075	28
GCGGCCCTGCCGGCCTCGGG	BRDN0001617894	3171	2138	3687	1660	2413	3446	4344	896	3481	742	13
GCGGCTCTCAGACGGCACCA	BRDN0001616803	2452	1714	3235	933	1200	1921	1548	621	1169	562	7
GCGGGAGTGTGCCCGCTCCC	BRDN0001617431	2990	2205	3889	1575	2437	3601	3931	1045	3104	865	14
GCGGGCACCACGGCCCATGT	BRDN0001617733	4697	3193	5411	2320	3237	4467	5368	1353	3789	1118	16
GCGGGCCATCATCCTGGCCG	BRDN0001617295	2092	1620	3189	1251	1995	2541	2760	794	2429	542	12
GCGGTTCCGGGAGCACATTT	BRDN0001618057	8575	6064	10623	4591	8091	10804	10622	3715	11217	2031	41
GCGTGGCCCAGACTAGGAGG	BRDN0001617049	9011	6213	11320	3621	5086	7762	7400	1800	5837	2116	32
GCGTTCCCCCACTGACGGGG	BRDN0001618174	4349	3062	5644	2048	3585	5047	5275	1262	5116	1350	25
GCGTTCCGGCTGAACAACCC	BRDN0001616936	3565	2624	4492	1277	1760	2742	2141	666	2293	1062	11
GCTCCAGGGCTCCTGAAGCT	BRDN0001617777	2431	1672	3418	1315	2275	3391	2888	1307	3342	569	18
GCTCCCATCCATAGTAAAAA	BRDN0001618079	23119	15852	27530	14349	19562	27459	32170	8499	26843	4813	102
GCTCGAGGACCTGGATAGCC	BRDN0001617305	3741	2467	4672	2361	2928	4986	5157	1687	4198	818	28
GCTCGCTCGGCTCACAGGCT	BRDN0001617425	10328	6668	11885	4825	7525	10146	10774	3211	8929	2341	37
GCTCGCTGGAGTGGACTTGT	BRDN0001617175	13314	8981	16521	4513	7755	10833	8661	3006	8539	3221	42
GCTCTACTGGAGCGACGAGG	BRDN0001616762	6888	4858	8354	2133	3165	4359	3480	1047	4021	1711	24
GCTCTTTCAGACTCTTCCTG	BRDN0001617278	15542	10813	18871	5719	9241	14321	12659	3231	12179	3644	46
GCTCTTTCAGGTTCTTCTGC	BRDN0001617464	20551	13339	25600	10036	14938	22861	23129	5401	19219	4837	71
GCTGAACGCCGACAGGACGG	BRDN0001618195	7380	5154	8451	4322	6668	7901	8720	2762	8362	1751	23
GCTGAAGCCCATGTTGGAGT	BRDN0001617753	12193	8427	14608	6752	10846	12252	15947	4031	15261	2835	54
GCTGAAGCTGGTCATGGCTG	BRDN0001617432	16976	11573	20989	5668	8410	11826	10669	3111	9512	4137	43
GCTGAATTACTCACGCCCCA	BRDN0001617544	6960	5057	9636	3613	5497	7835	7793	2502	8093	1814	28
GCTGATATATACGACAAGCC	BRDN0001618086	3065	1989	3605	1804	2533	3567	4030	898	3348	772	16
GCTGCCCAAGCTGCGGACCC	BRDN0001617331	9914	6867	11830	5125	7471	10089	9537	3101	9331	2190	32
GCTGCCCATATTTGAGGTCA	BRDN0001616855	5252	3982	6007	3065	4761	6499	6937	2239	7061	1161	15
GCTGCTCTGGGTGGAGCACG	BRDN0001616869	3178	2177	4466	1655	2254	3278	2964	983	2622	838	15
GCTGGCTGTCCTGGGCTAGG	BRDN0001617829	9733	7059	12245	5399	8451	10572	10467	3554	10236	2429	52
GCTGGGACAGACACAGTCCT	BRDN0001617200	6777	4786	7988	2671	3802	4985	4808	1316	4473	1554	26
GCTGGTGGGCACAGGCACAG	BRDN0001617732	10341	7390	12637	5115	7535	11345	10113	3663	9613	2682	38
GCTGTACGTACCGCGTCTGG	BRDN0001616821	8797	5781	10847	3947	6166	8377	7495	2574	7418	2353	28
GCTGTGGGCCATCGAGATGT	BRDN0001616830	13735	9414	16517	7166	10408	13957	14145	4406	14044	3439	48
GCTGTTCCGAAGTTGAGAAT	BRDN0001618114	19254	12515	23283	10919	17195	23199	25722	7545	23854	4426	83
GCTTACAACCGGGAAGTGAA	BRDN0001616974	7978	5692	10097	3875	5252	6831	7515	2146	5951	2052	27
GCTTGCTATATGGGTGCGAG	BRDN0001618168	9632	7242	12805	5508	8685	12311	12124	3621	13061	2708	45
GCTTTACATTTCCCACACTC	BRDN0001616832	25052	17102	31883	9561	15227	21883	20940	5058	19199	6050	105
GGAAACAAAGGGAAGGGCAA	BRDN0001617226	10096	7097	12267	4609	7056	10652	9521	3407	8748	2062	36
GGAAACTGGGTTTCATCGTC	BRDN0001618028	8298	5831	11068	5007	6579	9646	10591	3166	9349	1955	32
GGAACCCTCCCTGCGATAGA	BRDN0001618237	7869	5478	9551	4359	6738	9118	10191	3012	9263	1706	31
GGAAGAGCTTTGGCATGACT	BRDN0001617640	15803	10964	20142	8184	12673	16882	17145	5821	17821	3625	36
GGAATACAATAGGATAGCCA	BRDN0001617546	21233	13836	26192	11370	16124	24067	25664	7322	23840	4643	75
GGAATAGGGGACCTCGTGTG	BRDN0001617772	9459	6988	12220	4969	7537	11456	10578	3782	10097	1992	44
GGAATGGCAGGGTACAGCTT	BRDN0001617891	17148	12764	23160	8289	12913	18740	16425	5227	16753	4039	67
GGACAAATCTTTATTTAAAA	BRDN0001617349	8235	5570	10871	4525	6849	10355	10363	3089	9862	1763	39
GGACAGCCAGCAGGGGGGCA	BRDN0001617946	6031	4054	7647	3465	5124	7378	6864	2489	6996	1308	22
GGACAGCGTGGGTATCGAGG	BRDN0001617994	24768	18183	33939	6798	10248	14842	13232	4625	13447	6969	62
GGACATCTCACGGTTCCTGG	BRDN0001617586	14645	9981	18813	7616	11604	14823	17000	4789	15415	3310	60
GGACCAGCTGAAGCCCATGT	BRDN0001617611	6158	4442	8216	2973	4508	6465	6096	2509	6271	1469	24
GGACCCTCTGGAGCTGTTCT	BRDN0001617528	16221	10852	20077	6514	9030	14112	11772	3606	10290	3314	41
GGACCTGATCAACAAGATCG	BRDN0001616844	5564	3964	6987	2730	3943	4671	5131	1905	5236	1365	23
GGACCTGATCAAGCTGGCTG	BRDN0001617263	18671	12977	22176	8144	12010	16294	15442	4475	13814	3790	71
GGACCTGCCCGAGTGCGTCC	BRDN0001617227	6298	4595	7961	3114	5029	6855	6606	2091	6905	1530	18
GGACGACGACCGGCTCAACA	BRDN0001617995	1537	1049	1860	452	606	640	671	181	694	398	4
GGACGCCATGACAGCGCTGC	BRDN0001617857	8850	6061	9815	5175	7453	9449	9279	3681	9530	1599	34
GGACGGCCAGTGTGGGCACC	BRDN0001617463	5429	4030	6778	2771	4357	6011	4671	2023	5092	1321	18
GGACGGGCCTTACATCACAG	BRDN0001617986	13667	9684	18529	3711	5822	7173	6339	2378	7306	3543	41
GGACTCGAATGGGCCGCCTT	BRDN0001617731	10148	6856	11910	6145	8100	12070	13156	3923	11875	2362	27
GGACTGAGGCTCCCCGTTGT	BRDN0001617233	6634	4014	8673	2572	3234	4800	5725	1566	3892	1563	23
GGACTGGAACGTGCGCCTGC	BRDN0001617769	11575	7849	14647	7155	10067	14546	16526	4697	13817	2685	48
GGAGACACCAGGCATCTCAA	BRDN0001617636	10346	7404	12659	5813	8601	12358	11393	4246	11396	2037	41
GGAGAGTTATGACGAGGCCG	BRDN0001616817	3562	2964	4947	2016	3197	4671	4312	1450	4354	879	13
GGAGATCAAGCTTTGTATGT	BRDN0001617046	27657	19029	34677	15133	22594	31502	32957	9708	30959	5580	113
GGAGCCGGACAGAGAAGCCA	BRDN0001617185	9534	7022	12233	4210	5972	7929	7475	2784	7139	2313	43
GGAGGCCGTGGTGGACTTCA	BRDN0001617489	9054	6417	11162	3794	5578	7025	6312	2198	6172	1996	17
GGAGGGAGTCCTCTGTGAAG	BRDN0001617094	9813	6765	11984	3440	4841	6538	6560	1820	6244	2205	25
GGAGGGCCCCAGAGCTGCTG	BRDN0001617324	8637	5856	10295	3935	6768	7623	7680	2503	8944	1898	30
GGAGGTGAAAAGGCCCTCAT	BRDN0001616815	14420	9928	19041	5638	8790	12449	9935	3397	9567	3295	34
GGAGGTGCGGAATGGAGCCT	BRDN0001616853	25722	18096	32315	14440	23235	29109	30108	11048	30682	5806	94
GGAGTACACCTGGACGCACT	BRDN0001616940	9133	6093	11062	4085	6253	8143	7118	2597	8365	2091	35
GGAGTGCCTGGAGGTGCTGG	BRDN0001617918	12140	8929	14623	6514	9094	12329	13494	3932	12722	2760	46
GGATCCCGAGTCCCTGCTGG	BRDN0001617287	10094	6913	12120	4455	6582	9001	8477	2615	8132	2347	41
GGATCTAGCTACCTCAAAAG	BRDN0001618037	15702	11067	20474	9149	14072	20580	20562	6344	20044	3449	64
GGATTACAAGGAAAAGCACC	BRDN0001616849	15646	10734	20339	8466	12100	16915	16450	5363	16021	3474	48
GGATTGAATGGCTAACGCGG	BRDN0001618235	8802	6331	10793	5005	8029	10994	11232	3529	10163	1888	41
GGATTTGTCGCTTGCCACAC	BRDN0001618050	24631	16573	29792	12829	19974	28225	29680	8661	28057	5555	99
GGCACATCCCCTTGGCCCCA	BRDN0001617007	10755	6842	12932	3642	4436	7596	6838	2169	5592	2436	37
GGCACTCCGAAAGACCTTAT	BRDN0001618177	15223	10851	18829	9084	12311	16341	18447	6395	17286	3201	64
GGCAGATGTTTCACGCCCAC	BRDN0001616984	7655	5113	8696	4634	6561	8329	9291	2731	8472	1692	35
GGCAGCAACACGACAAATCG	BRDN0001617967	14783	9628	16848	6918	10151	12314	12466	4693	12738	3044	53
GGCAGCGGAGGGTGAGCTTC	BRDN0001617492	15575	10693	19573	8169	11304	16163	14511	5543	14182	3316	63
GGCAGCTTGATCTCTATCTC	BRDN0001617055	46535	33281	58384	24470	36250	46954	46021	15654	48345	10565	165
GGCAGGCGTGCAGGCTGACG	BRDN0001617158	4976	3454	6137	2460	4046	5151	4491	1922	4583	1179	19
GGCCAATTCGGTAGGGCTCA	BRDN0001616977	10885	7289	12846	5610	8481	12394	11235	3662	11736	2446	30
GGCCACGAAGGGCGAAAAGG	BRDN0001618144	5459	3744	6399	3039	4191	5996	5490	2492	5616	1277	23
GGCCAGCCCAGTGGTTGTGC	BRDN0001617304	8571	5956	10991	2438	3847	5169	3864	1509	4252	2157	30
GGCCAGCGGCTGCCCCAGAA	BRDN0001617275	5298	3301	6472	2156	2946	5408	4111	1537	3751	1241	12
GGCCCACCCCACCATACCTG	BRDN0001616992	11646	8087	14203	4388	6982	9041	7883	2709	7221	2541	31
GGCCCATTTGACTTGGTGAT	BRDN0001617889	11557	7442	14161	6039	8584	13047	12839	4408	12338	2548	45
GGCCCGCCATGGTGGTGTCT	BRDN0001617897	9873	7134	11478	5498	7169	10029	10970	3373	10218	2227	31
GGCCGCCCATGGAGTACACC	BRDN0001616839	9914	6924	11963	4884	8234	10088	8448	3622	10763	2201	43
GGCCGCTGCACCGTGGAGTA	BRDN0001617196	13826	9095	17419	7476	11557	14527	17333	5508	14654	3127	56
GGCCGGTCATCACCCTCCTT	BRDN0001617879	10353	7499	13390	4490	6964	10222	9236	3325	8954	2347	45
GGCCGGTGTCGATGGGACAC	BRDN0001616852	6199	4383	7491	3048	4192	5731	6027	1986	4981	1333	24
GGCCGTTCTTCCTGTCATGG	BRDN0001616918	35741	25088	45711	20076	30504	40682	42904	13166	38464	7575	130
GGCCTGCCAGCTGAGCGTGG	BRDN0001617037	8237	5815	10160	2976	4613	6603	5362	1934	5182	1770	34
GGCCTGCCGTTGCTCTTCTT	BRDN0001617389	18392	13081	23444	9576	15885	20861	19921	6659	19286	3940	71
GGCCTTCCAAGACACCACCA	BRDN0001617538	16636	12174	21404	9499	14160	19003	20248	6234	19029	3537	66
GGCCTTCTTCACCAGTGACA	BRDN0001617834	16009	11145	20216	8487	12061	17143	18793	5014	16960	3364	70
GGCGACGGGGAAGATGGGGA	BRDN0001617810	33832	23904	43846	13613	20370	27463	24644	8285	25134	8121	99
GGCGATGGCGACGGGGAAGA	BRDN0001617929	11470	8220	14210	6601	9702	13273	13129	4126	13713	2525	48
GGCGCACGTTCCAGTCCTTC	BRDN0001617803	13979	10196	17193	7389	11098	14014	13870	5276	15399	3237	62
GGCGCGTACCGCCCCAGCCC	BRDN0001617466	3100	2514	4391	1647	2801	3724	3606	1025	3450	853	15
GGCGTGAGTAATTCAGCAGG	BRDN0001617597	7394	5027	9273	3809	5891	7532	7882	2397	7545	1696	34
GGCGTGCGAGGTTTGGAAAG	BRDN0001617387	14773	10873	19856	7743	11444	16799	15942	5264	15196	3324	65
GGCTATGTCTGGCATGCGGT	BRDN0001617657	6356	4532	8498	3016	4753	7882	5679	2492	6919	1405	25
GGCTCACAGGCTTGGGACTT	BRDN0001617284	8260	5432	9293	4255	5351	7912	7930	2172	6401	1738	25
GGCTCCAAGGGTTACCTTGA	BRDN0001617261	9102	6314	11080	4159	6111	8036	7904	2358	7696	1899	36
GGCTCTGATCTTCATCCCCT	BRDN0001617870	9962	6630	12406	5032	7503	10549	11595	3316	10034	2110	34
GGCTCTGGGGCTCACGGACG	BRDN0001618194	10053	7364	13247	5920	9348	13017	13397	4079	13004	2583	43
GGCTGCGGGGGGTTGTCGGA	BRDN0001617081	23446	15468	27925	11405	17253	25343	22419	7753	21486	5089	87
GGCTGGTTGACCTTCCCGCT	BRDN0001618146	3376	2318	4447	1906	2967	4440	4350	1359	3824	788	16
GGCTTCTACCCGTTTACCTG	BRDN0001616798	12410	8677	16456	4840	6893	10844	9639	2416	8023	3163	43
GGCTTGCCAAGAGCGGAGGT	BRDN0001616885	4710	3335	6062	2344	3106	4148	5090	1518	4413	1088	19
GGGAACCAACCCTGGTAGCC	BRDN0001617714	7976	5612	10360	4660	7285	9921	10922	3165	10482	1874	30
GGGAAGGCCTGTGCCTCTCC	BRDN0001617651	3696	2369	4830	1867	2937	3899	4247	1150	3944	923	18
GGGAATGGCAGGGTACAGCT	BRDN0001617923	18281	12609	22474	9933	14673	19894	19936	6404	19917	4106	53
GGGACCTGATCAAGCTGGCT	BRDN0001617248	15350	10052	18467	8149	11361	16165	16343	5536	14315	3205	51
GGGACTCCATGCCCCCCTGC	BRDN0001617912	5716	3758	7265	3102	4992	6775	6719	2078	6426	1294	20
GGGACTCGTCCACATGGTTG	BRDN0001617604	13588	9267	16778	7735	10147	13502	15445	5003	13113	2827	53
GGGACTGATATATGGCGAAC	BRDN0001618246	27627	18516	37057	14978	21008	30450	32253	10766	31610	7411	115
GGGAGAGAACGTTACCTTCC	BRDN0001617800	13595	9428	17843	6175	10114	13788	13044	5042	13326	3599	60
GGGATCCATCAGAATGTATT	BRDN0001617035	26501	17965	32011	9725	13081	17978	15866	4835	15202	5259	65
GGGATGCGTCTTGCTAAACC	BRDN0001618240	7684	5954	10745	4509	6492	9123	10483	3360	9694	2074	35
GGGCACAGGCACAGCGGCCG	BRDN0001617871	6789	4400	8313	3743	4943	7477	8481	2599	6794	1441	38
GGGCACTTACTTGAACGTGA	BRDN0001616786	19001	12994	24627	10946	16010	22020	22279	7692	22894	4406	82
GGGCAGCGAGATGGCCGGGA	BRDN0001617101	4454	3419	5670	2125	3308	4231	4035	1344	4570	1016	12
GGGCAGGCACCAGGGGATGA	BRDN0001617334	7919	5821	10299	2450	4091	5630	4504	1602	4914	1852	27
GGGCATGGAGTCCCCGCAGG	BRDN0001617933	6410	4155	8124	3828	5281	6341	8398	2144	6457	1604	22
GGGCCCGCATAGGATATCGC	BRDN0001618032	8197	5373	9994	4819	7161	9052	9801	3139	8996	2021	32
GGGCCTGCCGTTGCTCTTCT	BRDN0001617523	18171	11874	21847	11399	15479	21128	25598	7521	23355	3958	82
GGGCGCTAAGATATATGCCC	BRDN0001618170	4077	2762	5278	1996	3423	4230	4252	1680	4135	997	14
GGGCGTGCGAGGTTTGGAAA	BRDN0001617097	14466	10280	18048	8663	11655	16681	16814	5894	15420	3504	51
GGGCTACGGGCATGGTTGGG	BRDN0001616878	13288	8588	15512	6432	8658	12199	12461	3640	9684	2689	45
GGGCTCCTGAAGCTTGGCCT	BRDN0001617806	9242	6658	11825	5464	8888	11331	12378	3797	12337	2219	41
GGGGAACCAACCCTGGTAGC	BRDN0001617716	4605	3269	6067	2761	3146	5456	5922	1857	5112	1141	25
GGGGAGACCACCAACTCCCG	BRDN0001616792	2944	2002	3375	1783	3465	3752	3640	1219	5084	658	17
GGGGATGAAGATCAGAGCCG	BRDN0001617552	4714	3250	6352	2660	4099	5631	5742	2213	6563	1015	9
GGGGCAGGCACCAGGGGATG	BRDN0001617451	5073	4009	6869	2231	3832	4622	4268	1293	4382	1195	15
GGGGCTCTGTCAGACATGCC	BRDN0001617623	9687	6951	11681	5472	7903	10893	11099	4088	11091	2044	32
GGGGGCTCTGTCAGACATGC	BRDN0001617947	25886	17667	32064	15707	21998	30375	30612	10888	29237	5903	94
GGGGGGCATGGAGTCCCCGC	BRDN0001617739	2428	1809	2929	1649	2140	2673	3962	917	3085	615	9
GGGGTCTGCTCCTGCGTGGA	BRDN0001617231	8291	6023	10592	4440	6852	9541	8973	2906	8798	1981	37
GGGGTGTAGAACACAACCGG	BRDN0001617985	2586	1553	3068	652	1147	1614	1338	403	1132	552	4
GGGTACAGGTCCTCATCCAC	BRDN0001616996	10181	7775	14176	3393	4705	6568	6327	1733	5690	2705	24
GGGTCCCCTGTCCTTCTCCC	BRDN0001617369	11607	8037	15212	5150	8218	10847	11585	2697	11191	2917	35
GGGTCCTTTCCGGACCATCA	BRDN0001616828	2129	1474	2709	876	1350	2180	1853	543	1917	495	9
GGGTCGCAGGCTTTGCCGGC	BRDN0001617155	5721	4035	6283	2903	4741	6759	6158	1951	6976	1150	15
GGGTGCGGGGCAGTAGTCAG	BRDN0001617723	15526	10743	18785	8342	11775	17872	17307	5578	14599	3395	70
GGGTGGTCATTCTCTACTTG	BRDN0001618162	43495	30256	54038	25157	37925	54902	56590	18504	54204	9137	171
GGTAAAATTCGAAGAAGAGC	BRDN0001617862	15490	11390	21736	8406	10993	16257	17184	5605	15238	3982	67
GGTAAGGTAAGAGCTGGGAG	BRDN0001617853	20281	13867	24339	10881	16741	23938	23868	7895	23519	3670	82
GGTACACACCATCACCAACT	BRDN0001616831	27561	19545	33396	8761	11754	17933	15048	5043	13755	5914	76
GGTACCTGAACAACGGCACC	BRDN0001618209	5000	3557	6098	2533	4154	6678	5252	2185	5522	1029	23
GGTAGACGGGGCATCTCAGC	BRDN0001618100	12242	8421	14930	6764	10193	13863	15059	4479	14593	2797	48
GGTAGCCGGGAACTCCACGG	BRDN0001617609	6325	4673	8381	3536	5297	7001	7549	2226	7074	1591	30
GGTAGGGCTCAGGGGCATCC	BRDN0001617209	12856	9624	16110	4771	7226	10950	8557	2913	8495	3093	39
GGTAGGTGTCAGGGAAGCCC	BRDN0001617401	5644	3826	6790	2190	3033	4126	3835	1244	3229	1230	17
GGTATTCCGAAGTCCTCCGC	BRDN0001618125	11496	8540	15118	6135	9934	13183	13043	4318	13272	2937	46
GGTCCCGCATGCAGGGTGTC	BRDN0001617148	7552	5132	9644	4522	6349	7981	9907	2489	8079	1713	26
GGTCCTCCAATGAGTCTCCA	BRDN0001617786	9578	6941	11919	4822	7686	11135	11621	4008	10613	2005	41
GGTCTCTGCAGACAAACTGG	BRDN0001617631	8551	5634	10587	4332	5879	9434	9086	2801	8650	1936	39
GGTCTCTGTACGGGCCGCCC	BRDN0001618072	6635	4456	8448	3860	6094	8117	8170	2248	8978	1501	28
GGTGCCCACACTGGCCGTCC	BRDN0001617316	7685	5302	9306	4071	5973	8162	7732	2560	8531	1651	23
GGTGCCCGCCAGAAGCTGCT	BRDN0001617861	9808	7424	11560	5412	8112	9724	10851	3119	11363	2275	46
GGTGGACTTCAAGGCTGTGC	BRDN0001617476	13580	9203	17401	7139	10803	15313	14071	5065	14600	3061	50
GGTGTCACCACCGCTTACCA	BRDN0001618224	14142	10058	18500	7732	12241	17150	18505	5333	17135	3239	68
GGTGTTAATGGCAAAAATCT	BRDN0001617043	18474	12996	23599	7902	11483	16173	14854	4142	13446	4252	64
GGTGTTGAACTGCCTGGCTG	BRDN0001617437	6074	4403	8061	2409	3934	6681	5137	1773	4800	1466	15
GGTTAACATCGCCACTCTGA	BRDN0001618042	23810	17203	31557	14162	21055	30707	32815	9321	30341	5034	99
GGTTCATGCCGCTGAAGCCC	BRDN0001617430	3673	2770	4851	1162	1850	3165	2025	806	2763	904	20
GGTTGAGCTCGGGTCCTTTC	BRDN0001617403	13696	9625	18089	6009	8135	12801	11113	3131	9901	3452	44
GGTTGCGGCCCTGCCGGCCT	BRDN0001617915	9226	6259	11924	5114	8070	11674	11784	3221	11044	2350	29
GGTTGCTGTGACGAACGGGG	BRDN0001618140	8925	6724	11629	5799	8497	10818	12002	3619	11530	2082	48
GGTTGTGCCGGTTCCCGGTG	BRDN0001617123	5010	3470	6389	2608	3927	5952	4911	1680	5119	1152	16
GGTTGTTCAGCCGGAACGCC	BRDN0001617338	5458	3748	7103	2912	4763	7140	6160	2109	6747	1325	16
GGTTTGGAAAGGGGTTTGGG	BRDN0001616957	19009	12838	23572	8674	13493	18653	18747	4859	19071	4150	60
GTAATCCTGGGGCTAGGTGA	BRDN0001617138	9373	6633	11430	4344	6725	9003	8028	2868	8979	2243	38
GTACAGGATGCCGTTCTTGG	BRDN0001617190	12834	8985	16423	4347	6698	9491	7858	2446	8078	3420	37
GTACATTCCAGTATTCACGC	BRDN0001618105	14040	9416	16775	7501	10202	14637	15974	5153	14996	3710	76
GTACCCCTATGGCCGTTCTA	BRDN0001618012	10701	6979	12966	5914	8338	12118	12907	3781	11708	2744	42
GTACGGGGCGATCATCCACA	BRDN0001618011	14965	10315	17891	8312	11762	17018	16305	6033	15373	3579	61
GTAGACCAGCTTGGTGGTGG	BRDN0001617429	3807	2528	4284	2043	2433	3602	4320	1114	3249	914	15
GTAGAGTTACATCCAGAGAA	BRDN0001616818	16107	10433	19351	6135	9516	12475	10458	3434	10827	3661	47
GTAGCTGCTGTAAATCGCAT	BRDN0001618134	5840	4212	7169	3344	4553	6300	6282	2402	6389	1403	25
GTAGGAGATCTCCAGTGCCG	BRDN0001617058	4403	2948	5120	1561	2340	3088	2361	759	2919	1054	10
GTAGGCGAGCCCAGGCGAGG	BRDN0001617217	6030	3715	7225	1839	2309	3720	3177	1267	3211	1512	15
GTAGGGGGTACTGCTGCTCT	BRDN0001617934	13190	9113	16837	7035	10089	14278	15168	4390	13303	3227	58
GTAGGGTACAGCGTCAGCTT	BRDN0001618150	2536	1817	3000	1270	2425	3289	2768	1010	3321	626	13
GTAGGTGTCAGGGAAGCCCT	BRDN0001617319	2326	1853	3435	582	974	1820	1325	528	1294	688	4
GTAGGTTGCCCCAGAAGTAT	BRDN0001617752	8365	5735	9669	4420	5670	8093	8703	2814	7649	1989	30
GTCAAGAGATTATGAGATTC	BRDN0001618081	25045	17632	31852	13348	19772	26107	27982	9466	28431	6949	108
GTCACCAACCCCGAGCCCAT	BRDN0001616790	13191	8855	16149	3905	5367	8410	6252	2043	6683	3309	32
GTCACCCAAAAAAATGCACC	BRDN0001616887	10919	7079	13425	5997	8765	11613	12669	4160	11663	2676	52
GTCACGCTGGGACAGAGGTA	BRDN0001616967	8621	5723	10100	3184	4431	6195	5222	1666	4990	2063	30
GTCAGCCTGCACGCCTGCCC	BRDN0001617462	1332	952	1668	500	873	1187	1003	268	1016	376	6
GTCAGGGAAGCCCTGGGAGC	BRDN0001617513	4930	3555	5972	1893	2669	3937	3698	1174	3489	1312	9
GTCATCAGCGATTTGACGAG	BRDN0001618068	5573	3707	6702	3347	4696	6831	6737	2279	6607	1449	24
GTCATGGCGTCCTGCGGCGC	BRDN0001617784	9525	6812	12467	5121	8156	10902	11953	3398	11115	2722	48
GTCCAGGTGTACTCCATGGG	BRDN0001616837	10773	6846	12830	5225	7124	11742	10187	3698	9248	2623	33
GTCCCAAGAAGAGCAACGGC	BRDN0001617018	9550	6651	11358	5476	7582	10320	10780	3708	9117	2236	40
GTCCCCCTCCAGCAGGGACT	BRDN0001617453	3242	2115	4102	1928	3000	4029	4074	1369	3824	808	14
GTCCCGTGATTTTAGCCAGG	BRDN0001618107	11595	8072	14091	7211	10239	13731	15691	5005	14023	2671	48
GTCCTGGGCTAGGCGGGCGT	BRDN0001617883	7639	5401	9689	3783	5543	7268	8284	2431	7837	2239	34
GTCCTTCCACCCTCTCTTTG	BRDN0001617935	21746	14720	25139	11955	19127	27432	27484	8160	25588	4297	91
GTCGATGGTAAGGTAAGAGC	BRDN0001617813	12968	8791	15356	7498	11511	15920	15127	6023	15796	2520	54
GTCGGAGGACTGGTCGCTGC	BRDN0001617781	9581	6947	11477	5185	8201	11202	10124	3912	10211	2376	42
GTCTCCAGGGCTGCTGGGGA	BRDN0001617920	5614	3973	7033	3122	4863	6092	7093	1896	6730	1422	14
GTCTGCTCCTGCGTGGAAGG	BRDN0001617235	5481	3649	6122	2529	3629	6256	5248	1693	4676	1392	23
GTCTGGCTTTGAGAGTTATG	BRDN0001617381	21293	14687	27307	8325	12921	18389	15783	4531	14872	5681	64
GTCTTCACAGGGTGCAACGA	BRDN0001618062	6130	4301	7511	3449	5418	6620	8212	2205	7937	1604	19
GTCTTCTGATTCCAGGGTCA	BRDN0001617228	9898	6896	12647	2959	4851	6969	5626	1641	5525	2525	21
GTCTTGAGGCGCTTGGGTGC	BRDN0001617791	9401	6410	12009	4813	7574	10585	10665	3243	10787	2591	46
GTCTTTGTCTTCTTCCTTGA	BRDN0001617536	25713	17296	32091	13693	21745	31552	33476	8389	32275	6659	96
GTGAAACAGAGGGTCCATCA	BRDN0001618201	5639	3520	6652	3224	4466	6463	7673	2090	6882	1241	26
GTGAATGGACGTCTAGAAAA	BRDN0001617435	12882	8828	15666	6292	10022	14032	13706	4040	13664	3203	50
GTGAGCAGCAGAAACTTTGA	BRDN0001617797	10307	7191	12302	5665	8536	11597	11319	4033	10696	2618	47
GTGATAATGATGTATTCTCG	BRDN0001618142	7998	5709	9998	4216	6122	8833	8679	2848	8240	2340	31
GTGATCCACCATTCATTTAT	BRDN0001617213	11250	7515	13052	5195	9318	11765	10327	3230	12276	2608	51
GTGATGACCGGCCGTTCTTC	BRDN0001617824	6430	4332	7937	3456	4852	7108	7663	2303	6806	1719	31
GTGCACCTTCGGCGTGCTGC	BRDN0001617402	4504	3052	5602	2584	4048	4804	5654	1413	5507	1189	8
GTGCATTGATGCGGAAACCC	BRDN0001616926	5741	3834	7199	2064	3133	4517	3285	1265	3454	1515	24
GTGCCATTACCTTACAGATG	BRDN0001616993	8722	6184	11014	4102	5442	8189	7576	2562	6758	2189	29
GTGCCCGTCTGGCTGAGATG	BRDN0001616981	8330	5612	10469	2510	3948	6104	4638	1885	4685	2204	27
GTGCGATGTCGCTTCAACGT	BRDN0001618167	6722	4569	8091	3541	5825	7429	7923	2645	7969	1714	29
GTGCGCCCCGGAGCTGCCTC	BRDN0001617491	7078	4670	7846	3054	4393	5838	5556	1754	4829	1710	23
GTGCGGATAGCCTCCAGGAT	BRDN0001617902	5331	3618	6309	2622	3943	5024	5492	1576	6087	1348	20
GTGCGGCGGGCCGCCCTGCC	BRDN0001617470	2197	1514	2688	1145	1808	2696	2883	845	2536	575	8
GTGCGTCCAGGTGTACTCCA	BRDN0001617168	6462	4604	8684	2881	4314	5526	5421	1460	4814	1730	16
GTGCGTGAGTATTAACGCTC	BRDN0001618152	4711	3223	5945	2475	3861	5457	5218	1985	4769	1328	17
GTGGACTTCAAGGCTGTGCA	BRDN0001616884	11569	7727	14850	5387	8811	12188	9148	3605	10025	2481	45
GTGGACTTGTGGGTGTTCTC	BRDN0001617172	19826	13413	24536	8782	12394	17664	15611	5323	14671	5006	71
GTGGAGAGTTATGACGAGGC	BRDN0001616953	5828	3583	7107	2639	3594	4867	5108	1523	4599	1649	20
GTGGAGGCAGACAGTGGAGA	BRDN0001617908	10753	7262	13910	5294	7434	9963	9066	3289	9334	2699	32
GTGGGGTAGTCTGTTGCTCG	BRDN0001618058	13645	9576	17902	7161	10661	14785	15834	5501	15366	4027	53
GTGGGTATACCGCAGCTTCC	BRDN0001617368	8816	6359	11563	4839	6563	9536	9019	3047	7818	2360	41
GTGGGTGCTGCCCATATTTG	BRDN0001617163	8954	6372	10804	4140	6552	9560	8000	3017	7960	2270	35
GTGTCCCAATATGGCCATGA	BRDN0001616908	7350	4937	8108	3325	5376	7336	6702	2119	6667	1583	28
GTGTCGGATTCCGCCGCTTA	BRDN0001618169	7914	5360	9577	4742	6260	9154	9977	2873	8819	1949	27
GTGTGTCAGCAGCCTGAGTG	BRDN0001617051	8739	6224	10282	4840	7237	9019	10568	3048	10562	2137	27
GTGTTGAACTGCCTGGCTGC	BRDN0001617410	9479	6577	11360	4527	7144	10590	10664	2902	9265	2389	37
GTGTTTCTGTGTGGAGTGCC	BRDN0001617924	11657	8227	14559	6148	10298	12666	14129	3895	13974	2989	49
GTTACCTGTTCATCCCGGGT	BRDN0001617626	5409	3544	6597	2992	4000	5444	6298	1829	5106	1293	25
GTTATCCTGTCGAAGTAAAG	BRDN0001618073	8435	5748	11043	4235	6945	9523	10251	2900	10140	2366	38
GTTCAGCCAGCACTTTAATT	BRDN0001617799	17167	12259	21971	8539	13922	19119	19541	6370	19129	4388	72
GTTCATTTCCAAGTCCGCTG	BRDN0001618230	11034	7733	14321	6607	10011	13780	15575	4256	13915	2967	45
GTTCGATATTCTTCTCGATG	BRDN0001616954	4854	3271	6120	2573	4101	4605	5092	1481	5203	1454	26
GTTCTTGGTGGATGAATGTG	BRDN0001616912	20619	14013	26403	7027	10839	16719	13722	3921	13370	5281	63
GTTGCGGCCCTGCCGGCCTC	BRDN0001617907	3534	2287	4956	1610	2753	4271	3603	1041	4058	1056	15
GTTGCGTGTTGTTGGGTTTG	BRDN0001617712	42821	29950	52579	22719	34235	47162	48426	16979	47159	10795	177
GTTGCTGCCTTTGATGTAGT	BRDN0001617069	27031	19571	33451	12995	18998	26624	25095	8659	25155	6356	96
GTTGGAACCGTGAAGCACGA	BRDN0001617567	5072	3581	6468	2710	4549	5730	5820	2003	6113	1258	26
GTTGTAATAGTGGATGATCG	BRDN0001617981	17815	13039	24624	4975	6464	9692	9426	2884	8362	5278	45
GTTGTGCCGGTTCCCGGTGT	BRDN0001617310	5537	3631	6989	1994	2951	3657	3307	954	3365	1468	14
GTTGTTCAGCCGGAACGCCT	BRDN0001616915	4373	3061	4892	1622	2258	3266	3153	752	2792	1098	19
GTTTAAAGAAAGGGGCTAAG	BRDN0001618186	8230	5308	9690	4395	7012	9623	9908	2952	10421	2023	37
GTTTCTCTTGAACCCCGCGA	BRDN0001618078	6380	4288	8331	3384	5399	8490	9047	1971	7955	1903	24
GTTTGGAAAGGGGTTTGGGG	BRDN0001617474	11516	7685	13928	5602	8872	12006	13344	3327	12027	2803	38
GTTTTTGGTTAATTGCCTAC	BRDN0001618038	15904	10988	20710	7827	12323	18440	21458	4452	17971	4811	74
TAAACAAAAAGGAAATAGTT	BRDN0001618215	10104	7291	13239	5544	8298	11150	13035	3932	10997	2308	44
TAAATTCTTACGGTTCTTTG	BRDN0001616836	12493	8445	16661	6574	9847	14842	14498	4514	14247	2892	54
TAACAACAGTGTCTCCAGCC	BRDN0001617720	15668	11413	18882	9354	13708	16738	18947	5839	18092	3297	67
TAACAACGGCAAAGACCGAG	BRDN0001617579	4865	3849	6429	2482	3774	5047	5080	2195	4490	1247	20
TAACCCAGAAGCCCATTCAG	BRDN0001618197	9555	6771	11915	5753	8256	11398	12496	4229	11088	2223	32
TAACGCGCATATCTGAACAC	BRDN0001618151	6622	4778	8876	3531	5020	6667	5550	2791	7119	1734	24
TAACTATTCTTACCGTTCTC	BRDN0001617134	26220	18754	35880	11204	16913	21189	20255	6532	20869	7237	83
TAAGAAGGTGTGCATTGATG	BRDN0001616963	17680	12750	23046	7176	10410	14366	11771	4181	12522	4179	68
TAATCACATTGCTTAACCGG	BRDN0001618082	23498	15839	29848	13293	18881	26395	28008	9241	26543	5240	106
TAATTCTTCTTTACGTAATT	BRDN0001617211	5660	4112	8139	2792	4200	6069	7420	2004	6336	1632	21
TACACAGACGTGTCCAACAT	BRDN0001617560	9957	6585	11897	4902	6393	8331	9124	3568	8743	2214	27
TACCGCCTGCGGACATCGTC	BRDN0001617019	12205	9074	15408	6772	9730	12780	11778	5278	11743	2675	41
TACCTAGTCCTCAAAGAGTT	BRDN0001617702	23474	16294	29739	11553	17148	21784	22426	7732	23155	5570	92
TACCTCCAGAGCATGGTACA	BRDN0001617835	7344	5331	9642	4298	6864	8820	9022	3564	8782	1633	30
TACCTGCTTGCCCATGGGCT	BRDN0001617406	26239	19024	33785	14507	21816	28070	27729	9356	27984	5947	108
TACGCTTGCGTTTAGCGTCC	BRDN0001618039	3721	2695	5399	2137	2721	4265	3736	1660	3760	1101	21
TACGGGCTTCACTTCTTGCT	BRDN0001617132	29651	20680	36029	14440	20036	24921	24875	9455	24873	6666	97
TACTACTCAGCCACCAAGAA	BRDN0001616896	8399	6524	11271	4994	7335	10197	9494	3858	10194	2036	33
TACTGCACTGTGTGCTGCGA	BRDN0001617749	9333	5850	10927	5352	7250	9492	10390	3457	9818	2061	40
TACTTCTGGGGCAACCTACC	BRDN0001617788	16799	12066	21194	9472	13540	17777	18772	6374	19311	3999	68
TACTTGAACGTGAAGGCCTC	BRDN0001617273	9475	7036	12139	5855	7873	10511	12591	3442	9868	2468	49
TACTTTCTATGAGAAGCGTA	BRDN0001617977	5157	3753	7098	1636	2227	2840	3077	899	2531	1614	18
TAGCCCAGGACAGCCAGCAG	BRDN0001617688	13199	9209	16191	7058	9583	14516	13042	5105	12473	3023	60
TAGCCCTGGAAACAAAGGGA	BRDN0001616813	7117	5437	9642	4299	5574	7444	7341	2545	6604	1725	20
TAGCTCGAGTCATTTCTCTA	BRDN0001618178	17830	12802	22478	10105	15148	19656	19565	7506	21299	3915	64
TAGGAGGCGGGCCATCATCC	BRDN0001617378	10556	7654	13431	3882	6306	8518	7551	2357	7370	2521	30
TAGGGGGTACTGCTGCTCTG	BRDN0001617748	36166	25478	44251	18472	27043	36626	37797	13232	35960	8383	120
TAGGTTGCCCCAGAAGTATC	BRDN0001617790	17958	13234	22857	9342	13489	18555	18455	7078	18735	4326	73
TAGTACATGTGTGGTATTTA	BRDN0001618075	27838	18931	33864	16822	22329	30303	34903	10955	30480	6117	96
TAGTCAACATTCGCAAGAGG	BRDN0001618025	22117	16567	28367	13793	18531	24497	27526	9800	25542	5385	80
TAGTCCTTAGGGTGGGCTGA	BRDN0001618084	18855	13533	24123	12098	17568	25004	24581	8830	23902	4219	81
TAGTTCTAATCGTTCCTTGA	BRDN0001618017	23889	16845	30651	12978	18755	26866	28069	9130	26037	6221	99
TATAACAACGGCAAAGACCG	BRDN0001617580	6172	4100	7686	3351	4291	5377	6229	2033	5827	1500	15
TATGAGCAGCTGTCCTCTGA	BRDN0001617972	19629	14081	26795	6187	8588	11853	11261	4070	10784	5342	57
TATGGAAGGCTCGAGTGGGA	BRDN0001617075	23097	15913	30811	7077	12129	15122	11980	4561	14008	5610	68
TATGGGCGCATACTCGGGAC	BRDN0001616883	8483	5832	11743	3774	6102	7604	6801	2534	6852	2393	36
TATTCCTTACCTTCAAGAGA	BRDN0001617241	25813	17665	31544	12981	18628	27824	26299	8466	23539	5642	91
TATTTCTCCTAAGTCTAGCG	BRDN0001618135	15576	11410	21142	8198	12562	18503	18668	6127	18706	4172	68
TCAAAGTTTCTGCTGCTCAC	BRDN0001617763	22636	15380	27398	14288	20241	26383	28971	9101	29598	4928	106
TCAAATACGTGAACGACGTG	BRDN0001617595	6550	4751	8857	3643	6266	7380	7932	2761	8319	1689	29
TCAATTCTCACTCACGACCA	BRDN0001618236	34359	24051	43661	19153	29032	39802	42512	13662	39066	7706	138
TCACAGGGCCCGATACTTCT	BRDN0001617833	12467	9149	15423	6831	10914	14327	13670	5516	15138	2818	41
TCACCACACGGTGCTGCTCT	BRDN0001617383	12815	8763	15322	4546	7060	9911	7017	2602	7654	2757	39
TCACCCAAAAAAATGCACCA	BRDN0001616768	34772	24241	42428	16211	24523	33428	31294	10172	28915	7483	112
TCACTTGTCTATACGGGGTA	BRDN0001618191	14721	9988	17940	8133	12597	16839	17245	5241	18419	2975	62
TCAGAGGGGCGAAGAGGTGT	BRDN0001617804	13158	8926	15675	6286	8677	11907	12083	4066	11605	2925	41
TCAGGACATGAGTGCATTGG	BRDN0001617071	18481	12856	21969	6930	9095	12578	11700	3703	10547	3914	54
TCAGGTTCTTCTGCAGGAAG	BRDN0001617396	6897	4529	8691	3685	5557	7379	7354	2513	7403	1583	21
TCATCCACGGGCTCCTTCCG	BRDN0001617317	8629	5777	10615	4164	6218	8994	7687	2981	7903	2057	32
TCATCTTACATCTGGGAGAC	BRDN0001618164	610	605	931	502	713	917	925	308	902	149	1
TCATGACAACAGGGAAAAGT	BRDN0001617916	14554	9801	16688	7997	11949	14871	16184	5420	15310	2876	59
TCATGCTTGCTTGGGCAAAA	BRDN0001618070	10885	7472	13462	6458	9959	12991	14525	4231	13052	2304	58
TCATTCTTTGATGCTATCAC	BRDN0001617673	14694	9458	16932	7219	11127	15607	16281	4847	15804	3288	57
TCCAAAAACCCAGCCAACAG	BRDN0001616810	14818	10884	17598	7149	10135	13650	13271	4221	11956	3207	56
TCCAAGCGACAGGCTATGTC	BRDN0001617671	6410	4483	7368	3538	5209	5530	7379	2116	6288	1438	19
TCCACCAAGAACAGCTCCAG	BRDN0001617079	15566	10670	18778	6252	8326	12564	9685	3614	8808	3176	53
TCCACCCTCTCTTTGAGGGG	BRDN0001617818	5515	3863	6880	2997	4500	6519	6268	2326	5627	1180	25
TCCAGGGCTACGGGCATGGT	BRDN0001617239	6510	4476	7769	2519	4082	4855	4020	1711	4877	1370	21
TCCAGGTCGACACTCAAAGG	BRDN0001617987	12617	9313	17894	3812	5893	7164	7335	2333	7258	3204	34
TCCAGTCCTTCCGGCGCCGC	BRDN0001617850	9666	6627	11667	5105	7758	10283	10713	4101	11102	2122	36
TCCATCGGACTTGCTCCTCC	BRDN0001617361	10775	7281	12027	6194	8830	11418	12308	4323	11432	2177	44
TCCCAAGGGTTTAAGTCGGG	BRDN0001618231	20220	13479	22472	10593	16868	23045	21643	8106	22632	4205	86
TCCCAATATGGCCATGAAGG	BRDN0001616907	9663	6686	11874	3951	5656	8098	7793	2612	7908	2067	39
TCCCCCTCCAGCAGGGACTC	BRDN0001617348	4566	3223	5365	2389	3756	5049	4525	1787	4819	1038	26
TCCCGAGTCCCTGCTGGAGG	BRDN0001617445	6764	4653	8627	2715	3700	5506	5110	1626	4391	1531	27
TCCCGTCGTCCCCCTCCAGC	BRDN0001617500	14689	10289	17387	6791	9447	12366	12754	4023	10911	3307	58
TCCCGTGAAACGCCCACGGA	BRDN0001616829	3286	2366	3920	1873	3421	3285	3541	1239	3883	748	19
TCCCTGCATTCATGGTTTTA	BRDN0001618128	20274	14037	24722	13308	18797	24108	26658	8763	25107	4130	108
TCCCTGCTGGAGGGGGACGA	BRDN0001617290	3239	2181	3752	1695	2594	3479	3430	1158	3832	735	5
TCCCTTTGTTTCCAGGGCTA	BRDN0001617518	10184	6875	11970	4340	6290	8519	7837	2706	7176	2133	40
TCCGGGTCAACAAGTTCTAC	BRDN0001616994	7939	4947	9947	3202	4209	6639	5535	2081	4438	1912	30
TCCGGTACCCCCAGGATCTT	BRDN0001617875	13221	9395	15660	6539	10509	12679	13650	4256	14090	2768	63
TCCGGTAGTGCTCTGGGTAC	BRDN0001617244	14406	9365	16999	5073	8021	9836	8657	2849	9084	3215	35
TCCGTCTGCTTCATGAGCGG	BRDN0001618233	9241	6524	10876	5517	8090	10669	11692	3642	11069	2152	43
TCCTACGATAATCATCTCGA	BRDN0001617984	8896	6378	11833	2908	5149	6715	4950	2105	6165	2228	33
TCCTCCCAGGCTCAAAGATT	BRDN0001617229	11057	8077	13922	5862	8581	11416	11513	3643	11713	2461	48
TCCTCCTTCAGTTTCTGTTT	BRDN0001617529	35945	24186	42439	17170	25254	34293	33669	10254	31255	7376	140
TCCTCGATAGCTGGAATCCA	BRDN0001618066	11393	7815	13623	6352	9944	12928	13199	4676	13438	2414	47
TCCTGAGGTTTCCGTTTGGC	BRDN0001617279	10955	7241	13671	5986	9307	12353	12235	4283	12342	2651	41
TCCTGCATCAGCCCAAATAT	BRDN0001617042	11516	7349	14249	3626	5372	7473	6240	2212	6284	2442	23
TCCTGCCAAGAAACACCCTT	BRDN0001618138	16308	11382	19012	9594	13978	19041	18546	6952	17417	3515	70
TCCTGCGGCGCCGGAAGGAC	BRDN0001617796	2045	1769	2843	1266	1925	2691	2430	1023	2232	529	7
TCCTGGATACCGCGTGGTTA	BRDN0001618196	12435	8736	15311	6729	10913	13529	14636	4831	15408	2619	58
TCCTGGGCTAGGCGGGCGTA	BRDN0001617676	6918	4470	8408	3466	5185	6252	6702	2062	6537	1827	29
TCCTTCCACCCTCTCTTTGA	BRDN0001617826	10280	6725	11862	4719	8152	10780	11252	3079	11242	2347	34
TCCTTCCGTGGGCGTTTCAC	BRDN0001617136	5126	3253	6045	1574	2303	3650	2302	852	2326	1269	12
TCGAGCTGCTCCAGGACCCT	BRDN0001617434	13021	8819	14992	5351	7946	11957	10392	3611	9021	2616	48
TCGAGGAAGTAGAAGCGGTT	BRDN0001617460	10436	7739	12546	6137	9334	11938	12895	4724	12643	2432	36
TCGAGTCGGAATTGCTCTGC	BRDN0001617105	10598	7574	12785	5792	7914	11960	12119	4052	10084	2512	34
TCGATCGAGGTTGCATTCGG	BRDN0001618045	26971	17504	32568	14979	21914	29640	31102	10678	29530	6029	113
TCGATGAGGCCGGTGTCGAT	BRDN0001616847	8344	5353	9418	3690	4843	6903	6584	2015	5566	1841	29
TCGATGGTAAGGTAAGAGCT	BRDN0001617647	27263	18560	30465	15665	22782	29257	32018	10261	31457	4434	92
TCGCAGCGGCGTGGGATCGG	BRDN0001618112	17675	11930	20324	10609	16435	20886	21921	7400	21906	3781	82
TCGCTGCACTTACGGTTCTT	BRDN0001617182	11499	8044	13682	5448	8643	11459	10544	3429	10845	2670	48
TCGGAAGCAAACTTCTGGAG	BRDN0001618132	4594	2730	4820	2763	3581	5427	4928	1842	4871	943	13
TCGGAGGGATTCCACCAAGC	BRDN0001617286	9713	6694	11177	4788	6848	8311	8952	2965	8742	2083	33
TCGGATGACAGGCACGCTCC	BRDN0001617638	5900	4217	7240	2929	5164	6433	5570	2260	6868	1365	26
TCGGCTACAATCTTTGGCAT	BRDN0001618110	33330	22899	40261	19199	28301	37040	41001	13514	37555	7461	145
TCGGTACAGGATGCCGTTCT	BRDN0001617354	9425	7008	12078	4320	5854	8849	7388	2699	7495	2290	31
TCGTCGGGCAGCGAGATGGC	BRDN0001617091	8312	5201	9034	4217	6201	7860	8326	2974	7330	1682	32
TCTACCAGGGAGAAGGACAG	BRDN0001616881	8226	5545	10117	3425	5237	7298	6754	2171	6015	1928	27
TCTACCCGTTTACCTGAGGA	BRDN0001616982	31190	21652	37474	15755	21571	31277	29579	9266	26777	7258	109
TCTACCTGCTGATATCACGG	BRDN0001617979	9388	7357	12492	2543	4078	4819	4510	1576	5026	2323	33
TCTACGTGTAGTTGTACATA	BRDN0001618171	14343	10261	18534	8210	12182	16354	17785	6258	17540	3390	54
TCTAGTGTGTACTGTAAGCA	BRDN0001616800	5638	3748	6639	2494	3274	4424	4265	1418	3825	1166	25
TCTCGTAGCCTAATGCGCCA	BRDN0001618004	1351	1029	1572	749	1040	1359	1564	478	1619	306	7
TCTGCCTTTGCAGAAAGCTA	BRDN0001617703	8032	5424	9726	3811	5754	8716	7710	2926	8182	1929	33
TCTGCTCCTGCGTGGAAGGT	BRDN0001617345	6441	4256	7453	2095	4022	4705	3898	1531	4458	1458	20
TCTGCTCTAGGTGGTGTTAA	BRDN0001617307	12206	8089	14307	4750	7557	9072	7835	2232	8396	2838	37
TCTGGCTTGCACCGTGTCAT	BRDN0001618109	14643	10132	17383	8486	13041	17567	18578	6077	17315	3346	51
TCTGGGGCAGCCGCTGGCCG	BRDN0001617519	5516	3641	6060	3068	4942	6108	6671	1808	7034	1213	23
TCTGTCCACAGTCCCTGAGA	BRDN0001617700	10625	7322	13232	4700	7406	9895	10038	3076	9798	2714	43
TCTGTGAACACTGTGGAGCC	BRDN0001617161	10587	7521	13845	5583	8107	11331	11674	4211	11394	2473	35
TCTGTTTCTTCTTCTTCCCC	BRDN0001617520	60083	41882	79292	22846	35860	52411	50278	13471	47719	16665	205
TCTTCCACCTCCTCAAAACG	BRDN0001617969	10289	6782	13118	3718	6549	8585	8963	2408	8164	2531	39
TCTTCCTCCTGGAGAATGTC	BRDN0001617294	6126	3852	7670	2711	3428	5384	5449	1412	4231	1526	20
TCTTCCTGACACCCTGCATG	BRDN0001616956	6218	4229	7755	3539	5603	8048	8330	2764	7761	1410	29
TCTTGAGGCGCTTGGGTGCG	BRDN0001617756	9323	6182	11982	5629	7660	10300	11940	3584	10413	2238	35
TCTTGGTGGCTGAGTAGTAG	BRDN0001616814	30296	21319	38652	14341	20920	28027	27278	8220	26710	7236	96
TCTTTCCAAATCTTTGAGCC	BRDN0001617257	9235	6680	11457	5030	7916	10416	11782	3106	10974	2170	48
TCTTTGCCATTCATGACAAC	BRDN0001617868	6557	4603	7467	3873	6238	7592	8836	2522	8739	1470	25
TGAAAAAGACGAGGATGAAA	BRDN0001617408	18338	13377	23769	10612	15405	20995	20066	7172	20488	3983	74
TGAAGCAGGTCAGTTTGTGC	BRDN0001616995	24000	17253	30213	13603	19568	26433	26743	10370	28051	5789	96
TGAAGCCCGTAGAGTGGGAA	BRDN0001616850	14929	10389	19843	9445	12767	17462	18874	6799	20185	3432	57
TGAAGTGGGGCGTCGGACAC	BRDN0001618227	11073	7821	14487	7451	10162	14594	14740	5343	13729	2612	51
TGAATGGACGTCTAGAAAAC	BRDN0001616955	7551	5314	10026	3244	5090	6534	5563	2203	6172	1856	24
TGACACATTGGCTGGGTGTT	BRDN0001618013	14340	10543	18465	8480	12045	16993	17310	6328	17906	3328	83
TGACCCATCTCTTGAAGGTA	BRDN0001617169	18374	13101	23223	10810	15227	21048	21701	7910	21230	3885	67
TGACCCCAGCCAGCTTGATC	BRDN0001617074	23682	17198	29111	12390	17605	25614	23310	8279	21694	4918	89
TGACCCCCCCGGACCCAATG	BRDN0001617965	36131	26232	45635	15009	20959	30112	26991	9250	25352	8267	93
TGACCTGCCGGTGCTTGTCC	BRDN0001617444	17902	11808	21903	6579	9334	12544	12134	3238	11222	3933	57
TGACGCGATAGAGTTGGCTT	BRDN0001618101	15937	11637	21258	8055	11957	17360	16453	7069	16894	4189	59
TGAGAATGTTGTAGCCATGA	BRDN0001617600	26777	19121	34547	14333	21095	26520	27936	9533	29558	6210	103
TGAGACTGACATCAAAATCC	BRDN0001616932	24936	17782	30385	9759	12821	18889	17047	5613	15034	5564	68
TGAGAGCCGCACCTCGATGT	BRDN0001616976	11175	7703	13969	3992	5842	9168	7473	2967	6581	2631	23
TGAGCACAGAGGGTACAGGC	BRDN0001617785	15303	10115	18282	7636	10303	13729	12596	4938	13608	3416	55
TGAGGCAAAAAGAAATCCCC	BRDN0001616971	23522	16452	29456	8871	13112	17660	14685	6090	15202	5430	86
TGAGGCACTCTCTCGGGCTT	BRDN0001617280	13368	8835	15681	6976	8827	13053	12585	4613	12385	2890	45
TGAGTCTTACTAGGTCCTGT	BRDN0001618120	21654	15767	29667	11961	18677	26451	26185	8872	26456	5611	90
TGATCCACCATTCATTTATG	BRDN0001616825	19032	13104	24112	8833	12143	16088	14669	5178	14559	3802	53
TGATGCGGAAACCCTGGAAG	BRDN0001617282	4550	3134	5312	2055	2590	3727	3349	1083	3159	1046	15
TGATGGCCCGCCTCCTAGTC	BRDN0001617309	10228	7859	12471	6170	9292	11753	12129	4486	13371	2277	38
TGATGGTCTGCCGCCTCGCC	BRDN0001617455	8345	5813	10721	5217	7346	10843	10910	3471	10474	1922	42
TGATGTAGTCGGAGTATTTC	BRDN0001617292	22322	15436	28383	8002	11131	14629	13043	4774	12783	5675	71
TGATTCGTCGCAGAAGCCTA	BRDN0001618002	11352	8279	15712	3909	6293	9085	6725	3238	7121	2789	45
TGCAAAATGAGATGTGATGG	BRDN0001617142	28571	20774	36649	16241	23966	31882	32199	12881	32055	5892	106
TGCAAAGTAGTCCTTCAGAG	BRDN0001617617	17451	12301	23070	8547	12365	15244	15192	5674	15559	4048	65
TGCAAGGACATGGTTAAATT	BRDN0001617323	11314	8185	14483	6356	8507	10723	11395	3932	11137	2745	65
TGCAGACAAACTGGTGGCAC	BRDN0001617730	5236	3905	6477	2989	4771	5638	5553	2560	5405	1081	23
TGCAGTGGCTCCGGGAACAG	BRDN0001617106	16660	11606	21027	6043	7399	9938	9599	3248	9004	3767	44
TGCATGCCGAGCATTTTCAA	BRDN0001618187	15790	10760	20265	9960	13988	18083	20311	7450	18554	3148	64
TGCCAACAACAAGAGCAGCC	BRDN0001617768	12858	8841	15744	8153	11110	14702	15170	6305	13793	2476	45
TGCCCAACTCTTTGAGGACT	BRDN0001617893	15312	9881	18072	9743	12908	16801	17955	6834	17274	3131	63
TGCCCCACCCCAGTGCTCAG	BRDN0001618005	9015	7108	11638	5781	8891	11120	11425	4230	10964	2034	38
TGCCCCCCTGCTGGCTGTCC	BRDN0001617954	15432	11300	18719	9611	14147	19883	18234	7077	18387	3359	54
TGCCCGACGATGTCCGCAGG	BRDN0001616843	7520	5005	8825	3249	4530	6332	5126	2364	5493	1556	27
TGCCCGCACTGAATGCACTT	BRDN0001616788	14393	10722	18554	6412	9185	11029	11258	3404	9851	3229	59
TGCCCTTCCCTTTGTTTCCA	BRDN0001617503	46864	32704	58047	25303	36344	50066	47938	16720	45612	9514	172
TGCCGCTATACTAAAACCTT	BRDN0001618210	31429	22306	39587	16685	23545	30601	31904	12989	30744	7372	127
TGCCGGCCTCGGGTGGAACG	BRDN0001617795	4627	3227	5693	2558	3715	5027	5357	2117	4999	1025	16
TGCCGTGAAAAGACGCTGCG	BRDN0001618054	8090	5938	10775	5415	6997	10073	10326	4278	9113	1908	37
TGCCGTTAGCATGCGATCCC	BRDN0001618043	19305	13947	26281	10759	16927	21565	19936	8776	22681	5021	78
TGCCTATGACCTAGGTACCA	BRDN0001618238	12907	8634	15041	7317	10328	14483	15064	5254	13913	2662	58
TGCCTCCTTCATGGCCATAT	BRDN0001617419	13169	8556	15966	6930	9735	13737	13136	4759	12275	2699	58
TGCCTCTGGAACCAGGACTG	BRDN0001617061	9646	6383	11433	4842	7534	10827	8775	3886	9994	1856	35
TGCGCCTTACTCGTTAACTG	BRDN0001618108	16488	11935	21456	9068	13894	18151	19075	7343	19076	3682	75
TGCGGAAACCCTGGAAGTGG	BRDN0001617156	9573	7212	12429	3577	4224	5976	5984	2006	4898	2380	40
TGCGGATAGCCTCCAGGATT	BRDN0001617881	13596	9614	16639	6967	10721	13363	13523	4971	13391	2949	58
TGCGGCCGTTCTTCCTGTCA	BRDN0001616889	26539	18969	31828	12985	17738	23747	22019	8820	20760	5692	79
TGCGGCGGGCCGCCCTGCCA	BRDN0001617443	9862	6471	11940	5547	8202	9980	10147	3435	9925	2243	40
TGCGGGGAGCTCTCTTAATG	BRDN0001618154	23400	16742	29939	14491	19626	26292	27300	10797	26944	5240	93
TGCGGGGCAGTAGTCAGAGG	BRDN0001617808	35269	24254	44159	18029	25459	33932	35122	13204	33501	7679	123
TGCGGGGTCGCAGGCTTTGC	BRDN0001617486	11739	8217	14476	4955	6740	8731	8138	3168	6351	2846	35
TGCGGTATACCCACCATGAC	BRDN0001616952	13310	9903	17429	7530	10936	14212	14124	5352	15801	3452	58
TGCGTCCAGGTGTACTCCAT	BRDN0001616835	13646	9590	16779	7242	9551	13406	12700	4221	11320	2930	58
TGCGTGGTAGCTCGCTGGAG	BRDN0001616997	7571	5523	9579	4218	5549	7513	7728	2666	6766	1828	26
TGCTGAAGCTGGTCATGGCT	BRDN0001617516	24863	18436	31349	14404	21359	29637	26968	10364	27857	5763	91
TGCTGCAAAGCAGCAGCTCT	BRDN0001617925	6087	3849	7112	3455	5225	6128	7179	2172	6478	1296	21
TGCTGCCCATATTTGAGGTC	BRDN0001617250	23045	15566	28014	13603	19167	25273	27599	9982	25804	4870	90
TGGAAACAAAGGGAAGGGCA	BRDN0001617339	21087	15019	25686	13028	18070	24258	24170	8891	23434	4287	104
TGGAATAGGGGACCTCGTGT	BRDN0001617568	14494	9992	17529	7077	9927	13945	14803	4547	13747	3153	57
TGGAGACAGTTCAGAGTATC	BRDN0001617758	27860	20114	34663	16376	21041	29868	29798	12558	28556	5941	96
TGGAGAGTTATGACGAGGCC	BRDN0001616929	9595	6356	11066	5552	7587	9827	10409	3741	10812	2048	41
TGGAGCCGGGGTTGTTCAGC	BRDN0001617488	26492	18395	33559	12970	17200	25616	21081	9024	21394	5987	87
TGGATCACTGGCTTTGATGG	BRDN0001617001	18494	13665	22731	8164	12454	16582	14369	5180	14783	4032	62
TGGATGAAATCACAGCAAAG	BRDN0001617961	10487	6949	12820	3670	4975	6291	6568	2058	5795	2243	23
TGGCAGTGGACGGAGCAAGC	BRDN0001617298	15852	10957	18452	6246	8674	12930	9199	3780	10062	3322	38
TGGCCAGGTTTGTGGAACAG	BRDN0001617991	14169	10743	16912	8448	11427	12845	15574	4741	13962	2917	64
TGGCGATGGCAAGTTCTCCG	BRDN0001617612	19977	13532	22930	12012	15980	19655	21949	7620	21674	4324	79
TGGCGTCCTGCGGCGCCGGA	BRDN0001617728	4916	3511	6180	2803	4206	5944	6388	2195	6198	1180	15
TGGCTGAGTAGTAGAGGACC	BRDN0001616904	23437	16844	30212	9092	13225	18311	15174	6693	16107	5820	75
TGGCTGCGGGGGGTTGTCGG	BRDN0001617321	42692	29962	53831	28319	37759	51457	55152	18861	50712	9196	155
TGGCTTTGATGGAGGTGAAA	BRDN0001617336	13854	9685	17459	8564	11117	16253	17349	5956	15413	2897	44
TGGGAAATGTAAAGCCTGCA	BRDN0001617246	16966	11131	20728	9741	12328	17350	17125	6303	15914	3790	61
TGGGAAGGAGTTTGGAATAG	BRDN0001617775	30832	21516	36437	17519	24185	32545	34697	13108	32276	6088	151
TGGGACAGACACAGTCCTCG	BRDN0001616859	4693	3379	5553	2193	3166	3763	3276	1197	3451	929	9
TGGGCAGCACCCACCAGACG	BRDN0001616879	9815	6657	12039	3837	6257	7200	6941	2356	6969	2294	30
TGGGCGTGCGAGGTTTGGAA	BRDN0001616965	17043	12269	20532	11056	15141	18814	20864	7266	19765	3863	69
TGGGCTGGTACTGTGCGCCC	BRDN0001617358	6247	4338	7042	2329	3183	4863	4346	1702	3143	1392	21
TGGGCTTTCTGAACGAGTCC	BRDN0001617792	15195	10606	19432	9372	12254	18222	17383	7580	17337	3450	64
TGGGGACGTTTATCAATATA	BRDN0001618176	11767	8884	14912	6562	10054	13883	12161	5772	14208	2573	45
TGGGGCGTGAGTAATTCAGC	BRDN0001617548	11320	8225	15147	5278	7882	10019	9372	3839	10300	2973	47
TGGGTACAGGTCCTCATCCA	BRDN0001617400	16637	12449	21206	5917	8794	13050	10707	4140	10021	3617	51
TGGGTCCAGGTGTTTCTGTG	BRDN0001617654	17735	12246	20987	9482	15029	20332	19153	7227	19288	3537	59
TGGGTCCAGTGGTTTGGCGA	BRDN0001617653	36181	25725	43960	20968	29367	40771	40630	14713	38837	7473	131
TGGGTTGCTAGAAACCCACC	BRDN0001617983	2374	1353	2990	1460	1406	2180	2617	768	2011	473	5
TGGTAAGGTAAGAGCTGGGA	BRDN0001617842	41387	29413	49699	25786	35400	48214	48663	16999	46114	7082	161
TGGTAGCCGGGAACTCCACG	BRDN0001617553	2248	1570	2811	1094	2066	2158	2014	847	2392	550	6
TGGTCCTCCAATGAGTCTCC	BRDN0001617691	8781	6018	10827	5399	7448	10240	9617	4115	9322	1761	38
TGGTGCCCGCCAGAAGCTGC	BRDN0001617938	10939	7831	12738	6767	9974	12323	12902	4963	12697	2164	44
TGGTGGATCACTGGCTTTGA	BRDN0001617515	25795	18272	33163	13265	18172	25525	22868	8171	22102	5602	98
TGGTGTGTACCTGCCCCCTG	BRDN0001617068	21126	14671	26942	9605	13843	19294	17423	6193	16763	4747	75
TGGTTCCAGAGGCAGCTCCG	BRDN0001617030	8750	6491	10001	2864	4218	6110	4513	1788	4387	1807	29
TGTCAGGGAAGCCCTGGGAG	BRDN0001617421	6529	4913	7795	3255	4607	6831	6494	2263	5563	1418	20
TGTCCCAGCGCAGAACCAGT	BRDN0001616841	29339	20098	35842	9735	13233	18660	13693	5802	15591	6066	69
TGTCCGACCTGCCGGAGGTG	BRDN0001617036	9359	6527	11633	3939	6028	9302	6882	2626	7283	1996	32
TGTCCTCTGTGTCGTCTGTG	BRDN0001617608	35382	24186	44499	19563	27386	37792	40514	14013	38730	7450	144
TGTCTCCCGCAGCGCTGTCA	BRDN0001617882	19519	13253	23137	11022	15122	20908	22909	7759	19578	3998	75
TGTCTCCTTCAAGCGCTCCA	BRDN0001617306	34946	24118	41716	15070	22623	33873	26922	9719	27972	7332	109
TGTCTCGCACCGTGATGGTC	BRDN0001617272	13611	10023	17202	4995	6741	10073	7499	2985	8223	3236	33
TGTCTTGAGGCGCTTGGGTG	BRDN0001617858	17912	12733	23290	9379	14151	19192	20617	6557	19489	4104	57
TGTGAGCAACATAACCAGGT	BRDN0001616834	11066	8170	14170	4624	5593	8559	7834	2797	6762	2462	23
TGTGAGGAGTCCATTGCTGT	BRDN0001617602	30172	21486	37437	17608	24779	32790	34100	12299	30849	6813	121
TGTGCAGGGCCGCTGCACCG	BRDN0001617110	1769	1094	1758	1142	1499	1761	2240	671	2129	345	6
TGTGGAGTGCCTGGAGGTGC	BRDN0001617949	16687	11078	19914	10004	12857	17926	18586	6896	18091	3406	72
TGTGGGAGGACAGCAGCAAC	BRDN0001617260	25621	18392	32600	8038	12181	16635	12948	5599	14548	5701	78
TGTGGGCACCCGGGCTGGGG	BRDN0001617440	9420	6221	11538	4851	6314	8321	8603	3159	8802	2203	31
TGTGGTCCCTGAGGATGGGC	BRDN0001617314	14768	10539	17638	7646	11536	15445	12708	5778	13335	3309	45
TGTGGTGCACTGAGCTCGAA	BRDN0001617584	18662	12884	23821	10725	15754	20835	20991	8684	20695	4301	59
TGTGTCAGCAGCCTGAGTGT	BRDN0001616775	25883	18860	32268	10602	14020	20698	18843	7068	17190	5733	97
TGTGTCGTCTGTGAGGTCGA	BRDN0001617620	7867	5742	10315	4138	6150	8043	7845	3106	8438	1954	33
TGTGTGACAGCCCTGCCAAA	BRDN0001617219	13819	10477	17383	6315	8494	12323	11061	3853	10540	3105	64
TGTTATAGCAATTTGTCTTG	BRDN0001617587	46763	32987	60641	25995	39442	59268	55282	21243	57144	10031	194
TGTTGAACTGCCTGGCTGCG	BRDN0001616964	19164	12069	22993	7446	10919	15647	12333	4680	12917	4017	62
TGTTGGAACCGTGAAGCACG	BRDN0001617547	3430	2458	4305	2011	3175	3826	4490	1379	4807	782	13
TGTTTCCAGGGCTACGGGCA	BRDN0001617315	12501	9086	16330	6198	9125	13311	12984	4346	12581	2896	50
TTAAACACTTACAGATCTTT	BRDN0001617197	14920	11059	20046	7946	11803	15647	16442	5691	17545	3587	58
TTAAATTTGGTGGCAGTGGA	BRDN0001617311	23895	16129	31970	13874	19427	27965	30433	9056	26998	5663	94
TTAACGCCTTATTTTTATGT	BRDN0001618139	37583	26728	50911	20102	32765	44258	45076	15005	45541	9337	171
TTAATAGTGAAATTAAATGG	BRDN0001617997	9455	6800	12893	3250	4818	6951	6155	2052	6126	2165	27
TTACCTCGATCTTGTTGATC	BRDN0001617351	15959	10828	20311	8447	11627	16642	17644	6199	17573	3768	72
TTACTGCACTGTGTGCTGCG	BRDN0001617710	6667	4677	8794	3736	4683	7883	7844	2682	6622	1524	33
TTAGGTCTCTGCAGACAAAC	BRDN0001617821	4289	3353	5682	2457	3682	5117	5508	1803	5107	1054	15
TTATCGCGTAGTGCTGACGT	BRDN0001618060	8511	5959	10554	4903	6863	9795	9862	3665	8540	2020	35
TTATGTGAGCACGCCATTAC	BRDN0001618130	9019	6365	11438	4966	8340	12055	9548	4285	11556	2031	36
TTCAAGCCCACTGGGATCGA	BRDN0001617603	11129	7513	14058	5950	9207	12166	11016	4211	12295	2505	40
TTCAAGTTGAGGCCAGAAGG	BRDN0001617152	17727	12053	21492	6362	9142	13020	11829	4052	10551	4128	50
TTCAGCGAGTGTGACTAAGC	BRDN0001618184	11826	7742	14194	5744	8180	11107	11712	4174	12098	2612	49
TTCAGCTAAAATAAAGGAGG	BRDN0001617365	26852	18645	34599	13851	19979	28793	30236	9828	28415	5796	101
TTCCAAACTCCTTCCCATCC	BRDN0001617911	10597	7417	13730	5142	8216	10590	11279	3835	11773	2493	35
TTCCAAGACACCACCATGGC	BRDN0001617760	13962	9841	15847	7464	11007	15778	15900	5232	14703	3102	58
TTCCACCCTCTCTTTGAGGG	BRDN0001617836	6672	4430	8221	3481	5079	7707	8386	2426	6813	1543	27
TTCCAGGATGGGAAGGAGTT	BRDN0001617956	10924	7703	13159	5862	7649	11396	13315	4355	10945	2422	25
TTCCAGGCTGCTCTTGTTGT	BRDN0001617945	51582	35897	61572	30065	43890	56914	62802	19443	60267	10511	229
TTCCAGGGTCACGGCGCTGT	BRDN0001617157	11140	7277	12798	3673	5038	6291	6197	1953	5111	2469	21
TTCCATAGAGGCCAGCCCAG	BRDN0001617165	13632	9475	17101	4471	5939	9196	8669	2326	7264	3242	38
TTCCTAAGATTTTTAAGACT	BRDN0001618217	27495	19765	36493	15445	22774	31831	35671	9989	32979	6777	138
TTCCTTATAAAGGACTTGAC	BRDN0001617629	8034	5186	9478	4098	6536	8965	9564	2823	8591	1772	33
TTCCTTGTAATCCTGGGGCT	BRDN0001617487	46436	32131	57293	21552	33008	47023	43350	13632	42791	10524	176
TTCGGGCTGCGGGAATGGCA	BRDN0001617794	9235	6619	11533	5562	8294	10632	10724	3729	10887	2071	38
TTCTAAGCGCCCTGGGGACA	BRDN0001618071	14169	9612	16786	7600	12486	16315	15655	5769	16809	3031	63
TTCTACCAGGGAGAAGGACA	BRDN0001617149	10352	7162	12025	4487	6594	9642	8583	2880	7936	2185	39
TTCTCAAACATCCAGAAGAA	BRDN0001617659	10915	8051	12828	5768	9003	12202	12542	4145	12060	2228	40
TTCTCATTTGTCAGCATCTG	BRDN0001617063	52330	36482	62674	30844	46373	63006	70301	19913	65297	11308	237
TTCTCCAGGAGGAAGAACCG	BRDN0001617078	2386	1582	2892	1056	1721	2287	2083	701	1805	561	8
TTCTGGCTGCGGGGGGTTGT	BRDN0001617531	36182	26244	45304	19411	29717	43303	42735	12805	38793	8537	138
TTCTGTCCCAAGAAGAGCAA	BRDN0001617120	12036	8256	14050	6597	10361	13383	14273	4152	13671	2909	45
TTCTTAGAAGTTGCTCCACG	BRDN0001618216	15139	10373	19759	8250	13001	18595	19254	5697	18317	3620	59
TTGAACGTGAAGGCCTCAGG	BRDN0001616771	15083	10858	19035	5352	7958	11718	10584	3307	9979	3599	55
TTGAACTTGTTGTCCTCTGT	BRDN0001617297	33150	22892	40142	19791	27216	37737	43533	12436	37792	7599	136
TTGAGGCCCTCGATCCCAGT	BRDN0001617601	20461	14204	24294	10809	15376	21706	22459	7490	21198	4421	70
TTGATCAGGTCCCGCATGCA	BRDN0001616942	20040	13943	23717	7262	10925	14765	13242	4307	12626	4595	66
TTGATCCGGCCAATTCGGTA	BRDN0001616808	16952	11612	20951	8052	11891	16916	14587	4790	14578	3823	61
TTGATGGCATCAATCATCAC	BRDN0001617837	7242	4858	9119	4186	5829	7731	8286	2681	7831	1659	24
TTGCAAAGCTGATCGGCTGT	BRDN0001618226	11916	8247	14784	6821	9737	13872	13360	4625	13690	2733	48
TTGCCCTTCCCTTTGTTTCC	BRDN0001617526	56940	38500	69484	31909	44747	66910	68387	22459	61099	12632	222
TTGCCTCATCTCAGCCAGAC	BRDN0001617084	7480	4684	8695	4212	5780	8235	8245	2507	7505	1574	31
TTGCTCCTCCTGGGCGTGCG	BRDN0001617405	6015	4149	7832	3117	4546	6684	6103	2082	5678	1581	21
TTGGAACCGTGAAGCACGAG	BRDN0001617551	10567	7149	12818	6406	9004	11327	12411	4135	12357	1976	47
TTGGAATAGGGGACCTCGTG	BRDN0001617652	17417	11921	21421	9829	13854	19854	21495	6917	20795	3896	61
TTGGCAGGGAGCTCACTCAG	BRDN0001617993	7923	5448	10955	2497	2803	5160	4809	1616	3845	2139	31
TTGGCCCCATAAATGAATGG	BRDN0001616782	9736	6705	11604	3904	5737	7208	6528	2242	7065	2075	30
TTGGCCTGGAATTTAGGATC	BRDN0001618091	38227	25296	47607	21594	29444	40857	44538	15491	41827	8526	151
TTGGGGATTAACCCAGAGCC	BRDN0001618137	12060	8571	14888	6182	10246	14528	13368	5020	14683	2865	56
TTGGGGGCGAGTCGGAGGAC	BRDN0001617811	12013	8863	14323	7338	10559	13429	13587	4887	14499	2841	43
TTGGGTCGGAGAAGCCGTCA	BRDN0001616862	8546	6258	11065	3527	5897	7371	5431	2127	7080	1932	21
TTGGTGGTGGTGGCTTTCGT	BRDN0001617111	48739	32684	61362	19872	29725	42310	37263	12346	34609	12197	165
TTGTCCCTGAGAAAACGCGG	BRDN0001618085	6811	4723	8236	3866	5630	8246	8615	2529	8051	1482	35
TTGTCCGTGACCCTGATTAA	BRDN0001618041	22998	15644	27265	12563	20210	25248	26892	9092	27129	4639	80
TTGTCTGTACTTTCTTTAAC	BRDN0001617943	22740	15865	28854	10769	16361	23324	23581	7234	23184	5503	97
TTGTGCCGGTTCCCGGTGTG	BRDN0001617118	14270	9890	17993	6993	10607	14795	14772	4474	13418	3480	48
TTGTTTGATGGCATCGCGAC	BRDN0001617773	10024	6829	12873	5564	7813	11054	12920	3417	11017	2415	40
TTTAAACACTTACAGATCTT	BRDN0001617255	11719	8431	15359	5648	8949	11911	12833	3780	12442	3241	54
TTTAAATAAAGATTTGTCCT	BRDN0001617454	16069	10881	21422	8149	12634	17814	19211	4991	18853	4008	84
TTTATGCATTTAATACGCCG	BRDN0001618067	9275	6579	12933	4956	7391	10163	11352	3150	10859	2526	30
TTTCCAAACCTCGCACGCCC	BRDN0001616872	15313	10478	19369	7396	10410	16287	15006	4539	13697	3819	59
TTTCCCTTCAGCTAAAATAA	BRDN0001617153	21947	15061	27125	11697	17982	26739	27183	7339	24884	5075	81
TTTCTGAGCACAGAGGGTAC	BRDN0001617848	9618	6457	11927	4794	6599	10568	10781	3080	9231	2237	29
TTTCTGTGTGGAGTGCCTGG	BRDN0001617729	10958	7319	13022	5821	8487	11878	14121	3448	12250	2697	54
TTTGAGGACTAGGTAGCCTG	BRDN0001617656	10230	6783	12495	5099	7763	10330	11884	3151	10466	2596	53
TTTGAGGCCCTCGATCCCAG	BRDN0001617627	15727	10061	19177	8206	13081	18745	17336	5592	18971	3512	70
TTTGATCCGGCCAATTCGGT	BRDN0001616947	9573	6579	11582	5348	7954	9981	11101	2891	9815	2266	50
TTTGATCGAGTTCGACTTGG	BRDN0001617766	17129	12202	21936	10219	13960	19366	23979	6346	19553	4341	80
TTTGATGCTATCACGGGCCT	BRDN0001617685	11558	7589	14850	5792	7879	12581	14239	3874	10828	3186	55
TTTGCCTCATCTCAGCCAGA	BRDN0001617247	30183	20740	37126	16743	27655	36077	35546	10967	36781	7164	134
TTTGGCCAGGGGCGGTGGCA	BRDN0001617485	10718	6634	12043	5000	7380	10032	9528	2790	8921	2478	28
TTTGGGTTTATCCGCCCCCA	BRDN0001618175	12799	8830	16377	6885	10804	15131	16556	4711	16453	3075	51

## Sheet: SIG-M5
Construct Barcode	Construct IDs	CP1096 PDNA	SIG-M5_P6_REP A	SIG-M5_P6_REP B	SIG-M5_P6_REP C	SIG-M5_P1_REP A	SIG-M5_P1_REP B	SIG-M5_P1_REP C
AAAAAGCTTCCGCCTGATGG	BRDN0001618239	4277	8424	6363	9573	5263	5686	6060
AAAAGAAATCCCCAGGGTCC	BRDN0001617210	2884	2012	2552	2571	3484	3798	4019
AAAAGCCATGTACCATGCTC	BRDN0001617646	2289	2125	3048	1247	2939	3161	3289
AAAAGTGGTTAATAAGTCGA	BRDN0001617550	11172	10331	14071	13070	13792	14399	15184
AAAATTATCGGAAACGGTAG	BRDN0001618147	2081	2930	6550	7501	2743	2984	3114
AAACAATGACAGGACTCGAA	BRDN0001617585	4773	9346	8926	7646	6093	6600	6858
AAACCCAACAACACGCAACC	BRDN0001617582	9141	14926	14219	14007	11763	12398	12875
AAACTGCGCGTGTCGCAGGA	BRDN0001616924	1599	80	104	193	1956	2144	2251
AAAGAATCAGTTATGTGACT	BRDN0001616909	2529	4229	1719	2368	3158	3424	3434
AAAGACTTGCTCCAAAACAC	BRDN0001618059	5385	7960	9227	9424	6711	7349	7609
AAAGAGAGGGTGGAAGGACA	BRDN0001617780	4755	4815	4660	6595	6063	6557	7043
AAAGAGTTGGGCATAAAGGT	BRDN0001617814	7403	3612	4769	3762	8995	9685	10179
AAAGATTTGTCCTTGGAGAA	BRDN0001616968	4513	3617	7075	4600	5556	5895	6108
AAAGCATGAAGGGAGACACC	BRDN0001617655	3500	3573	3818	4940	4493	4775	4869
AAAGCCCGAGAGAGTGCCTC	BRDN0001617129	2412	1403	1185	1119	3074	3306	3373
AAAGCGACGTAGGCATACTT	BRDN0001618221	2985	5668	6344	4413	3496	3728	3922
AAAGGAGGAGGAAGCTGCTA	BRDN0001617362	8021	6804	6377	7352	9879	10782	10836
AAAGGATGACAGAGAAGACA	BRDN0001616945	8465	7351	6817	8260	10817	11518	12117
AAAGGGATTTGACTTTAGCC	BRDN0001616946	6159	11152	12138	11174	7775	8505	8803
AAAGTGCACTTACCTGAAGC	BRDN0001616935	3672	3693	2707	4683	4574	4807	4905
AAATACTCCGACTACATCAA	BRDN0001616774	5612	1464	2828	2110	6670	7111	7388
AAATGTATGACTATCAAGGC	BRDN0001617962	5548	5223	6148	3923	6946	7399	7857
AAATTAGAATCAAGGAAATA	BRDN0001617886	5887	7166	10092	12256	7477	7701	8144
AAATTCTTACGGTTCTTTGG	BRDN0001616822	10933	7020	7926	7945	13818	14321	15279
AAATTGGCTTTCGTTCGTGC	BRDN0001618027	7943	8054	11019	10870	10096	11018	11393
AAATTTAACCATGTCCTTGC	BRDN0001617301	7669	7584	7844	9044	9507	9949	10677
AACAACAAGAGCAGCCTGGA	BRDN0001617683	6809	10001	11977	9236	8616	9173	9447
AACAATGACAGGACTCGAAT	BRDN0001617906	6299	8196	6058	12207	7857	8447	8578
AACACCCAAACAGAAACTGA	BRDN0001617009	11809	9268	7144	11130	15002	16044	16658
AACAGAGGGAGCTTCTCTCC	BRDN0001617390	2897	60	65	118	3708	3829	4030
AACAGGAAACGTGACTAAAG	BRDN0001618153	3080	2806	5750	8726	3749	4258	4430
AACCACTGGGCTGGCCTCTA	BRDN0001617467	3304	3701	5820	5867	4082	4298	4574
AACCGGCACAACCACTGGGC	BRDN0001617355	3896	2408	3020	2745	5147	5516	5639
AACGGCATCCTGTACCGAGT	BRDN0001616772	3324	202	406	202	4136	4561	4574
AACTACAAGTAAAAGTATCG	BRDN0001618212	2288	3408	3825	3123	2940	3170	3218
AAGAACGGCCGCAGCAGCTC	BRDN0001617499	1421	604	494	1012	1809	1956	2054
AAGAAGACAAAGACCAGGTA	BRDN0001617409	5833	499	561	999	7497	8102	8132
AAGAAGTGAAGCCCGTAGAG	BRDN0001617016	3103	1829	3440	2765	3815	4275	4331
AAGAATCGCATCTCTTGGGT	BRDN0001616780	3240	731	607	400	4236	4388	4737
AAGACCACGGTTCCTCCTTC	BRDN0001617128	3272	688	744	766	3967	4296	4386
AAGACCTTCCCCAGCAGCCC	BRDN0001617922	6665	9905	8537	13578	8034	8647	9011
AAGACTCGATCCTCGTCAAC	BRDN0001617694	2924	5931	4860	5825	3734	4073	4180
AAGAGACAGCTTAACAGAAA	BRDN0001617251	5303	4699	7545	5047	6738	7131	7340
AAGAGAGGGTGGAAGGACAC	BRDN0001617844	4167	4783	4635	2336	5351	5567	6001
AAGCAGGTCAGTTTGTGCTG	BRDN0001616991	3102	717	487	1132	4053	4266	4440
AAGCCAATGGCTTTGGCCAG	BRDN0001617020	2856	3426	4947	3368	3590	3830	3854
AAGCCTGCGACCCCGCAGCC	BRDN0001617483	1704	2734	3116	3556	2224	2404	2479
AAGCTCGCGACTCTCCAAGA	BRDN0001617610	2887	2510	2581	2507	3602	3693	3917
AAGCTGGCTGGGGTCACGCT	BRDN0001617145	2637	195	117	74	3350	3529	3581
AAGCTTGATCTCCAAGCCAA	BRDN0001616919	2396	138	111	190	2914	3187	3276
AAGGACATGGTTAAATTTGG	BRDN0001617206	10616	2140	2597	2711	13088	14323	14700
AAGGACTGGAATATGGAGAG	BRDN0001618031	10042	17259	17083	19055	12332	13193	13746
AAGGCAATTTACTGGATCCT	BRDN0001618143	13022	27532	22157	24419	16331	17499	18258
AAGGGGTTTGGGGGGGCTGT	BRDN0001617522	18343	29427	36534	42464	22378	23566	25168
AAGTCGAACTCGATCAAACA	BRDN0001617549	4979	8508	7591	10843	6137	6683	6926
AAGTCGAAGGTGCGTCGTGC	BRDN0001617669	7098	8409	9244	10677	8906	9571	10006
AAGTGACAGATGGGCAGGCG	BRDN0001618145	5362	11439	11666	10150	6652	7147	7484
AATAAATTCTTACGGTTCTT	BRDN0001617184	4821	6620	5262	6330	6104	6379	6582
AATCCGGAATTTCGCACCAG	BRDN0001617988	6108	3877	3747	3416	7753	8639	8748
AATCGCAGGTATCCCAGAGC	BRDN0001618096	2340	4382	4630	3902	2948	3182	3301
AATCTTACTCGTCCTCCTTG	BRDN0001618104	14331	26130	27869	30291	18112	19422	20271
AATGACACACCAGTTACTCT	BRDN0001617968	10241	365	579	181	12668	13330	13775
AATGAGTCTCCAGGGCTGCT	BRDN0001617919	6802	11529	13271	15237	8543	9144	9522
AATGGAGAGGAGGACGCCGG	BRDN0001617721	1807	2549	2682	2904	2224	2393	2577
AATGGCAGGGTACAGCTTGG	BRDN0001617887	7272	6812	9772	10440	9054	9781	10071
AATGGGCCGCCTTCGGGCTG	BRDN0001617914	2408	3329	4394	4369	3129	3385	3502
AATGTGAATCCAGCCAGGAA	BRDN0001617606	4083	5879	6731	5185	5163	5324	5603
AATGTTGTAGCCATGAAGGT	BRDN0001617570	1520	1388	2124	1959	1882	2113	2288
AATTACTCACGCCCCAAGGA	BRDN0001617563	4771	2660	4197	5318	5862	6376	6422
ACAAAATGCCGTGCGTCAAT	BRDN0001618166	3173	5265	5574	6229	4181	4476	4574
ACAAAGCCCCCTCCGAAAAC	BRDN0001617127	9479	9402	14395	15611	12294	13285	13672
ACAACGGGGAGCCTCAGTCC	BRDN0001617048	2127	126	37	40	2910	3164	3076
ACACCAGGCACTCACCTCCA	BRDN0001617238	10400	2594	2412	2244	13136	14208	14791
ACACCTCTTCGCCCCTCTGA	BRDN0001617898	9078	10122	11196	13445	11521	12971	12983
ACACCTGGACGCACTCGGGC	BRDN0001617259	6500	10938	15841	16104	8363	8864	9141
ACAGAAACTGAAGGAGGAGC	BRDN0001617296	2995	1700	1533	1705	4144	4279	4459
ACAGAGGGAGCTTCTCTCCA	BRDN0001617216	4134	417	268	441	5153	5522	5707
ACAGATGTGGTCCCTGAGGA	BRDN0001617417	3879	2115	2384	1887	5043	5512	5725
ACAGCTACTGCGACTACTAC	BRDN0001616789	4228	124	78	66	5325	5760	5821
ACAGCTCAAGGAAGCGATCC	BRDN0001617664	2797	3436	4212	3764	3478	3799	3842
ACAGGAAAGCCAAAGATCCT	BRDN0001617690	2128	1984	3003	827	2669	3082	3029
ACAGGACCCACCTTCCACGC	BRDN0001616779	5120	1719	1413	1059	6387	6971	7094
ACAGGCCGGTCAGTACGGCG	BRDN0001616777	1876	388	1339	1417	2412	2682	2708
ACAGGTGCTGAAGCCGATGA	BRDN0001616900	5473	429	1286	1534	6858	7696	7692
ACAGTACCAGCCCATCCTCA	BRDN0001617102	12095	3413	4087	2305	15110	16640	17116
ACAGTGTCTCCAGCCGGGAG	BRDN0001617704	1937	3359	6763	4621	2722	2938	3063
ACATAGTCGACGGCTCGATT	BRDN0001618155	5247	7853	11289	13431	6798	7299	7643
ACATCATGCTTACGAAGACC	BRDN0001617959	6830	1105	672	1237	8821	9333	9666
ACATCCAGGGTCCGCAGCTT	BRDN0001617313	6604	8209	6868	9611	8483	9037	9723
ACATTGCAGGTGTCCCAATA	BRDN0001617050	5310	3290	2765	3506	6847	7081	7287
ACATTTGAGAGATCGTTGCA	BRDN0001617557	10087	17918	20502	19370	13331	14381	14520
ACCCAAACAGAAACTGAAGG	BRDN0001617013	2197	178	380	283	2571	3087	3046
ACCCACCATGACAGGAAGAA	BRDN0001617232	7382	7462	6913	10049	9374	10024	10408
ACCCATATATGCTGCCGCAC	BRDN0001618133	13654	26661	26478	33719	17593	18798	19532
ACCCATGAGTTAAGTTTTCT	BRDN0001618193	17310	23329	33178	33000	22420	24767	25044
ACCCATTGAGAGTCGCCTGA	BRDN0001618163	5312	9665	13553	16213	6871	7498	7536
ACCCTGCGGCCCAGGCGTTC	BRDN0001617530	2394	40	25	33	3498	3728	3724
ACCTGCTTGCCCATGGGCTC	BRDN0001617449	4401	1543	1857	1572	5737	6065	6055
ACCTGTACCCAGAGCACTAC	BRDN0001617034	3787	354	908	634	4973	5364	5317
[truncated: 1,394 more rows]

## Sheet: THP-1
Construct Barcode	Construct IDs	THP-1;Rep A;d 5	THP-1;Rep A;d 16	THP-1;Rep A;d 23	THP-1;Rep B;d 5	THP-1;Rep B;d 16	THP-1;Rep B;d 23	THP-1;Rep C;d 5	THP-1;Rep C;d 16	THP-1;Rep C;d 23		CP1096;plasmid DNA;20 pg/ul
[truncated: 1,493 more rows]

[truncated: 8 more sheets: OCI-M1, NOMO-1, OCI-AML2 isogenic pair, OCI-M1 isogenic pair, NOMO-1 isogenic pair, SIG-M5 isogenic pair, NOMO-1 parental clones, SIG-M5 parental clones]
