# Supplementary material for: The methyltransferase domain of DNMT1 is an essential domain in acute myeloid leukemia independent of DNMT3A mutation
Source: Commun Biol. 2022 Nov 3;5:1174. doi: 10.1038/s42003-022-04139-5 (PMC9633652; doi:10.1038/s42003-022-04139-5)
Supplement: Supplementary file 7 — Supplementary Data 4 [file 42003_2022_4139_MOESM7_ESM.xlsx]

## Sheet: Sheet1
Supplementary Data 4. Individual sgRNA sequences used for mutational analysis
sgRNA name	sequence
MTase sgRNA-1	CCTGGTGCCTGCCCCACACC
MTase sgRNA-2	GGGCAGGCACCAGGGGATGA
MTase sgRNA-3	AGTTCAACACCCTCATCCCC
MTase sgRNA-4	CGGTGTGGGGCAGGCACCAG
CXXC sgRNA-1	ATGTAAAGCCTGCAAGGACA
CXXC sgRNA-2	TGCAAGGACATGGTTAAATT
RFTS sgRNA-1	TTGGCCCCATAAATGAATGG
RFTS sgRNA-2	GGTGTTAATGGCAAAAATCT
