# Supplementary material for: The methyltransferase domain of DNMT1 is an essential domain in acute myeloid leukemia independent of DNMT3A mutation
Source: Commun Biol. 2022 Nov 3;5:1174. doi: 10.1038/s42003-022-04139-5 (PMC9633652; doi:10.1038/s42003-022-04139-5)
Supplement: Supplementary file 8 — Supplementary Data 5 [file 42003_2022_4139_MOESM8_ESM.xlsx]

## Sheet: Sheet1
Supplementary Data 5
This file includes the following files:
1. Depmap data from CRISPR and RNAi datasets targeting DNMT1 in AML cell lines from https://depmap.org. Data is shown in Figure 1A.
2. Depmap data from CRISPR and RNAi datasets targeting DNMT3B in AML cell lines from https://depmap.org. Data is shown in Figure 1B.
3. Raw QPCR dataset used to calculate values shown in Figure 1C.
4. Incucyte spheroid-like growth assay for THP-1 experiments. Data shown in Figure 1D.
5. Incucyte spheroid-like growth assay for OCI-AML2 experiments. Data shown in Figure 1E.
6. Lognorm values from THP-1 genome-wide CRISPR screens used to calculate LFC values shown in Figure 1F.
7. Lognorm values from OCI-AML2 genome-wide CRISPR screens used to calculate LFC values shown in Figure 1F.

## Sheet: Depmap DNMT1 (Fig 1A)
DepMap ID	DNMT1 Gene Effect (CERES) CRISPR (DepMap 21Q2 Public+Score, CERES)	DNMT1 Gene Effect (DEMETER2) RNAi (Achilles+DRIVE+Marcotte, DEMETER2)	filter	Cell Line Name	Primary Disease	Lineage	DNMT1 mutation details	DNMT1 Mutations
ACH-000004	-0.542658	-0.264723	AML	HEL	Leukemia	Blood		Other
ACH-000005	-0.721114	-0.20331	AML	HEL9217	Leukemia	Blood		Other
ACH-000045	-0.443547	-0.447369	AML	MV411	Leukemia	Blood		Other
ACH-000113	-0.824487	-0.706	AML	OCIAML2	Leukemia	Blood		Other
ACH-000146	-0.859118	-0.38182	AML	THP1	Leukemia	Blood		Other
ACH-000168	-0.681739	-0.0593462	AML	NOMO1	Leukemia	Blood		Other
ACH-000263	-0.60558	-0.347124	AML	KASUMI1	Leukemia	Blood		Other
ACH-000294	-0.85614	-0.335353	AML	NB4	Leukemia	Blood		Other
ACH-000336	-0.879315	-0.663089	AML	OCIAML3	Leukemia	Blood		Other
ACH-000362	-0.757473	-0.461692	AML	MOLM13	Leukemia	Blood		Other
ACH-000406	-0.778829	-0.262412	AML	U937	Leukemia	Blood		Other
ACH-000487	-0.613052	-0.446868	AML	F36P	Leukemia	Blood		Other
ACH-000557	-0.796394	-0.573842	AML	AML193	Leukemia	Blood		Other
ACH-001129	-0.483036	-0.231803	AML	MONOMAC1	Leukemia	Blood		Other

## Sheet: Depmap DNMT3B (Fig 1B)
DepMap ID	DNMT3B Gene Effect (CERES) CRISPR (DepMap 21Q2 Public+Score, CERES)	DNMT3B Gene Effect (DEMETER2) RNAi (Achilles+DRIVE+Marcotte, DEMETER2)	filter	Cell Line Name	Primary Disease	Lineage	DNMT1 mutation details	DNMT1 Mutations
ACH-000004	-0.343861	-0.0639671	AML	HEL	Leukemia	Blood		Other
ACH-000005	-0.116777	-0.122238	AML	HEL9217	Leukemia	Blood		Other
ACH-000045	0.142924	0.0195563	AML	MV411	Leukemia	Blood		Other
ACH-000113	-0.0168219	-0.0509556	AML	OCIAML2	Leukemia	Blood		Other
ACH-000146	0.117615	-0.0563707	AML	THP1	Leukemia	Blood		Other
ACH-000168	0.0669418	-0.118694	AML	NOMO1	Leukemia	Blood		Other
ACH-000263	-0.0616557	0.101302	AML	KASUMI1	Leukemia	Blood		Other
ACH-000294	-0.0134045	0.0896724	AML	NB4	Leukemia	Blood		Other
ACH-000336	-0.00692427	-0.139012	AML	OCIAML3	Leukemia	Blood		Other
ACH-000362	0.0363477	-0.220654	AML	MOLM13	Leukemia	Blood		Other
ACH-000406	-0.0165171	-0.203363	AML	U937	Leukemia	Blood		Other
ACH-000487	-0.110738	0.123834	AML	F36P	Leukemia	Blood		Other
ACH-000557	-0.339407	-0.224145	AML	AML193	Leukemia	Blood		Other
ACH-001129	-0.0930859	-0.132554	AML	MONOMAC1	Leukemia	Blood		Other

## Sheet: QPCR (Fig 1C)
SDS 2.4	AQ Results	1
Filename	C3908S67
PlateID	C3908S67
Assay Type	Absolute Quantification
Run DateTime	17/02/17 2:45:36 PM
Operator
ThermalCycleParams
Sample Information
Well	Sample Name	Detector Name	Reporter	Task	Ct	Tm Value	Tm Type	Quantity	Qty Mean	Qty StdDev	Ct Median	Ct Mean	Ct StdDev	Ct Type	Template Name	Baseline Type	Baseline Start	Baseline Stop	Threshold Type	Threshold	FOS	HMD	LME	EW	BPR	NAW	HNS	HRN	EAF	BAF	TAF	CAF
1	A1	Sideloader template	FAM	Unknown	22.5005									Manual Ct		Automatic			Manual	0.1
10	A10	Sideloader template	FAM	Unknown	23.3268									Manual Ct		Automatic			Manual	0.1
11	A11	Sideloader template	FAM	Unknown	21.8871									Manual Ct		Automatic			Manual	0.1
12	A12	Sideloader template	FAM	Unknown	21.9561									Manual Ct		Automatic			Manual	0.1
13	A13	Sideloader template	FAM	Unknown	24.4483									Manual Ct		Automatic			Manual	0.1
14	A14	Sideloader template	FAM	Unknown	24.8683									Manual Ct		Automatic			Manual	0.1
15	A15	Sideloader template	FAM	Unknown	24.511									Manual Ct		Automatic			Manual	0.1
16	A16	Sideloader template	FAM	Unknown	24.4484									Manual Ct		Automatic			Manual	0.1
17	A17	Sideloader template	FAM	Unknown	23.6567									Manual Ct		Automatic			Manual	0.1
18	A18	Sideloader template	FAM	Unknown	23.6336									Manual Ct		Automatic			Manual	0.1
19	A19	Sideloader template	FAM	Unknown	24.0266									Manual Ct		Automatic			Manual	0.1
2	A2	Sideloader template	FAM	Unknown	22.8287									Manual Ct		Automatic			Manual	0.1
20	A20	Sideloader template	FAM	Unknown	24.1365									Manual Ct		Automatic			Manual	0.1
21	A21	Sideloader template	FAM	Unknown	Undetermined									Manual Ct		Automatic			Manual	0.1				TRUE		TRUE			TRUE
22	A22	Sideloader template	FAM	Unknown	Undetermined									Manual Ct		Automatic			Manual	0.1				TRUE		TRUE			TRUE
23	A23	Sideloader template	FAM	Unknown	Undetermined									Manual Ct		Automatic			Manual	0.1				TRUE		TRUE			TRUE
24	A24	Sideloader template	FAM	Unknown	Undetermined									Manual Ct		Automatic			Manual	0.1				TRUE		TRUE			TRUE
3	A3	Sideloader template	FAM	Unknown	24.6962									Manual Ct		Automatic			Manual	0.1
4	A4	Sideloader template	FAM	Unknown	24.7373									Manual Ct		Automatic			Manual	0.1
5	A5	Sideloader template	FAM	Unknown	23.9953									Manual Ct		Automatic			Manual	0.1
6	A6	Sideloader template	FAM	Unknown	23.9062									Manual Ct		Automatic			Manual	0.1
7	A7	Sideloader template	FAM	Unknown	23.1656									Manual Ct		Automatic			Manual	0.1
8	A8	Sideloader template	FAM	Unknown	23.2276									Manual Ct		Automatic			Manual	0.1
9	A9	Sideloader template	FAM	Unknown	23.5421									Manual Ct		Automatic			Manual	0.1
25	B1	Sideloader template	FAM	Unknown	Undetermined									Manual Ct		Automatic			Manual	0.1				TRUE					TRUE
34	B10	Sideloader template	FAM	Unknown	Undetermined									Manual Ct		Automatic			Manual	0.1				TRUE					TRUE
35	B11	Sideloader template	FAM	Unknown	Undetermined									Manual Ct		Automatic			Manual	0.1				TRUE					TRUE
36	B12	Sideloader template	FAM	Unknown	Undetermined									Manual Ct		Automatic			Manual	0.1				TRUE								TRUE
37	B13	Sideloader template	FAM	Unknown	7.46266									Manual Ct		Automatic			Manual	0.1				TRUE		TRUE
38	B14	Sideloader template	FAM	Unknown	Undetermined									Manual Ct		Automatic			Manual	0.1				TRUE					TRUE
39	B15	Sideloader template	FAM	Unknown	Undetermined									Manual Ct		Automatic			Manual	0.1				TRUE					TRUE
40	B16	Sideloader template	FAM	Unknown	Undetermined									Manual Ct		Automatic			Manual	0.1				TRUE					TRUE
41	B17	Sideloader template	FAM	Unknown	36.3475									Manual Ct		Automatic			Manual	0.1				TRUE
42	B18	Sideloader template	FAM	Unknown	Undetermined									Manual Ct		Automatic			Manual	0.1				TRUE					TRUE
43	B19	Sideloader template	FAM	Unknown	Undetermined									Manual Ct		Automatic			Manual	0.1				TRUE					TRUE
26	B2	Sideloader template	FAM	Unknown	Undetermined									Manual Ct		Automatic			Manual	0.1				TRUE		TRUE			TRUE
44	B20	Sideloader template	FAM	Unknown	33.2448									Manual Ct		Automatic			Manual	0.1				TRUE
45	B21	Sideloader template	FAM	Unknown	23.2494									Manual Ct		Automatic			Manual	0.1				TRUE
46	B22	Sideloader template	FAM	Unknown	Undetermined									Manual Ct		Automatic			Manual	0.1				TRUE		TRUE			TRUE
47	B23	Sideloader template	FAM	Unknown	Undetermined									Manual Ct		Automatic			Manual	0.1				TRUE		TRUE			TRUE
48	B24	Sideloader template	FAM	Unknown	Undetermined									Manual Ct		Automatic			Manual	0.1				TRUE		TRUE
27	B3	Sideloader template	FAM	Unknown	31.4844									Manual Ct		Automatic			Manual	0.1				TRUE
28	B4	Sideloader template	FAM	Unknown	Undetermined									Manual Ct		Automatic			Manual	0.1				TRUE					TRUE
29	B5	Sideloader template	FAM	Unknown	Undetermined									Manual Ct		Automatic			Manual	0.1				TRUE		TRUE			TRUE
30	B6	Sideloader template	FAM	Unknown	Undetermined									Manual Ct		Automatic			Manual	0.1				TRUE								TRUE
31	B7	Sideloader template	FAM	Unknown	Undetermined									Manual Ct		Automatic			Manual	0.1				TRUE		TRUE			TRUE
32	B8	Sideloader template	FAM	Unknown	Undetermined									Manual Ct		Automatic			Manual	0.1				TRUE					TRUE
33	B9	Sideloader template	FAM	Unknown	Undetermined									Manual Ct		Automatic			Manual	0.1				TRUE					TRUE
49	C1	Sideloader template	FAM	Unknown	26.6992									Manual Ct		Automatic			Manual	0.1
58	C10	Sideloader template	FAM	Unknown	28.6805									Manual Ct		Automatic			Manual	0.1
59	C11	Sideloader template	FAM	Unknown	27.9844									Manual Ct		Automatic			Manual	0.1
60	C12	Sideloader template	FAM	Unknown	27.7065									Manual Ct		Automatic			Manual	0.1
61	C13	Sideloader template	FAM	Unknown	29.7609									Manual Ct		Automatic			Manual	0.1
62	C14	Sideloader template	FAM	Unknown	29.512									Manual Ct		Automatic			Manual	0.1
63	C15	Sideloader template	FAM	Unknown	29.6238									Manual Ct		Automatic			Manual	0.1
64	C16	Sideloader template	FAM	Unknown	29.3292									Manual Ct		Automatic			Manual	0.1
65	C17	Sideloader template	FAM	Unknown	31.0659									Manual Ct		Automatic			Manual	0.1
66	C18	Sideloader template	FAM	Unknown	31.3058									Manual Ct		Automatic			Manual	0.1
67	C19	Sideloader template	FAM	Unknown	30.3934									Manual Ct		Automatic			Manual	0.1
50	C2	Sideloader template	FAM	Unknown	26.7573									Manual Ct		Automatic			Manual	0.1
68	C20	Sideloader template	FAM	Unknown	30.7862									Manual Ct		Automatic			Manual	0.1
69	C21	Sideloader template	FAM	Unknown	Undetermined									Manual Ct		Automatic			Manual	0.1						TRUE			TRUE
70	C22	Sideloader template	FAM	Unknown	Undetermined									Manual Ct		Automatic			Manual	0.1						TRUE			TRUE
71	C23	Sideloader template	FAM	Unknown	Undetermined									Manual Ct		Automatic			Manual	0.1						TRUE			TRUE
72	C24	Sideloader template	FAM	Unknown	Undetermined									Manual Ct		Automatic			Manual	0.1						TRUE			TRUE
51	C3	Sideloader template	FAM	Unknown	26.949									Manual Ct		Automatic			Manual	0.1
52	C4	Sideloader template	FAM	Unknown	26.8891									Manual Ct		Automatic			Manual	0.1
53	C5	Sideloader template	FAM	Unknown	26.4125									Manual Ct		Automatic			Manual	0.1
54	C6	Sideloader template	FAM	Unknown	26.6816									Manual Ct		Automatic			Manual	0.1
55	C7	Sideloader template	FAM	Unknown	28.6996									Manual Ct		Automatic			Manual	0.1
56	C8	Sideloader template	FAM	Unknown	28.4567									Manual Ct		Automatic			Manual	0.1
57	C9	Sideloader template	FAM	Unknown	28.3662									Manual Ct		Automatic			Manual	0.1
73	D1	Sideloader template	FAM	Unknown	Undetermined									Manual Ct		Automatic			Manual	0.1				TRUE								TRUE
82	D10	Sideloader template	FAM	Unknown	26.9024									Manual Ct		Automatic			Manual	0.1				TRUE
83	D11	Sideloader template	FAM	Unknown	Undetermined									Manual Ct		Automatic			Manual	0.1				TRUE					TRUE
84	D12	Sideloader template	FAM	Unknown	34.631									Manual Ct		Automatic			Manual	0.1				TRUE
85	D13	Sideloader template	FAM	Unknown	Undetermined									Manual Ct		Automatic			Manual	0.1				TRUE					TRUE
86	D14	Sideloader template	FAM	Unknown	11.2979									Manual Ct		Automatic			Manual	0.1				TRUE
87	D15	Sideloader template	FAM	Unknown	25.4543									Manual Ct		Automatic			Manual	0.1				TRUE
88	D16	Sideloader template	FAM	Unknown	33.049									Manual Ct		Automatic			Manual	0.1				TRUE
89	D17	Sideloader template	FAM	Unknown	Undetermined									Manual Ct		Automatic			Manual	0.1				TRUE					TRUE
90	D18	Sideloader template	FAM	Unknown	Undetermined									Manual Ct		Automatic			Manual	0.1				TRUE					TRUE
91	D19	Sideloader template	FAM	Unknown	Undetermined									Manual Ct		Automatic			Manual	0.1				TRUE					TRUE
74	D2	Sideloader template	FAM	Unknown	Undetermined									Manual Ct		Automatic			Manual	0.1				TRUE			TRUE		TRUE
92	D20	Sideloader template	FAM	Unknown	36.2555									Manual Ct		Automatic			Manual	0.1				TRUE
93	D21	Sideloader template	FAM	Unknown	Undetermined									Manual Ct		Automatic			Manual	0.1				TRUE		TRUE
94	D22	Sideloader template	FAM	Unknown	Undetermined									Manual Ct		Automatic			Manual	0.1				TRUE					TRUE
95	D23	Sideloader template	FAM	Unknown	33.5202									Manual Ct		Automatic			Manual	0.1				TRUE
96	D24	Sideloader template	FAM	Unknown	Undetermined									Manual Ct		Automatic			Manual	0.1				TRUE			TRUE		TRUE
75	D3	Sideloader template	FAM	Unknown	Undetermined									Manual Ct		Automatic			Manual	0.1				TRUE					TRUE
76	D4	Sideloader template	FAM	Unknown	15.0616									Manual Ct		Automatic			Manual	0.1				TRUE			TRUE
77	D5	Sideloader template	FAM	Unknown	30.5733									Manual Ct		Automatic			Manual	0.1				TRUE
78	D6	Sideloader template	FAM	Unknown	Undetermined									Manual Ct		Automatic			Manual	0.1				TRUE								TRUE
79	D7	Sideloader template	FAM	Unknown	Undetermined									Manual Ct		Automatic			Manual	0.1				TRUE					TRUE
80	D8	Sideloader template	FAM	Unknown	34.4993									Manual Ct		Automatic			Manual	0.1				TRUE
81	D9	Sideloader template	FAM	Unknown	27.0977									Manual Ct		Automatic			Manual	0.1				TRUE
97	E1	Sideloader template	FAM	Unknown	27.1959									Manual Ct		Automatic			Manual	0.1
106	E10	Sideloader template	FAM	Unknown	26.6785									Manual Ct		Automatic			Manual	0.1
107	E11	Sideloader template	FAM	Unknown	26.4523									Manual Ct		Automatic			Manual	0.1
108	E12	Sideloader template	FAM	Unknown	27.3179									Manual Ct		Automatic			Manual	0.1
109	E13	Sideloader template	FAM	Unknown	27.1836									Manual Ct		Automatic			Manual	0.1
110	E14	Sideloader template	FAM	Unknown	27.1062									Manual Ct		Automatic			Manual	0.1
111	E15	Sideloader template	FAM	Unknown	26.819									Manual Ct		Automatic			Manual	0.1
112	E16	Sideloader template	FAM	Unknown	27.3286									Manual Ct		Automatic			Manual	0.1
113	E17	Sideloader template	FAM	Unknown	27.359									Manual Ct		Automatic			Manual	0.1
114	E18	Sideloader template	FAM	Unknown	27.3567									Manual Ct		Automatic			Manual	0.1
115	E19	Sideloader template	FAM	Unknown	27.3649									Manual Ct		Automatic			Manual	0.1
98	E2	Sideloader template	FAM	Unknown	26.8644									Manual Ct		Automatic			Manual	0.1
116	E20	Sideloader template	FAM	Unknown	27.5924									Manual Ct		Automatic			Manual	0.1
117	E21	Sideloader template	FAM	Unknown	Undetermined									Manual Ct		Automatic			Manual	0.1						TRUE			TRUE
118	E22	Sideloader template	FAM	Unknown	Undetermined									Manual Ct		Automatic			Manual	0.1						TRUE			TRUE
119	E23	Sideloader template	FAM	Unknown	Undetermined									Manual Ct		Automatic			Manual	0.1						TRUE			TRUE
120	E24	Sideloader template	FAM	Unknown	Undetermined									Manual Ct		Automatic			Manual	0.1						TRUE			TRUE
99	E3	Sideloader template	FAM	Unknown	26.0458									Manual Ct		Automatic			Manual	0.1
100	E4	Sideloader template	FAM	Unknown	25.9168									Manual Ct		Automatic			Manual	0.1
101	E5	Sideloader template	FAM	Unknown	26.4973									Manual Ct		Automatic			Manual	0.1
102	E6	Sideloader template	FAM	Unknown	26.2771									Manual Ct		Automatic			Manual	0.1
103	E7	Sideloader template	FAM	Unknown	27.0831									Manual Ct		Automatic			Manual	0.1
104	E8	Sideloader template	FAM	Unknown	27.1693									Manual Ct		Automatic			Manual	0.1
105	E9	Sideloader template	FAM	Unknown	26.6958									Manual Ct		Automatic			Manual	0.1
121	F1	Sideloader template	FAM	Unknown	Undetermined									Manual Ct		Automatic			Manual	0.1				TRUE								TRUE
130	F10	Sideloader template	FAM	Unknown	24.2518									Manual Ct		Automatic			Manual	0.1				TRUE
131	F11	Sideloader template	FAM	Unknown	1.74964									Manual Ct		Automatic			Manual	0.1				TRUE
132	F12	Sideloader template	FAM	Unknown	Undetermined									Manual Ct		Automatic			Manual	0.1				TRUE					TRUE
133	F13	Sideloader template	FAM	Unknown	11.4413									Manual Ct		Automatic			Manual	0.1				TRUE
134	F14	Sideloader template	FAM	Unknown	10.691									Manual Ct		Automatic			Manual	0.1				TRUE		TRUE
135	F15	Sideloader template	FAM	Unknown	Undetermined									Manual Ct		Automatic			Manual	0.1				TRUE		TRUE			TRUE
136	F16	Sideloader template	FAM	Unknown	Undetermined									Manual Ct		Automatic			Manual	0.1				TRUE		TRUE			TRUE
137	F17	Sideloader template	FAM	Unknown	Undetermined									Manual Ct		Automatic			Manual	0.1				TRUE
138	F18	Sideloader template	FAM	Unknown	19.1355									Manual Ct		Automatic			Manual	0.1				TRUE		TRUE
139	F19	Sideloader template	FAM	Unknown	Undetermined									Manual Ct		Automatic			Manual	0.1				TRUE					TRUE
122	F2	Sideloader template	FAM	Unknown	Undetermined									Manual Ct		Automatic			Manual	0.1				TRUE		TRUE			TRUE
140	F20	Sideloader template	FAM	Unknown	27.6873									Manual Ct		Automatic			Manual	0.1				TRUE
141	F21	Sideloader template	FAM	Unknown	Undetermined									Manual Ct		Automatic			Manual	0.1				TRUE					TRUE
142	F22	Sideloader template	FAM	Unknown	3.77697									Manual Ct		Automatic			Manual	0.1				TRUE		TRUE
143	F23	Sideloader template	FAM	Unknown	16.2397									Manual Ct		Automatic			Manual	0.1				TRUE		TRUE
144	F24	Sideloader template	FAM	Unknown	16.1782									Manual Ct		Automatic			Manual	0.1				TRUE
123	F3	Sideloader template	FAM	Unknown	Undetermined									Manual Ct		Automatic			Manual	0.1				TRUE		TRUE
124	F4	Sideloader template	FAM	Unknown	37.3652									Manual Ct		Automatic			Manual	0.1				TRUE		TRUE
125	F5	Sideloader template	FAM	Unknown	35.9966									Manual Ct		Automatic			Manual	0.1				TRUE		TRUE
126	F6	Sideloader template	FAM	Unknown	Undetermined									Manual Ct		Automatic			Manual	0.1												TRUE
127	F7	Sideloader template	FAM	Unknown	Undetermined									Manual Ct		Automatic			Manual	0.1				TRUE		TRUE			TRUE
128	F8	Sideloader template	FAM	Unknown	32.4427									Manual Ct		Automatic			Manual	0.1				TRUE		TRUE
129	F9	Sideloader template	FAM	Unknown	Undetermined									Manual Ct		Automatic			Manual	0.1				TRUE								TRUE
145	G1	Sideloader template	FAM	Unknown	17.2863									Manual Ct		Automatic			Manual	0.1
154	G10	Sideloader template	FAM	Unknown	17.7705									Manual Ct		Automatic			Manual	0.1
155	G11	Sideloader template	FAM	Unknown	16.3367									Manual Ct		Automatic			Manual	0.1
156	G12	Sideloader template	FAM	Unknown	16.4489									Manual Ct		Automatic			Manual	0.1
157	G13	Sideloader template	FAM	Unknown	17.6012									Manual Ct		Automatic			Manual	0.1
158	G14	Sideloader template	FAM	Unknown	17.3104									Manual Ct		Automatic			Manual	0.1
159	G15	Sideloader template	FAM	Unknown	17.4165									Manual Ct		Automatic			Manual	0.1
160	G16	Sideloader template	FAM	Unknown	17.5243									Manual Ct		Automatic			Manual	0.1
161	G17	Sideloader template	FAM	Unknown	17.3563									Manual Ct		Automatic			Manual	0.1
162	G18	Sideloader template	FAM	Unknown	16.8395									Manual Ct		Automatic			Manual	0.1
163	G19	Sideloader template	FAM	Unknown	17.9383									Manual Ct		Automatic			Manual	0.1
146	G2	Sideloader template	FAM	Unknown	17.05									Manual Ct		Automatic			Manual	0.1
164	G20	Sideloader template	FAM	Unknown	18.0494									Manual Ct		Automatic			Manual	0.1
165	G21	Sideloader template	FAM	Unknown	Undetermined									Manual Ct		Automatic			Manual	0.1						TRUE			TRUE
166	G22	Sideloader template	FAM	Unknown	Undetermined									Manual Ct		Automatic			Manual	0.1						TRUE			TRUE
167	G23	Sideloader template	FAM	Unknown	Undetermined									Manual Ct		Automatic			Manual	0.1						TRUE			TRUE
168	G24	Sideloader template	FAM	Unknown	Undetermined									Manual Ct		Automatic			Manual	0.1						TRUE			TRUE
147	G3	Sideloader template	FAM	Unknown	17.5934									Manual Ct		Automatic			Manual	0.1
148	G4	Sideloader template	FAM	Unknown	17.3887									Manual Ct		Automatic			Manual	0.1
149	G5	Sideloader template	FAM	Unknown	17.172									Manual Ct		Automatic			Manual	0.1
150	G6	Sideloader template	FAM	Unknown	17.1283									Manual Ct		Automatic			Manual	0.1
151	G7	Sideloader template	FAM	Unknown	17.6003									Manual Ct		Automatic			Manual	0.1
152	G8	Sideloader template	FAM	Unknown	17.5837									Manual Ct		Automatic			Manual	0.1
153	G9	Sideloader template	FAM	Unknown	17.8756									Manual Ct		Automatic			Manual	0.1
169	H1	Sideloader template	FAM	Unknown	31.4296									Manual Ct		Automatic			Manual	0.1				TRUE		TRUE
178	H10	Sideloader template	FAM	Unknown	Undetermined									Manual Ct		Automatic			Manual	0.1				TRUE		TRUE			TRUE
179	H11	Sideloader template	FAM	Unknown	Undetermined									Manual Ct		Automatic			Manual	0.1				TRUE		TRUE			TRUE
180	H12	Sideloader template	FAM	Unknown	5.46451									Manual Ct		Automatic			Manual	0.1				TRUE
181	H13	Sideloader template	FAM	Unknown	32.3799									Manual Ct		Automatic			Manual	0.1				TRUE
182	H14	Sideloader template	FAM	Unknown	Undetermined									Manual Ct		Automatic			Manual	0.1				TRUE					TRUE
183	H15	Sideloader template	FAM	Unknown	Undetermined									Manual Ct		Automatic			Manual	0.1				TRUE								TRUE
184	H16	Sideloader template	FAM	Unknown	28.1571									Manual Ct		Automatic			Manual	0.1				TRUE
185	H17	Sideloader template	FAM	Unknown	19.9932									Manual Ct		Automatic			Manual	0.1				TRUE		TRUE
186	H18	Sideloader template	FAM	Unknown	Undetermined									Manual Ct		Automatic			Manual	0.1				TRUE					TRUE
187	H19	Sideloader template	FAM	Unknown	Undetermined									Manual Ct		Automatic			Manual	0.1				TRUE		TRUE			TRUE
170	H2	Sideloader template	FAM	Unknown	Undetermined									Manual Ct		Automatic			Manual	0.1				TRUE			TRUE					TRUE
188	H20	Sideloader template	FAM	Unknown	Undetermined									Manual Ct		Automatic			Manual	0.1				TRUE					TRUE
189	H21	Sideloader template	FAM	Unknown	Undetermined									Manual Ct		Automatic			Manual	0.1				TRUE					TRUE
190	H22	Sideloader template	FAM	Unknown	Undetermined									Manual Ct		Automatic			Manual	0.1				TRUE		TRUE			TRUE
191	H23	Sideloader template	FAM	Unknown	Undetermined									Manual Ct		Automatic			Manual	0.1				TRUE		TRUE			TRUE
192	H24	Sideloader template	FAM	Unknown	Undetermined									Manual Ct		Automatic			Manual	0.1				TRUE					TRUE
171	H3	Sideloader template	FAM	Unknown	26.0735									Manual Ct		Automatic			Manual	0.1				TRUE
172	H4	Sideloader template	FAM	Unknown	Undetermined									Manual Ct		Automatic			Manual	0.1				TRUE		TRUE			TRUE
173	H5	Sideloader template	FAM	Unknown	32.9678									Manual Ct		Automatic			Manual	0.1				TRUE		TRUE
174	H6	Sideloader template	FAM	Unknown	Undetermined									Manual Ct		Automatic			Manual	0.1				TRUE					TRUE
175	H7	Sideloader template	FAM	Unknown	32.8886									Manual Ct		Automatic			Manual	0.1				TRUE		TRUE
176	H8	Sideloader template	FAM	Unknown	Undetermined									Manual Ct		Automatic			Manual	0.1				TRUE								TRUE
177	H9	Sideloader template	FAM	Unknown	Undetermined									Manual Ct		Automatic			Manual	0.1				TRUE								TRUE
193	I1	Sideloader template	FAM	Unknown	24.9131									Manual Ct		Automatic			Manual	0.1
202	I10	Sideloader template	FAM	Unknown	25.3802									Manual Ct		Automatic			Manual	0.1
203	I11	Sideloader template	FAM	Unknown	24.8278									Manual Ct		Automatic			Manual	0.1
204	I12	Sideloader template	FAM	Unknown	24.6104									Manual Ct		Automatic			Manual	0.1
205	I13	Sideloader template	FAM	Unknown	25.5584									Manual Ct		Automatic			Manual	0.1
206	I14	Sideloader template	FAM	Unknown	25.5959									Manual Ct		Automatic			Manual	0.1
207	I15	Sideloader template	FAM	Unknown	25.3222									Manual Ct		Automatic			Manual	0.1
208	I16	Sideloader template	FAM	Unknown	25.1957									Manual Ct		Automatic			Manual	0.1
209	I17	Sideloader template	FAM	Unknown	25.4356									Manual Ct		Automatic			Manual	0.1
210	I18	Sideloader template	FAM	Unknown	25.4797									Manual Ct		Automatic			Manual	0.1
211	I19	Sideloader template	FAM	Unknown	25.992									Manual Ct		Automatic			Manual	0.1
194	I2	Sideloader template	FAM	Unknown	24.8405									Manual Ct		Automatic			Manual	0.1
212	I20	Sideloader template	FAM	Unknown	25.9071									Manual Ct		Automatic			Manual	0.1
213	I21	Sideloader template	FAM	Unknown	Undetermined									Manual Ct		Automatic			Manual	0.1						TRUE			TRUE
214	I22	Sideloader template	FAM	Unknown	Undetermined									Manual Ct		Automatic			Manual	0.1						TRUE			TRUE
215	I23	Sideloader template	FAM	Unknown	Undetermined									Manual Ct		Automatic			Manual	0.1						TRUE			TRUE
216	I24	Sideloader template	FAM	Unknown	Undetermined									Manual Ct		Automatic			Manual	0.1						TRUE			TRUE
195	I3	Sideloader template	FAM	Unknown	24.3333									Manual Ct		Automatic			Manual	0.1
196	I4	Sideloader template	FAM	Unknown	24.442									Manual Ct		Automatic			Manual	0.1
197	I5	Sideloader template	FAM	Unknown	24.1522									Manual Ct		Automatic			Manual	0.1
198	I6	Sideloader template	FAM	Unknown	24.6521									Manual Ct		Automatic			Manual	0.1
199	I7	Sideloader template	FAM	Unknown	25.332									Manual Ct		Automatic			Manual	0.1
200	I8	Sideloader template	FAM	Unknown	25.211									Manual Ct		Automatic			Manual	0.1
201	I9	Sideloader template	FAM	Unknown	25.1702									Manual Ct		Automatic			Manual	0.1
217	J1	Sideloader template	FAM	Unknown	Undetermined									Manual Ct		Automatic			Manual	0.1				TRUE
226	J10	Sideloader template	FAM	Unknown	Undetermined									Manual Ct		Automatic			Manual	0.1				TRUE					TRUE
227	J11	Sideloader template	FAM	Unknown	Undetermined									Manual Ct		Automatic			Manual	0.1				TRUE		TRUE						TRUE
228	J12	Sideloader template	FAM	Unknown	Undetermined									Manual Ct		Automatic			Manual	0.1				TRUE		TRUE			TRUE
229	J13	Sideloader template	FAM	Unknown	Undetermined									Manual Ct		Automatic			Manual	0.1				TRUE					TRUE
230	J14	Sideloader template	FAM	Unknown	Undetermined									Manual Ct		Automatic			Manual	0.1				TRUE		TRUE						TRUE
231	J15	Sideloader template	FAM	Unknown	Undetermined									Manual Ct		Automatic			Manual	0.1				TRUE		TRUE						TRUE
232	J16	Sideloader template	FAM	Unknown	Undetermined									Manual Ct		Automatic			Manual	0.1				TRUE					TRUE
233	J17	Sideloader template	FAM	Unknown	22.7246									Manual Ct		Automatic			Manual	0.1				TRUE		TRUE
234	J18	Sideloader template	FAM	Unknown	12.8427									Manual Ct		Automatic			Manual	0.1				TRUE		TRUE
235	J19	Sideloader template	FAM	Unknown	Undetermined									Manual Ct		Automatic			Manual	0.1				TRUE		TRUE						TRUE
218	J2	Sideloader template	FAM	Unknown	35.6593									Manual Ct		Automatic			Manual	0.1				TRUE
236	J20	Sideloader template	FAM	Unknown	17.6903									Manual Ct		Automatic			Manual	0.1				TRUE		TRUE
237	J21	Sideloader template	FAM	Unknown	Undetermined									Manual Ct		Automatic			Manual	0.1				TRUE		TRUE			TRUE
238	J22	Sideloader template	FAM	Unknown	3.84137									Manual Ct		Automatic			Manual	0.1				TRUE
239	J23	Sideloader template	FAM	Unknown	Undetermined									Manual Ct		Automatic			Manual	0.1				TRUE					TRUE
240	J24	Sideloader template	FAM	Unknown	Undetermined									Manual Ct		Automatic			Manual	0.1				TRUE					TRUE
219	J3	Sideloader template	FAM	Unknown	29.2873									Manual Ct		Automatic			Manual	0.1				TRUE		TRUE
220	J4	Sideloader template	FAM	Unknown	Undetermined									Manual Ct		Automatic			Manual	0.1				TRUE					TRUE
221	J5	Sideloader template	FAM	Unknown	Undetermined									Manual Ct		Automatic			Manual	0.1				TRUE					TRUE
222	J6	Sideloader template	FAM	Unknown	20.7323									Manual Ct		Automatic			Manual	0.1				TRUE
223	J7	Sideloader template	FAM	Unknown	Undetermined									Manual Ct		Automatic			Manual	0.1				TRUE					TRUE
224	J8	Sideloader template	FAM	Unknown	Undetermined									Manual Ct		Automatic			Manual	0.1				TRUE								TRUE
225	J9	Sideloader template	FAM	Unknown	21.3233									Manual Ct		Automatic			Manual	0.1				TRUE
241	K1	Sideloader template	FAM	Unknown	16.5214									Manual Ct		Automatic			Manual	0.1				TRUE
250	K10	Sideloader template	FAM	Unknown	Undetermined									Manual Ct		Automatic			Manual	0.1				TRUE					TRUE
251	K11	Sideloader template	FAM	Unknown	Undetermined									Manual Ct		Automatic			Manual	0.1				TRUE					TRUE
252	K12	Sideloader template	FAM	Unknown	21.3793									Manual Ct		Automatic			Manual	0.1				TRUE
253	K13	Sideloader template	FAM	Unknown	Undetermined									Manual Ct		Automatic			Manual	0.1				TRUE					TRUE
254	K14	Sideloader template	FAM	Unknown	3.44535									Manual Ct		Automatic			Manual	0.1				TRUE		TRUE
255	K15	Sideloader template	FAM	Unknown	Undetermined									Manual Ct		Automatic			Manual	0.1				TRUE					TRUE
256	K16	Sideloader template	FAM	Unknown	Undetermined									Manual Ct		Automatic			Manual	0.1				TRUE					TRUE
257	K17	Sideloader template	FAM	Unknown	Undetermined									Manual Ct		Automatic			Manual	0.1				TRUE					TRUE
258	K18	Sideloader template	FAM	Unknown	21.074									Manual Ct		Automatic			Manual	0.1				TRUE		TRUE
259	K19	Sideloader template	FAM	Unknown	Undetermined									Manual Ct		Automatic			Manual	0.1				TRUE					TRUE
242	K2	Sideloader template	FAM	Unknown	Undetermined									Manual Ct		Automatic			Manual	0.1				TRUE								TRUE
260	K20	Sideloader template	FAM	Unknown	Undetermined									Manual Ct		Automatic			Manual	0.1				TRUE					TRUE
261	K21	Sideloader template	FAM	Unknown	10.5251									Manual Ct		Automatic			Manual	0.1				TRUE
262	K22	Sideloader template	FAM	Unknown	Undetermined									Manual Ct		Automatic			Manual	0.1				TRUE		TRUE			TRUE
263	K23	Sideloader template	FAM	Unknown	Undetermined									Manual Ct		Automatic			Manual	0.1				TRUE								TRUE
264	K24	Sideloader template	FAM	Unknown	Undetermined									Manual Ct		Automatic			Manual	0.1				TRUE					TRUE
243	K3	Sideloader template	FAM	Unknown	Undetermined									Manual Ct		Automatic			Manual	0.1				TRUE					TRUE
244	K4	Sideloader template	FAM	Unknown	Undetermined									Manual Ct		Automatic			Manual	0.1				TRUE					TRUE
245	K5	Sideloader template	FAM	Unknown	31.0548									Manual Ct		Automatic			Manual	0.1				TRUE
246	K6	Sideloader template	FAM	Unknown	Undetermined									Manual Ct		Automatic			Manual	0.1				TRUE		TRUE			TRUE
247	K7	Sideloader template	FAM	Unknown	Undetermined									Manual Ct		Automatic			Manual	0.1				TRUE					TRUE
248	K8	Sideloader template	FAM	Unknown	Undetermined									Manual Ct		Automatic			Manual	0.1				TRUE								TRUE
249	K9	Sideloader template	FAM	Unknown	29.0953									Manual Ct		Automatic			Manual	0.1				TRUE
265	L1	Sideloader template	FAM	Unknown	Undetermined									Manual Ct		Automatic			Manual	0.1				TRUE					TRUE
274	L10	Sideloader template	FAM	Unknown	Undetermined									Manual Ct		Automatic			Manual	0.1				TRUE					TRUE
275	L11	Sideloader template	FAM	Unknown	Undetermined									Manual Ct		Automatic			Manual	0.1				TRUE		TRUE			TRUE
276	L12	Sideloader template	FAM	Unknown	Undetermined									Manual Ct		Automatic			Manual	0.1				TRUE		TRUE			TRUE
277	L13	Sideloader template	FAM	Unknown	Undetermined									Manual Ct		Automatic			Manual	0.1				TRUE					TRUE
278	L14	Sideloader template	FAM	Unknown	Undetermined									Manual Ct		Automatic			Manual	0.1				TRUE		TRUE			TRUE
279	L15	Sideloader template	FAM	Unknown	Undetermined									Manual Ct		Automatic			Manual	0.1				TRUE		TRUE			TRUE
280	L16	Sideloader template	FAM	Unknown	Undetermined									Manual Ct		Automatic			Manual	0.1				TRUE		TRUE			TRUE
281	L17	Sideloader template	FAM	Unknown	11.5723									Manual Ct		Automatic			Manual	0.1				TRUE		TRUE
282	L18	Sideloader template	FAM	Unknown	Undetermined									Manual Ct		Automatic			Manual	0.1				TRUE		TRUE			TRUE
283	L19	Sideloader template	FAM	Unknown	Undetermined									Manual Ct		Automatic			Manual	0.1				TRUE		TRUE			TRUE
266	L2	Sideloader template	FAM	Unknown	13.4419									Manual Ct		Automatic			Manual	0.1				TRUE			TRUE
284	L20	Sideloader template	FAM	Unknown	26.8639									Manual Ct		Automatic			Manual	0.1				TRUE		TRUE
285	L21	Sideloader template	FAM	Unknown	Undetermined									Manual Ct		Automatic			Manual	0.1				TRUE					TRUE
286	L22	Sideloader template	FAM	Unknown	Undetermined									Manual Ct		Automatic			Manual	0.1				TRUE		TRUE			TRUE
287	L23	Sideloader template	FAM	Unknown	Undetermined									Manual Ct		Automatic			Manual	0.1				TRUE					TRUE
288	L24	Sideloader template	FAM	Unknown	Undetermined									Manual Ct		Automatic			Manual	0.1				TRUE		TRUE			TRUE
267	L3	Sideloader template	FAM	Unknown	Undetermined									Manual Ct		Automatic			Manual	0.1				TRUE		TRUE			TRUE
268	L4	Sideloader template	FAM	Unknown	Undetermined									Manual Ct		Automatic			Manual	0.1				TRUE		TRUE			TRUE
269	L5	Sideloader template	FAM	Unknown	Undetermined									Manual Ct		Automatic			Manual	0.1				TRUE		TRUE
270	L6	Sideloader template	FAM	Unknown	24.3878									Manual Ct		Automatic			Manual	0.1				TRUE		TRUE
271	L7	Sideloader template	FAM	Unknown	Undetermined									Manual Ct		Automatic			Manual	0.1				TRUE		TRUE			TRUE
272	L8	Sideloader template	FAM	Unknown	26.4585									Manual Ct		Automatic			Manual	0.1				TRUE		TRUE
273	L9	Sideloader template	FAM	Unknown	1.96049									Manual Ct		Automatic			Manual	0.1				TRUE		TRUE
289	M1	Sideloader template	FAM	Unknown	7.61452									Manual Ct		Automatic			Manual	0.1				TRUE
298	M10	Sideloader template	FAM	Unknown	18.2616									Manual Ct		Automatic			Manual	0.1				TRUE
299	M11	Sideloader template	FAM	Unknown	25.0035									Manual Ct		Automatic			Manual	0.1				TRUE
300	M12	Sideloader template	FAM	Unknown	Undetermined									Manual Ct		Automatic			Manual	0.1				TRUE					TRUE
301	M13	Sideloader template	FAM	Unknown	Undetermined									Manual Ct		Automatic			Manual	0.1				TRUE		TRUE			TRUE
302	M14	Sideloader template	FAM	Unknown	Undetermined									Manual Ct		Automatic			Manual	0.1				TRUE		TRUE			TRUE
303	M15	Sideloader template	FAM	Unknown	Undetermined									Manual Ct		Automatic			Manual	0.1				TRUE					TRUE
304	M16	Sideloader template	FAM	Unknown	Undetermined									Manual Ct		Automatic			Manual	0.1				TRUE					TRUE
305	M17	Sideloader template	FAM	Unknown	Undetermined									Manual Ct		Automatic			Manual	0.1				TRUE					TRUE
306	M18	Sideloader template	FAM	Unknown	22.8412									Manual Ct		Automatic			Manual	0.1				TRUE
307	M19	Sideloader template	FAM	Unknown	Undetermined									Manual Ct		Automatic			Manual	0.1				TRUE		TRUE			TRUE
290	M2	Sideloader template	FAM	Unknown	Undetermined									Manual Ct		Automatic			Manual	0.1				TRUE					TRUE
308	M20	Sideloader template	FAM	Unknown	6.83941									Manual Ct		Automatic			Manual	0.1				TRUE
309	M21	Sideloader template	FAM	Unknown	7.88329									Manual Ct		Automatic			Manual	0.1				TRUE
310	M22	Sideloader template	FAM	Unknown	23.3225									Manual Ct		Automatic			Manual	0.1				TRUE		TRUE
311	M23	Sideloader template	FAM	Unknown	Undetermined									Manual Ct		Automatic			Manual	0.1				TRUE		TRUE			TRUE
312	M24	Sideloader template	FAM	Unknown	Undetermined									Manual Ct		Automatic			Manual	0.1				TRUE					TRUE
291	M3	Sideloader template	FAM	Unknown	22.8697									Manual Ct		Automatic			Manual	0.1				TRUE
292	M4	Sideloader template	FAM	Unknown	Undetermined									Manual Ct		Automatic			Manual	0.1				TRUE					TRUE
293	M5	Sideloader template	FAM	Unknown	Undetermined									Manual Ct		Automatic			Manual	0.1				TRUE		TRUE						TRUE
294	M6	Sideloader template	FAM	Unknown	Undetermined									Manual Ct		Automatic			Manual	0.1				TRUE					TRUE
295	M7	Sideloader template	FAM	Unknown	Undetermined									Manual Ct		Automatic			Manual	0.1				TRUE		TRUE			TRUE
296	M8	Sideloader template	FAM	Unknown	Undetermined									Manual Ct		Automatic			Manual	0.1				TRUE		TRUE			TRUE
297	M9	Sideloader template	FAM	Unknown	Undetermined									Manual Ct		Automatic			Manual	0.1				TRUE		TRUE			TRUE
313	N1	Sideloader template	FAM	Unknown	1.18857									Manual Ct		Automatic			Manual	0.1				TRUE			TRUE
322	N10	Sideloader template	FAM	Unknown	Undetermined									Manual Ct		Automatic			Manual	0.1				TRUE					TRUE
323	N11	Sideloader template	FAM	Unknown	Undetermined									Manual Ct		Automatic			Manual	0.1				TRUE					TRUE
324	N12	Sideloader template	FAM	Unknown	Undetermined									Manual Ct		Automatic			Manual	0.1				TRUE					TRUE
325	N13	Sideloader template	FAM	Unknown	25.8791									Manual Ct		Automatic			Manual	0.1				TRUE
326	N14	Sideloader template	FAM	Unknown	Undetermined									Manual Ct		Automatic			Manual	0.1				TRUE					TRUE
327	N15	Sideloader template	FAM	Unknown	1.62798									Manual Ct		Automatic			Manual	0.1				TRUE
328	N16	Sideloader template	FAM	Unknown	1.88576									Manual Ct		Automatic			Manual	0.1				TRUE
329	N17	Sideloader template	FAM	Unknown	Undetermined									Manual Ct		Automatic			Manual	0.1				TRUE					TRUE
330	N18	Sideloader template	FAM	Unknown	Undetermined									Manual Ct		Automatic			Manual	0.1				TRUE					TRUE
331	N19	Sideloader template	FAM	Unknown	Undetermined									Manual Ct		Automatic			Manual	0.1				TRUE		TRUE			TRUE
314	N2	Sideloader template	FAM	Unknown	Undetermined									Manual Ct		Automatic			Manual	0.1				TRUE								TRUE
332	N20	Sideloader template	FAM	Unknown	Undetermined									Manual Ct		Automatic			Manual	0.1				TRUE		TRUE			TRUE
333	N21	Sideloader template	FAM	Unknown	Undetermined									Manual Ct		Automatic			Manual	0.1				TRUE		TRUE			TRUE
334	N22	Sideloader template	FAM	Unknown	Undetermined									Manual Ct		Automatic			Manual	0.1				TRUE		TRUE			TRUE
335	N23	Sideloader template	FAM	Unknown	Undetermined									Manual Ct		Automatic			Manual	0.1				TRUE					TRUE
336	N24	Sideloader template	FAM	Unknown	Undetermined									Manual Ct		Automatic			Manual	0.1				TRUE		TRUE			TRUE
315	N3	Sideloader template	FAM	Unknown	Undetermined									Manual Ct		Automatic			Manual	0.1				TRUE					TRUE
316	N4	Sideloader template	FAM	Unknown	20.8807									Manual Ct		Automatic			Manual	0.1				TRUE			TRUE
317	N5	Sideloader template	FAM	Unknown	Undetermined									Manual Ct		Automatic			Manual	0.1				TRUE					TRUE
318	N6	Sideloader template	FAM	Unknown	Undetermined									Manual Ct		Automatic			Manual	0.1				TRUE		TRUE			TRUE
319	N7	Sideloader template	FAM	Unknown	Undetermined									Manual Ct		Automatic			Manual	0.1				TRUE					TRUE
320	N8	Sideloader template	FAM	Unknown	15.2195									Manual Ct		Automatic			Manual	0.1				TRUE
321	N9	Sideloader template	FAM	Unknown	1.48408									Manual Ct		Automatic			Manual	0.1				TRUE
337	O1	Sideloader template	FAM	Unknown	5.7472									Manual Ct		Automatic			Manual	0.1				TRUE		TRUE
346	O10	Sideloader template	FAM	Unknown	Undetermined									Manual Ct		Automatic			Manual	0.1				TRUE					TRUE
347	O11	Sideloader template	FAM	Unknown	Undetermined									Manual Ct		Automatic			Manual	0.1				TRUE					TRUE
348	O12	Sideloader template	FAM	Unknown	Undetermined									Manual Ct		Automatic			Manual	0.1				TRUE					TRUE
349	O13	Sideloader template	FAM	Unknown	Undetermined									Manual Ct		Automatic			Manual	0.1				TRUE					TRUE
350	O14	Sideloader template	FAM	Unknown	Undetermined									Manual Ct		Automatic			Manual	0.1				TRUE		TRUE			TRUE
351	O15	Sideloader template	FAM	Unknown	Undetermined									Manual Ct		Automatic			Manual	0.1				TRUE					TRUE
352	O16	Sideloader template	FAM	Unknown	16.9973									Manual Ct		Automatic			Manual	0.1				TRUE
353	O17	Sideloader template	FAM	Unknown	Undetermined									Manual Ct		Automatic			Manual	0.1				TRUE
354	O18	Sideloader template	FAM	Unknown	Undetermined									Manual Ct		Automatic			Manual	0.1				TRUE					TRUE
355	O19	Sideloader template	FAM	Unknown	Undetermined									Manual Ct		Automatic			Manual	0.1				TRUE					TRUE
338	O2	Sideloader template	FAM	Unknown	9.45327									Manual Ct		Automatic			Manual	0.1				TRUE			TRUE
356	O20	Sideloader template	FAM	Unknown	Undetermined									Manual Ct		Automatic			Manual	0.1				TRUE					TRUE
357	O21	Sideloader template	FAM	Unknown	Undetermined									Manual Ct		Automatic			Manual	0.1				TRUE					TRUE
358	O22	Sideloader template	FAM	Unknown	Undetermined									Manual Ct		Automatic			Manual	0.1				TRUE					TRUE
359	O23	Sideloader template	FAM	Unknown	6.66086									Manual Ct		Automatic			Manual	0.1				TRUE
360	O24	Sideloader template	FAM	Unknown	Undetermined									Manual Ct		Automatic			Manual	0.1				TRUE					TRUE
339	O3	Sideloader template	FAM	Unknown	Undetermined									Manual Ct		Automatic			Manual	0.1				TRUE					TRUE
340	O4	Sideloader template	FAM	Unknown	Undetermined									Manual Ct		Automatic			Manual	0.1				TRUE
341	O5	Sideloader template	FAM	Unknown	5.50711									Manual Ct		Automatic			Manual	0.1				TRUE			TRUE
342	O6	Sideloader template	FAM	Unknown	Undetermined									Manual Ct		Automatic			Manual	0.1				TRUE					TRUE
343	O7	Sideloader template	FAM	Unknown	Undetermined									Manual Ct		Automatic			Manual	0.1				TRUE					TRUE
344	O8	Sideloader template	FAM	Unknown	Undetermined									Manual Ct		Automatic			Manual	0.1				TRUE					TRUE
345	O9	Sideloader template	FAM	Unknown	Undetermined									Manual Ct		Automatic			Manual	0.1				TRUE					TRUE
361	P1	Sideloader template	FAM	Unknown	Undetermined									Manual Ct		Automatic			Manual	0.1				TRUE					TRUE
370	P10	Sideloader template	FAM	Unknown	Undetermined									Manual Ct		Automatic			Manual	0.1				TRUE					TRUE
371	P11	Sideloader template	FAM	Unknown	Undetermined									Manual Ct		Automatic			Manual	0.1				TRUE					TRUE
372	P12	Sideloader template	FAM	Unknown	19.602									Manual Ct		Automatic			Manual	0.1				TRUE		TRUE
373	P13	Sideloader template	FAM	Unknown	Undetermined									Manual Ct		Automatic			Manual	0.1				TRUE					TRUE
374	P14	Sideloader template	FAM	Unknown	14.7624									Manual Ct		Automatic			Manual	0.1				TRUE		TRUE
375	P15	Sideloader template	FAM	Unknown	Undetermined									Manual Ct		Automatic			Manual	0.1				TRUE		TRUE			TRUE
376	P16	Sideloader template	FAM	Unknown	Undetermined									Manual Ct		Automatic			Manual	0.1				TRUE		TRUE			TRUE
377	P17	Sideloader template	FAM	Unknown	Undetermined									Manual Ct		Automatic			Manual	0.1				TRUE					TRUE
378	P18	Sideloader template	FAM	Unknown	19.926									Manual Ct		Automatic			Manual	0.1				TRUE		TRUE
379	P19	Sideloader template	FAM	Unknown	Undetermined									Manual Ct		Automatic			Manual	0.1				TRUE		TRUE
362	P2	Sideloader template	FAM	Unknown	Undetermined									Manual Ct		Automatic			Manual	0.1				TRUE
380	P20	Sideloader template	FAM	Unknown	6.73623									Manual Ct		Automatic			Manual	0.1				TRUE		TRUE
381	P21	Sideloader template	FAM	Unknown	Undetermined									Manual Ct		Automatic			Manual	0.1				TRUE		TRUE
382	P22	Sideloader template	FAM	Unknown	Undetermined									Manual Ct		Automatic			Manual	0.1				TRUE					TRUE
383	P23	Sideloader template	FAM	Unknown	Undetermined									Manual Ct		Automatic			Manual	0.1				TRUE
384	P24	Sideloader template	FAM	Unknown	6.34671									Manual Ct		Automatic			Manual	0.1				TRUE
363	P3	Sideloader template	FAM	Unknown	Undetermined									Manual Ct		Automatic			Manual	0.1				TRUE		TRUE			TRUE
364	P4	Sideloader template	FAM	Unknown	Undetermined									Manual Ct		Automatic			Manual	0.1				TRUE		TRUE			TRUE
365	P5	Sideloader template	FAM	Unknown	Undetermined									Manual Ct		Automatic			Manual	0.1				TRUE					TRUE
366	P6	Sideloader template	FAM	Unknown	6.68167									Manual Ct		Automatic			Manual	0.1				TRUE		TRUE
367	P7	Sideloader template	FAM	Unknown	Undetermined									Manual Ct		Automatic			Manual	0.1				TRUE		TRUE			TRUE
368	P8	Sideloader template	FAM	Unknown	Undetermined									Manual Ct		Automatic			Manual	0.1				TRUE		TRUE			TRUE
369	P9	Sideloader template	FAM	Unknown	19.528									Manual Ct		Automatic			Manual	0.1				TRUE		TRUE
Slope		cycles/log decade
Y-Intercept
R^2
NAP	LPL

## Sheet: Incucyte THP1 (Fig 1D)
Hours	shLuciferase			shDNMT1#1/shLuciferase			shLuciferase/shDNMT3B#2			shDNMT1#1/shDNMT3B#2						Hours	shLuciferase			shDNMT1#2/shLuciferase			shLuciferase/shDNMT3B#1			shDNMT1#2/shDNMT3B#1
0	1	1*	1	1*	1	1	1	1*	1	1	1	1				0	1	1*	1	1	1	1	1*	1	1	1	1	1
4	0.960141	1.0795954*	0.976266	0.979182*	1.02662	1.0214	0.951548	1.110526*	0.908915	0.973987	0.915187	0.996145				4	0.960141	1.0795954*	0.976266	0.973301	1.03349	1.02304	0.951548*	1.11053	0.908915	1.06874	1.01939	1.01812
8	0.943231	1.1202443*	0.941357	1.087021*	0.956218	1.09122	0.939653	1.171781*	0.910355	1.01951	0.861561	1.03634				8	0.943231	1.1202443*	0.941357	1.01461	1.08872	1.05731	0.939653*	1.17178	0.910355	1.10012	1.07512	1.1874
12	0.953753	1.1265518*	0.931352	1.208881*	0.99693	1.05037	0.954739	1.178542*	0.879064	1.03478	1.04678	1.0811				12	0.953753	1.1265518*	0.931352	1.04811	1.15921	1.10124	0.954739*	1.17854	0.879064	1.10197	1.07738	1.18159
16	0.972003	1.2064477*	0.883421	1.290673*	1.05151	1.10727	0.92298	1.158759*	0.861254	1.05249	0.925973	1.09785				16	0.972003	1.2064477*	0.883421	1.0874	1.1836	1.08122	0.92298*	1.15876	0.861254	1.15975	1.08745	1.19383
20	0.957182	0.8357028*	0.763934	0.913102*	0.961427	1.08991	1.00476	1.143974*	0.53772*	1.0624	0.883003	1.0963				20	0.957182	0.8357028*	0.763934	1.09555	1.21869	1.12897	1.004758*	1.14397	0.53772	1.16976	1.10621	1.10677
24	0.928481	1.2048458*	0.831711	1.450786*	1.0531	1.07718	1.00178	1.156722*	0.878117	1.02145	1.07121	1.10635				24	0.928481	1.2048458*	0.831711	1.1225	1.2482	1.17045	1.001775*	1.15672	0.878117	1.14379	1.12278	1.20554
28	0.924089	1.1514817*	0.806998	1.45097*	1.06204	1.05829	0.572187	1.128986*	0.850169	1.07274	0.911852	1.13631				28	0.924089	1.1514817*	0.806998	1.12886	1.23624	1.19215	0.572187*	1.12899	0.850169	1.19339	1.0806	1.19467
32	0.869245	1.271726*	0.733783	1.544571*	1.06113	1.05818	0.629003	1.129007*	0.881218	1.0956	1.06597	1.12472				32	0.869245	1.271726*	0.733783	1.14614	1.24934	1.21124	0.629003*	1.12901	0.881218	1.15631	1.13146	1.20178
36	0.765102	1.2223667*	0.656571	1.493589*	1.06939	1.09424	1	1*	1	1.08334	1.10006	1.16684				36	0.765102	1.2223667*	0.656571	1.11823	1.22978	1.22631	0.692296*	1.1335	0.907647	1.20341	1.11924	1.24478
40	0.806134	1.1681016*	0.712142	1.46613*	1.0841	1.1067	0.973683	1.033341*	1.00895	1.08665	1.06588	1.12148				40	0.806134	1.1681016*	0.712142	1.15704	1.2657	1.24835	0.970091*	1.12376	0.891377	1.17448	1.13017	1.25528
44	0.754533	1.1528834*	0.691996	1.547062*	1.08116	1.11742	0.995024	1.180842*	1.02808	1.09147	1.12051	1.1374				44	0.754533	1.1528834*	0.691996	1.1819	1.29868	1.242	0.94781*	1.08499	0.869771	1.1492	1.16022	1.27445
48	0.758549	1.1935321*	0.700478	1.55315*	1.07492	1.09835	1.03255	1.271353*	1.02947	1.0838	1.10058	1.16584				48	0.758549	1.1935321*	0.700478	1.14669	1.275	1.24447	0.950226*	1.09227	0.842225	1.15041	1.14265	1.26722
52	0.75566	1.0803964*	0.714589	1.459395*	1.0819	1.14501	0.972903	1.580728*	1.02774	1.10687	1.11184	1.14328				52	0.75566	1.0803964*	0.714589	1.14175	1.28068	1.22542	0.913576*	1.10033	0.838117	1.16819	1.15298	1.25909
56	0.769776	1.0269324*	0.711217	1.523539*	1.05949	1.14099	0.994234	1.641268*	0.935706	1.09881	1.1617	1.13543				56	0.769776	1.0269324*	0.711217	1.17426	1.27789	1.23476	0.903304*	1.09784	0.827818	1.18521	1.1695	1.26804
60	0.807732	0.9396276*	0.692349	1.564158*	1.05617	1.12414	1.00635	1.64252*	1.02189	1.11539	1.12181	1.14111				60	0.807732	0.9396276*	0.692349	1.17942	1.31616	1.23351	0.933025*	1.09053	0.835127	1.17984	1.13109	1.26962
64	0.831478	0.8734482*	0.673862	1.5601*	1.05042	1.12599	0.995953	1.715257*	1.02453	1.10685	1.08884	1.14892				64	0.831478	0.8734482*	0.673862	1.17339	1.28482	1.23918	0.863784*	1.06952	0.853018	1.16731	1.12786	1.29477
68	0.810222	0.9437325*	0.716138	1.570247*	1.06471	1.12218	0.985739	1.738071*	1.02743	1.12756	1.10482	1.15989				68	0.810222	0.9437325*	0.716138	1.19476	1.30386	1.25837	0.913312*	1.13886	0.872057	1.17963	1.14439	1.28827
72	0.827461	0.7695235*	0.684411	1.574521*	1.05305	1.12031	0.972305	1.71484*	1.01246	1.09725	1.14615	1.14504				72	0.827461	0.7695235*	0.684411	1.18067	1.30554	1.23459	0.885857*	1.09904	0.838248	1.17774	1.12335	1.27794
76	0.839581	0.7638167*	0.725654	1.61468*	1.06206	1.13565	0.970821	1.759871*	1.01055	1.10433	1.11007	1.13949				76	0.839581	0.7638167*	0.725654	1.18829	1.34882	1.2433	0.91673*	1.13376	0.859673	1.14331	1.11204	1.29282
80	0.834179	0.8764516*	0.723424	0.949417*	0.955683	0.963105	0.970804	1.758261*	1.01641	1.09221	1.13567	1.13671				80	0.834179	0.8764516*	0.723424	1.178	1.35693	1.26671	0.541465*	1.09671	0.855817	1.17552	1.0897	1.2728
84	0.906849	0.8506207*	0.798842	1.534823*	1.05762	1.11818	0.963335	1.789246*	1.0151	1.08704	1.08893	1.13954				84	0.906849	0.8506207*	0.798842	1.17914	1.35087	1.22321	0.556231*	1.10061	0.849091	1.17678	1.10249	1.26959
88	0.935973	0.8397076*	0.826627	1.51459*	1.06493	1.12456	0.962993	1.747912*	0.994812	0.0374632	1.07277	1.12258				88	0.935973	0.8397076*	0.826627	1.17583	1.35523	1.26574	0.540257*	1.12382	0.111845	1.16672	1.10268	1.27698
92	0.969677	0.6670004*	0.889538	1.538883*	1.06916	1.12211	0.96757	1.757873*	1.00503	1.05655	1.06866	1.09195				92	0.969677	0.6670004*	0.889538	1.17495	1.36265	1.25921	0.625359*	1.13338	0.115782	1.14905	1.15662	1.26118
96	1.04127	0.6401682*	0.979827	1.593155*	1.05719	1.15239	0.959811	1.748986*	0.997629	1.05697	1.08286	1.14544				96	1.04127	0.6401682*	0.979827	1.15813	1.36111	1.25425	0.46131*	1.12703	0.566182	1.15986	1.13368	1.26188
100	1.11528	0.6411693*	0.978957	1.561699*	1.07753	1.14474	0.9749	1.744453*	0.992659	1.03598	1.02079	1.13179				100	1.11528	0.6411693*	0.978957	1.16641	1.3386	1.27263	0.574528*	1.12285	0.10373	1.17239	1.14998	1.26955
104	1.16199	0.6956349*	1.06462	1.582516*	1.07097	1.1219	0.960772	1.755785*	1.00471	1.04602	1.02638	1.13569				104	1.16199	0.6956349*	1.06462	1.16347	1.36268	1.24413	0.414501*	1.10206	0.546157	1.15804	1.14022	1.2466
108	1.22975	0.657489*	1.08452	1.404477*	1.0503	1.10232	0.954472	1.742246*	0.996633	1.05086	1.0732	1.14811				108	1.22975	0.657489*	1.08452	1.17278	1.35168	1.25197	0.696639*	1.11284	0.97924	1.17165	1.16415	1.25203
112	1.26015	0.7990589*	1.19349	1.626672*	1.06583	1.13282	0.964649	1.765209*	0.993856	1.04371	0.892489	1.13464				112	1.26015	0.7990589*	1.19349	1.20384	1.3847	1.28338	0.076039*	1.10803	0.834402	1.16145	1.15883	1.25795
116	1.33103	0.7093511*	1.2657	1.621014*	0.969616	1.13001	0.950125	1.790737*	0.879166	1.05653	1.05501	1.14942				116	1.33103	0.7093511*	1.2657	1.20658	1.4121	1.29259	0.062538*	1.11189	0.109942	1.15972	1.17458	1.25553
120	1.38526	0.7471966*	1.37382	1.619169*	1.07319	1.13125	0.961023	1.742395*	0.987604	1.08104	0.895262	1.17317				120	1.38526	0.7471966*	1.37382	1.2812	1.44067	1.30499	0.383667*	1.12354	0.121319	1.15428	1.16923	1.25286
124	1.47665	0.6631958*	1.35683	1.601642*	0.962347	1.13256	0.950254	1.743528*	0.974893	1.0962	0.908299	1.16624				124	1.47665	0.6631958*	1.35683	1.23113	1.45133	1.32461	0.013369*	1.13614	0.110717	1.17785	1.16878	1.26272
128	1.56306	0.6147377*	1.53137	1.617324*	1.07442	1.12099	0.94989	1.728439*	0.995672	1.10037	1.08356	1.2026				128	1.56306	0.6147377*	1.53137	1.35163	1.48587	1.32851	0.564275*	1.15078	0.569736	1.18142	1.20426	1.17865
132	1.67808	0.7613136*	1.61489	1.605301*	1.06784	1.12932	0.934118	1.755398*	0.993656	1.13334	1.07234	1.22219				132	1.67808	0.7613136*	1.61489	1.27458	1.48782	1.35057	0.490993*	1.18022	0.826761	1.18607	1.20968	1.19446
136	1.79197	0.7959553*	1.71598	1.632699*	1.06766	1.12588	0.945459	1.731897*	0.987421	1.14959	1.10197	1.25365				136	1.79197	0.7959553*	1.71598	1.34295	1.57482	1.41605	0.57787*	1.20758	0.85477	1.20762	1.22733	1.18809
140	1.95291	0.7911493*	1.79903	1.629716*	1.07764	1.1297	0.949944	1.752952*	0.978889	1.19656	1.15074	1.29629				140	1.95291	0.7911493*	1.79903	1.37409	1.54744	1.43222	0.49781*	1.2609	0.895857	1.21743	1.17743	1.22115
144	2.09555	0*	1.91634	1.4407*	1.08973	1.11093	0.954712	1.749552*	1.00336	1.22986	1.19168	1.25284				144	2.09555	0*	1.91634	1.49949	1.59626	1.4819	0.561915*	1.3073	0.905955	1.2564	1.20516	1.35363
148	2.22459	0.7570085*	2.13406	1.614064*	1.0758	1.14674	0.938294	1.752982*	0.990375	1.17742	1.29174	1.30502				148	2.22459	0.7570085*	2.13406	1.56078	1.43173	1.38118	0.033327*	1.32912	0.978555	1.1921	1.24096	1.2785
152	2.38299	0.8336003*	2.29691	1.607023*	1.08118	1.17234	0.939271	1.733031*	0.992568	1.19347	1.30378	1.36163				152	2.38299	0.8336003*	2.29691	1.57142	1.48963	1.48403	0.565332*	1.36246	1.01044	1.19587	1.27121	1.31455
156	2.54066	0.8376052*	2.52077	1.609175*	1.12385	1.16308	0.93304	1.725963*	0.980727	1.26493	1.39608	1.38405				156	2.54066	0.8376052*	2.52077	1.57564	1.64278	1.52822	0.579985*	1.35824	1.07774	1.18064	1.29221	1.33614
160	2.74514	0.7965559*	2.65228	0.992774*	1.13704	1.16875	0.950761	1.685524*	0.881628	1.30525	1.45556	1.48535				160	2.74514	0.7965559*	2.65228	1.63204	1.43524	1.57465	0.020223*	1.38384	1.10202	1.18532	1.33521	1.45508
164	2.9751	0.9514417*	2.83731	1.698225*	1.14444	1.16399	0.936233	1.716479*	1.00382	1.29457	1.45729	1.48457				164	2.9751	0.9514417*	2.83731	1.70382	1.74453	1.57519	0.049188*	1.49727	1.16007	1.33331	1.36025	1.56367
168	3.15281	0.9727673*	3.10108	1.713109*	1.15864	1.19437	0.939063	1.696439*	0.995116	0.1048858*	1.64766	1.54853				168	3.15281	0.9727673*	3.10108	1.73647	1.79722	1.5448	1.269222*	1.53817	1.17442	1.25132	1.38641	1.49874
172	3.3579	0.8684422*	3.35784	1.381507*	1.17341	1.25169	0.927717	1.668794*	0.972505	1.42703	1.70276	1.57811				172	3.3579	0.8684422*	3.35784	1.75108	1.78464	1.62101	0.936631*	1.56642	1.17807	1.36261	1.43508	1.52328
176	3.57441	0.9295153*	3.58985	1.379785*	1.1854	1.28161	0.934481	1.698408*	0.990678	1.42814	1.77428	1.60122				176	3.57441	0.9295153*	3.58985	1.76293	1.68954	1.61128	1.407288*	1.60981	1.16502	1.36772	1.44287	1.53845
180	3.80799	1.0262314*	3.91507	1.532732*	1.18847	1.32416	0.934156	1.619468*	0.994372	1.44457	1.82379	1.61538				180	3.80799	1.0262314*	3.91507	1.81455	1.85581	1.63053	0.086254*	1.51153	1.22107	1.37295	1.45252	1.67376
184	4.06708	1.076592*	4.24811	1.513699*	1.21623	1.35517	0.940007	1.585262*	0.986327	1.5084	1.91315	1.65569				184	4.06708	1.076592*	4.24811	1.8366	1.74136	1.70973	0.052039*	1.58493	1.25958	1.43884	1.48858	1.63762
188	4.29284	1.069183*	4.55565	2.262107*	1.24826	1.39477	0.936088	1.575271*	0.984718	1.56386	1.83003	1.63967				188	4.29284	1.069183*	4.55565	0.165016*	1.89869	1.68385	1.470129*	1.51368	1.20674	1.43877	1.52273	1.68891
192	4.59679	1.1684021*	4.80972	1.811568*	1.25096	1.38956	0.943489	1.556841*	0.930771	1.60156	1.89535	1.68372				192	4.59679	1.1684021*	4.80972	1.28607	1.18532	1.74244	1.015408*	1.55726	1.34332	1.45286	1.51533	1.69398

## Sheet: Incucyte OCI-AML2 (Fig 1E)
Hours	shLuciferase			shDNMT1#1/shLuciferse			shLuciferase/shDNMT3B#2			shDNMT1#1/shDNMT3B#2						Hours	shLuciferase			shDNMT1#2/shLuciferse			shLuciferase/shDNMT3B#1			shDNMT1#2/shDNMT3B#1
0	1	1	1	1	1	1	1	1	1	1	1	1				0	1	1	1	1	1	1	1	1	1	1	1	1
4	1.03351	1.04156	1.04036	1.1219	1.0341	1.07494	0.972689	1.01187	1.0375	1.01999	1.04374	1.02319				4	1.03351	1.04156	1.04036	1.12445	1.0841	1.09117	1.05569	1.23041	1.03253	1.0019	0.993452	1.15877
8	1.06369	1.07547	1.08309	1.14385	1.1486	1.02952	1.03183	1.07567	1.05385	1.01669	1.07231	1.08704				8	1.06369	1.07547	1.08309	1.13907	1.1072	1.15559	1.10755	1.19012	1.07745	1.13414	1.17518	0.939919
12	1.09203	1.09112	1.09607	1.11661	1.47337	1.08467	1.04958	1.09501	1.08581	1.09819	1.0841	1.02675				12	1.09203	1.09112	1.09607	1.14713	1.12643	1.11736	1.05467	1.19546	1.07264	1.10541	1.10235	0.896931
16	1.12406	1.13954	1.14871	1.17233	1.17126	1.09879	1.06567	1.12042	1.07467	1.09919	1.09407	1.0988				16	1.12406	1.13954	1.14871	1.17413	1.13119	1.09719	1.06128	1.20764	1.05612	1.12611	1.08593	0.907713
20	1.16341	1.1734	1.18003	1.2051	1.15728	1.07991	1.08816	1.11984	1.07882	1.07352	1.07521	1.10285				20	1.16341	1.1734	1.18003	1.19452	1.14719	1.15981	1.06625	1.17857	1.07753	1.09972	1.06505	0.916744
24	1.19944	1.21603	1.22313	1.20739	1.14039	1.05742	1.09852	1.15668	1.08754	1.05795	1.07767	1.08687				24	1.19944	1.21603	1.22313	1.19763	1.16593	1.11875	1.17194	1.21583	1.10205	1.043	1.0556	1.09994
28	1.24325	1.2813	1.27438	1.22257	1.25843	1.11196	1.11573	1.17531	1.10571	1.08936	1.08977	1.088				28	1.24325	1.2813	1.27438	1.20795	1.16884	1.13499	1.14845	1.25266	1.06743	1.05732	1.04846	1.06165
32	1.30507	1.33748	1.35393	1.12073	0.994915	0.963642	1.10228	1.1838	1.12985	1.05733	1.08703	1.08467				32	1.30507	1.33748	1.35393	1.23094	1.18835	1.12491	1.1548	1.36915	1.1205	1.05612	1.14368	1.02474
36	1.36343	1.38994	1.38107	1.23134	1.17662	1.14634	1.24864	1.22338	1.08459	1.09919	1.08526	1.07106				36	1.36343	1.38994	1.38107	1.22727	1.21965	0.988554	1.22006	1.44575	1.1798	1.04819	1.0673	1.0305
40	1.43033	1.46243	1.47626	1.21186	1.23591	1.15576	1.27587	1.22492	1.10561	1.04825	1.09059	1.05662				40	1.43033	1.46243	1.47626	1.25047	1.24454	0.984861	1.29631	1.4065	1.18442	1.02804	1.06076	0.990463
44	1.51189	1.53703	1.53503	1.22445	1.19741	1.19759	1.28014	1.2579	1.19023	1.0786	1.08563	1.08305				44	1.51189	1.53703	1.53503	1.25755	1.27132	1.10731	1.31022	1.4422	1.19149	1.06405	1.06269	0.966412
48	1.59629	1.62084	1.59799	1.14667	1.16686	1.22134	1.22679	1.28879	1.16294	1.10031	1.09165	1.04637				48	1.59629	1.62084	1.59799	1.27094	1.26191	1.13233	1.29068	1.5231	1.21779	1.01946	1.11561	1.0076
52	1.70275	1.70733	1.69136	1.27276	1.22974	1.28798	1.38233	1.32639	1.17451	1.10592	1.08451	1.05804				52	1.70275	1.70733	1.69136	1.28868	1.27483	1.20287	1.45613	1.58588	1.37554	1.03427	1.10836	1.04465
56	1.78527	1.802	1.81963	1.2757	1.24304	1.44911	1.45759	1.34988	1.21742	1.09017	1.11417	1.03529				56	1.78527	1.802	1.81963	1.31069	1.32282	1.20703	1.54067	1.74018	1.35038	1.05198	1.05646	1.0739
60	1.88484	1.91781	1.91523	1.21745	1.25998	1.37062	1.37048	1.39081	1.26815	1.10761	1.10494	1.02712				60	1.88484	1.91781	1.91523	1.33696	1.3439	1.24885	1.65073	1.79002	1.46823	1.05892	1.11652	1.08754
64	1.98705	2.04087	2.03335	1.34512	1.26924	1.56679	1.47405	1.4778	1.3091	1.1204	1.11058	1.04458				64	1.98705	2.04087	2.03335	1.35743	1.36491	1.29088	1.62577	1.95333	1.54327	1.04729	1.12881	1.08206
68	2.09803	2.13769	2.15015	1.32247	1.28699	1.2933	1.45397	1.51679	1.42626	1.06628	1.11229	1.01983				68	2.09803	2.13769	2.15015	1.39334	1.39088	1.30172	1.82204	1.97728	1.55411	1.08944	1.11808	1.08915
72	2.2539	2.25696	2.27613	1.37719	1.36386	1.49443	1.58586	1.59333	1.42105	1.13387	1.11601	1.02541				72	2.2539	2.25696	2.27613	1.43466	1.44024	1.38408	1.9277	2.0549	1.71815	1.16078	1.15511	1.1444
76	2.38513	2.39018	2.38444	1.45785	1.42107	1.36601	1.64277	1.65894	1.48203	1.12875	1.09431	1.02351				76	2.38513	2.39018	2.38444	1.47172	1.46997	1.38145	2.0143	2.18016	1.79317	1.18438	1.15065	1.14048
80	2.50685	2.56002	2.56596	1.48879	1.34897	1.17941	1.7245	1.7698	1.54314	1.133	1.11625	1.007				80	2.50685	2.56002	2.56596	1.49446	1.54142	1.41798	2.1071	2.27116	1.88719	1.18238	1.17325	1.15956
84	2.641	2.72915	2.69615	1.53898	1.36922	1.22969	1.81246	1.84654	1.6069	1.13328	1.11359	1.0086				84	2.641	2.72915	2.69615	1.60022	1.5697	1.48429	2.194	2.39432	1.96987	1.23935	1.16579	1.14329
88	2.79668	2.8841	2.86701	1.5721	1.39419	1.60269	1.91107	1.9428	1.80871	1.11332	1.09742	1.01314				88	2.79668	2.8841	2.86701	1.6479	1.61853	1.54019	2.37088	2.50876	2.09401	1.25461	1.32229	1.1673
92	2.97209	3.05428	3.04485	1.59569	1.42602	1.71602	1.99754	2.02394	1.88898	1.08637	1.11085	1.01424				92	2.97209	3.05428	3.04485	1.71209	1.67961	1.55726	2.49707	2.67215	2.24042	1.281	1.45658	1.19867
96	3.14461	3.26497	3.25998	1.69436	1.51728	1.74964	2.08682	2.12827	1.89383	1.11263	1.13925	1.01184				96	3.14461	3.26497	3.25998	1.80058	1.76617	1.59762	2.708	2.85208	2.33269	1.32855	1.44166	1.26479
100	3.33531	3.45523	3.46901	1.75184	1.62043	1.79724	2.21713	2.22749	1.97858	1.12099	1.14359	1.01071				100	3.33531	3.45523	3.46901	1.87705	1.86549	1.66301	2.90374	3.02869	2.43677	1.35214	1.46426	1.42057
104	3.51592	3.64669	3.67534	1.85739	1.60922	1.84955	2.34062	2.33872	2.14759	1.06728	1.16549	1.04316				104	3.51592	3.64669	3.67534	1.95722	1.96163	1.76722	3.08214	3.19459	2.56951	1.40781	1.49656	1.4126
108	3.74533	3.86398	3.87804	1.89557	1.69557	1.95898	2.49044	2.47674	2.27412	1.13434	1.15288	1.02591				108	3.74533	3.86398	3.87804	2.04192	2.04718	1.83916	3.22994	3.38061	2.69577	1.41031	1.5373	1.53041
112	3.95797	4.0927	4.14041	1.95505	1.78647	2.10072	2.62897	2.58352	2.35682	1.14039	1.19423	0.995166				112	3.95797	4.0927	4.14041	2.18735	2.18326	1.91312	3.49096	3.57263	2.8518	1.52868	1.1543	1.55013
116	4.21113	4.31709	4.39439	2.08643	1.89921	2.15931	2.75626	2.73371	2.47636	1.13403	1.21221	1.00619				116	4.21113	4.31709	4.39439	2.28271	2.29123	2.04801	3.66488	3.78382	3.0169	1.57657	1.75322	1.63421
120	4.43306	4.60711	4.66391	2.21828	2.02915	2.24195	2.94764	2.85246	2.57375	1.15006	1.23063	1.01769				120	4.43306	4.60711	4.66391	2.40925	2.42586	2.17252	3.89188	4.03181	3.17378	1.6532	1.78199	1.75663
124	4.73638	4.8844	4.93432	2.35789	2.12032	2.35923	3.10493	3.04208	2.69753	1.15196	1.24074	1.03995				124	4.73638	4.8844	4.93432	2.53885	2.55714	2.26772	4.14169	4.26458	3.36859	1.73566	1.91547	1.82492
128	4.99468	5.11635	5.23199	2.50756	2.20418	2.47823	3.26189	3.1949	2.83885	1.15308	1.2757	1.01123				128	4.99468	5.11635	5.23199	2.71004	2.6889	2.40767	4.37471	4.51785	3.56023	1.84705	2.02437	1.90297
132	5.27686	5.4395	5.51305	2.64194	2.35936	2.57935	3.4258	3.31481	2.93816	1.16026	1.27973	1.03812				132	5.27686	5.4395	5.51305	2.87069	2.81258	2.54668	4.66287	4.77158	3.77231	1.89689	1.98411	1.97752
136	5.5862	5.7399	5.80375	2.8335	2.54756	2.75516	3.65463	3.53813	3.09623	1.16612	1.292	1.04629				136	5.5862	5.7399	5.80375	3.05438	2.9708	2.67891	4.95101	5.07132	3.9795	1.96812	2.08947	2.14251
140	5.80087	6.01096	6.17143	3.0396	2.68045	2.90181	3.76072	3.7338	3.24309	1.18933	1.28762	1.08163				140	5.80087	6.01096	6.17143	3.23755	3.17886	2.83743	5.14582	5.35873	4.21523	2.1082	2.26674	2.28267
144	6.19064	6.37707	6.49996	3.22975	2.84926	3.07631	4.05168	3.91153	3.39296	1.21755	1.30502	1.07998				144	6.19064	6.37707	6.49996	3.41786	3.34212	3.0569	5.5576	5.68236	4.43434	2.24444	2.36797	2.43577
148	6.539	6.65735	6.87085	3.45967	3.02892	3.30656	4.27286	4.11833	3.60117	1.24653	1.33263	1.13044				148	6.539	6.65735	6.87085	3.62624	3.54691	3.24256	5.86292	5.95777	4.67147	2.43395	2.36013	2.55829
152	6.83795	6.86586	7.18543	3.7286	3.28186	3.51058	4.54546	4.33611	3.80171	1.27423	1.35593	1.10974				152	6.83795	6.86586	7.18543	3.88174	3.74472	3.36684	6.14169	6.32667	4.86561	2.58645	2.6732	2.68854
156	6.98305	7.05359	7.02532	3.97888	3.51923	3.74848	4.78828	4.5685	4.05869	1.33003	1.37616	1.15999				156	6.98305	7.05359	7.02532	4.08568	3.90568	3.62411	6.35448	6.47652	5.18569	2.72658	2.67282	2.8568
160	7.15618	7.6918	7.05179	4.31288	3.66188	3.88996	5.04984	4.80188	4.29336	1.38564	1.40678	1.16922				160	7.15618	7.6918	7.05179	4.35726	4.13665	3.77278	6.4251	6.51465	5.41255	2.9574	2.79884	3.01756
164	7.07132	8.02266	8.38033	4.51615	4.0711	4.23379	5.33477	5.04537	4.50096	1.44206	1.41857	1.19226				164	7.07132	8.02266	8.38033	4.62718	4.3475	3.96779	7.14405	7.32675	5.46577	3.16093	2.97837	3.24664
168	7.63589	8.37047	8.75141	4.73278	4.26624	4.5078	5.6052	5.30465	4.75794	1.50058	1.45527	1.2228				168	7.63589	8.37047	8.75141	4.8962	4.62128	4.22929	7.53471	7.65841	5.61517	3.35673	3.11024	3.41965
172	8.50789	8.69873	9.14931	5.01606	4.53135	4.82302	5.94174	5.60206	5.01917	1.59359	1.48237	1.25537				172	8.50789	8.69873	9.14931	5.20573	4.86614	4.54259	7.85822	8.00075	5.6619	3.57233	3.27174	3.65615
176	7.55097	8.9883	9.47168	5.50586	4.81589	5.1073	6.20577	6.20123	5.3621	1.70802	1.51545	1.29262				176	7.55097	8.9883	9.47168	5.50443	5.15999	4.79593	8.20704	8.35195	6.57696	3.7607	3.44584	3.81266
180	9.12689	9.32238	9.77681	5.6953	5.10829	5.45645	6.47654	6.54913	5.63019	1.81819	1.52419	1.35697				180	9.12689	9.32238	9.77681	5.84856	5.42974	5.12398	8.60566	8.67541	6.85512	3.98758	3.57691	4.10648
184	9.4595	9.60003	10.0566	6.02718	5.43827	5.82798	6.82623	6.84252	5.9141	1.90711	1.55334	1.42621				184	9.4595	9.60003	10.0566	6.21592	5.70529	5.3706	8.91738	9.01079	7.08829	4.19016	3.72912	4.34137
188	9.70217	9.83257	10.3598	6.59687	5.84858	6.1467	7.1453	7.2442	6.19385	2.04488	1.59961	1.53407				188	9.70217	9.83257	10.3598	6.61532	6.01987	5.67189	9.208	9.34491	7.33082	4.49671	3.92475	4.59141
192	9.96056	10.0351	10.6197	6.82309	6.14697	6.57469	7.54671	7.46555	6.51915	2.214	1.62223	1.59932				192	9.96056	10.0351	10.6197	6.99847	6.40602	5.87326	9.52289	9.65365	7.61139	4.7824	4.1206	4.89924

## Sheet: CRISPR THP-1 (Fig 1F)
Construct IDs	Gene	THP-1;rep1;d5	THP-1;rep2;d5	THP-1;rep3;d5	THP-1;rep1;d20	THP-1;rep2;d20	THP-1;rep3;d20
BRDN0001202526	DNMT1	3.38062	3.33149	3.58838	2.17161	1.72096	1.5601
BRDN0001202524	DNMT1	3.02684	3.10349	2.86085	3.52554	2.93341	3.55345
BRDN0001202525	DNMT1	3.22486	3.45528	3.45656	1.18564	1.08909	1.53775
BRDN0001202527	DNMT1	4.07128	3.9072	3.6629	2.86661	3.08309	2.92916
BRDN0001227277	DNMT3A	2.29519	2.85168	2.73644	3.03732	3.38936	2.84066
BRDN0001227276	DNMT3A	4.61171	4.61173	4.55961	5.1018	4.93961	5.21763
BRDN0001227278	DNMT3A	2.17264	2.52278	2.32589	2.57027	2.50503	2.68669
BRDN0001227275	DNMT3A	4.13466	4.22175	4.19616	4.54756	4.46782	4.12524
BRDN0001186481	DNMT3B	3.48731	3.58078	3.89159	3.23947	4.06179	3.44356
BRDN0001186482	DNMT3B	3.03468	2.97002	3.16229	2.74331	2.95688	3.24409
BRDN0001186480	DNMT3B	3.98084	3.81776	3.96966	3.89352	3.42345	3.65556
BRDN0001186483	DNMT3B	4.22993	4.17323	4.07617	4.41376	4.33085	4.22651
BRDN0001206492	RPS6	3.69945	4.25441	3.73377	1.2353	1.19813	1.51506
BRDN0001206490	RPS6	3.39287	3.41733	3.15014	0.35482	0	0
BRDN0001206493	RPS6	4.36666	4.14641	4.29872	1.63743	1.11713	1.09288
BRDN0001206491	RPS6	2.83365	2.51081	2.92639	0.162851	0.273549	0.626519
BRDN0001227472	RPS9	3.05795	2.89835	2.74454	0.779875	0.808674	1.06189
BRDN0001227473	RPS9	2.81556	2.68065	2.87568	2.78559	2.79271	2.16659
BRDN0001227474	RPS9	3.30484	3.51641	3.1131	0.52422	0.222832	0.240349
BRDN0001227471	RPS9	2.37146	2.18908	2.59133	0.483698	0.738197	0.18391
BRDN0001163611	#N/A	4.93022	5.19196	5.05246	5.80757	5.46517	5.60246
BRDN0001165630	#N/A	4.81658	4.85594	4.75264	5.15922	5.33988	5.4312
BRDN0001220326	#N/A	5.23076	5.30367	5.05246	5.73066	5.84223	5.74581
BRDN0001220325	#N/A	4.56104	4.65315	4.64861	5.31169	5.08158	5.2609

## Sheet: CRISPR OCI-AML2 (Fig 1G)
Construct IDs	Gene	OCI-AML2-rep1-d5	OCI-AML2-rep2-d5	OCI-AML2-rep3-d5	OCI-AML2-rep1-d22	OCI-AML2-rep2-d22	OCI-AML2-rep3-d22
BRDN0001202526	DNMT1	3.63191	3.48502	3.45104	1.75925	2.23094	1.95996
BRDN0001202524	DNMT1	2.80492	2.69703	2.76471	3.20049	2.2788	2.67408
BRDN0001202525	DNMT1	2.84426	3.16296	3.35878	1.71436	1.427	1.74084
BRDN0001202527	DNMT1	3.58624	3.84439	3.59279	2.17823	2.62578	2.21352
BRDN0001227277	DNMT3A	2.39224	2.47448	2.3189	2.67642	3.06847	3.34623
BRDN0001227276	DNMT3A	4.87754	4.19407	4.66612	4.76201	4.56646	4.4251
BRDN0001227278	DNMT3A	1.96256	2.30442	2.18202	2.14478	2.13019	2.04952
BRDN0001227275	DNMT3A	4.09026	4.01953	4.09665	3.81422	4.58244	4.49373
BRDN0001186481	DNMT3B	3.95304	3.30504	3.79409	3.48066	3.66263	3.89282
BRDN0001186482	DNMT3B	3.43983	3.46497	3.39019	2.69963	3.46994	3.81323
BRDN0001186480	DNMT3B	3.89803	4.06684	3.84787	4.04926	4.21937	4.32463
BRDN0001186483	DNMT3B	4.42464	4.09972	3.94978	4.32034	4.34832	4.20887
BRDN0001206492	RPS6	3.38753	3.78903	3.58376	1.88609	1.14657	1.22994
BRDN0001206490	RPS6	3.63191	3.47503	3.54707	1.41103	1.33944	1.26027
BRDN0001206493	RPS6	4.09026	3.95631	4.21833	2.47587	2.74415	2.34669
BRDN0001206491	RPS6	2.5433	2.88979	2.98645	1.35365	1.70903	1.0332
BRDN0001227472	RPS9	2.39224	1.97653	2.82725	1.41103	0.660426	0.805328
BRDN0001227473	RPS9	1.64379	2.76419	2.44392	0.871559	1.50955	0.676298
BRDN0001227474	RPS9	3.71914	3.45485	3.2715	0.951098	2.07704	0.923759
BRDN0001227471	RPS9	3.43983	2.45429	2.40344	1.35365	0.963467	0.534585
BRDN0001163611	#N/A	4.71727	4.73169	4.80856	4.76751	5.15469	5.23188
BRDN0001165630	#N/A	4.21555	4.56749	4.53642	4.65325	5.062	4.95194
BRDN0001220326	#N/A	4.92418	4.92751	4.90233	5.46406	5.44945	5.56066
BRDN0001220325	#N/A	4.79963	4.71056	4.78117	4.93338	5.07561	5.32091
